# Supplementary material for: Seeding the aggregation of TDP-43 requires post-fibrillization proteolytic cleavage
Source: Nat Neurosci. 2023 May 29;26(6):983–96. doi: 10.1038/s41593-023-01341-4 (PMC10244175; doi:10.1038/s41593-023-01341-4)
Supplement: Supplementary file 3 — Source data for Supplementary Figs. 5 and 6 [file 41593_2023_1341_MOESM3_ESM.xlsx]

## Sheet: Source data_Sup Fig. 6 
#RUN	run_id	score_type	score_direction	date_time	search_engine_version	parameters
#PROTEIN	score	rank	accession	protein_description	coverage	sequence
#PEPTIDE	rt	mz	score	rank	sequence	charge	aa_before	aa_after	score_type	search_identifier	accessions	predicted_rt	predicted_pt
RUN	XTandem_2017-07-19T20:06:19	XTandem	lower-score-better	2017-07-19T20:06:19		db=//svfas5.epfl.ch/Users_SV/finamore/My Documents/TDP43/TDP-43_15min/TDP_43.fasta
PROTEIN	-26.9	0	sp|Q13148|TADBP_HUMAN TAR DNA-binding protein 43 OS=Homo sapiens GN=TARDBP PE=1 SV=1		-1
PEPTIDE	945.036	891.441	16.9	0	GNLVYVVNYPKDNKRKM(Oxidation)DETDAS	3	W	S	XTandem	XTandem_2017-07-19T20:06:19	sp|Q13148|TADBP_HUMAN TAR DNA-binding protein 43 OS=Homo sapiens GN=TARDBP PE=1 SV=1	-1	-1
PEPTIDE	948.757	433.873	15.1	0	HAPDAGWGNLVY	3	L	V	XTandem	XTandem_2017-07-19T20:06:19	sp|Q13148|TADBP_HUMAN TAR DNA-binding protein 43 OS=Homo sapiens GN=TARDBP PE=1 SV=1	-1	-1
PEPTIDE	953.754	600.806	19.2	0	GNLVYVVNYPKDNKRKM(Oxidation)DET	4	W	D	XTandem	XTandem_2017-07-19T20:06:19	sp|Q13148|TADBP_HUMAN TAR DNA-binding protein 43 OS=Homo sapiens GN=TARDBP PE=1 SV=1	-1	-1
PEPTIDE	954.112	682.589	15.6	0	NAEPKHNSNRQLERSGRFGGNPGGF	4	S	G	XTandem	XTandem_2017-07-19T20:06:19	sp|Q13148|TADBP_HUMAN TAR DNA-binding protein 43 OS=Homo sapiens GN=TARDBP PE=1 SV=1	-1	-1
PEPTIDE	955.354	1034.93	21.4	0	GM(Oxidation)M(Oxidation)GMLASQQNQSGPSGNNQ	2	W	N	XTandem	XTandem_2017-07-19T20:06:19	sp|Q13148|TADBP_HUMAN TAR DNA-binding protein 43 OS=Homo sapiens GN=TARDBP PE=1 SV=1	-1	-1
PEPTIDE	955.354	1034.93	21.4	0	GM(Oxidation)MGM(Oxidation)LASQQNQSGPSGNNQ	2	W	N	XTandem	XTandem_2017-07-19T20:06:19	sp|Q13148|TADBP_HUMAN TAR DNA-binding protein 43 OS=Homo sapiens GN=TARDBP PE=1 SV=1	-1	-1
PEPTIDE	955.354	1034.93	21.4	0	GMM(Oxidation)GM(Oxidation)LASQQNQSGPSGNNQ	2	W	N	XTandem	XTandem_2017-07-19T20:06:19	sp|Q13148|TADBP_HUMAN TAR DNA-binding protein 43 OS=Homo sapiens GN=TARDBP PE=1 SV=1	-1	-1
PEPTIDE	956.079	600.559	12.4	0	GILHAPDAGWGNLVYVVNYPKD	4	E	N	XTandem	XTandem_2017-07-19T20:06:19	sp|Q13148|TADBP_HUMAN TAR DNA-binding protein 43 OS=Homo sapiens GN=TARDBP PE=1 SV=1	-1	-1
PEPTIDE	958.046	1257	8.9	0	WGM(Oxidation)M(Oxidation)GM(Oxidation)LASQQNQSGPSGNNQNQ	2	S	G	XTandem	XTandem_2017-07-19T20:06:19	sp|Q13148|TADBP_HUMAN TAR DNA-binding protein 43 OS=Homo sapiens GN=TARDBP PE=1 SV=1	-1	-1
PEPTIDE	961.445	1406.26	23.9	0	SNM(Oxidation)GGGMNFGAFSINPAMMAAAQAALQSSWGM(Oxidation)M(Oxidation)GMLASQQN	3	G	Q	XTandem	XTandem_2017-07-19T20:06:19	sp|Q13148|TADBP_HUMAN TAR DNA-binding protein 43 OS=Homo sapiens GN=TARDBP PE=1 SV=1	-1	-1
PEPTIDE	961.445	1406.26	23.9	0	SNM(Oxidation)GGGMNFGAFSINPAMMAAAQAALQSSWGM(Oxidation)MGM(Oxidation)LASQQN	3	G	Q	XTandem	XTandem_2017-07-19T20:06:19	sp|Q13148|TADBP_HUMAN TAR DNA-binding protein 43 OS=Homo sapiens GN=TARDBP PE=1 SV=1	-1	-1
PEPTIDE	961.445	1406.26	23.9	0	SNM(Oxidation)GGGMNFGAFSINPAMMAAAQAALQSSWGMM(Oxidation)GM(Oxidation)LASQQN	3	G	Q	XTandem	XTandem_2017-07-19T20:06:19	sp|Q13148|TADBP_HUMAN TAR DNA-binding protein 43 OS=Homo sapiens GN=TARDBP PE=1 SV=1	-1	-1
PEPTIDE	961.817	1054.7	20	0	GLGNNQGSNMGGGM(Oxidation)NFGAFSINPAM(Oxidation)M(Oxidation)AAAQAALQSSWGMMGM	4	A	L	XTandem	XTandem_2017-07-19T20:06:19	sp|Q13148|TADBP_HUMAN TAR DNA-binding protein 43 OS=Homo sapiens GN=TARDBP PE=1 SV=1	-1	-1
PEPTIDE	963.429	1157.99	22.3	0	NNQGSNM(Oxidation)GGGMNFGAFSINPAMMAAAQAALQSSWGM(Oxidation)M(Oxidation)GMLASQQN	4	G	Q	XTandem	XTandem_2017-07-19T20:06:19	sp|Q13148|TADBP_HUMAN TAR DNA-binding protein 43 OS=Homo sapiens GN=TARDBP PE=1 SV=1	-1	-1
PEPTIDE	963.429	1157.99	22.3	0	NNQGSNM(Oxidation)GGGMNFGAFSINPAMMAAAQAALQSSWGM(Oxidation)MGM(Oxidation)LASQQN	4	G	Q	XTandem	XTandem_2017-07-19T20:06:19	sp|Q13148|TADBP_HUMAN TAR DNA-binding protein 43 OS=Homo sapiens GN=TARDBP PE=1 SV=1	-1	-1
PEPTIDE	963.429	1157.99	22.3	0	NNQGSNM(Oxidation)GGGMNFGAFSINPAMMAAAQAALQSSWGMM(Oxidation)GM(Oxidation)LASQQN	4	G	Q	XTandem	XTandem_2017-07-19T20:06:19	sp|Q13148|TADBP_HUMAN TAR DNA-binding protein 43 OS=Homo sapiens GN=TARDBP PE=1 SV=1	-1	-1
PEPTIDE	964.527	1054.45	17.7	0	SNMGGGMNFGAFSINPAM(Oxidation)MAAAQAALQSSWGM(Oxidation)M(Oxidation)GMLASQQN	4	G	Q	XTandem	XTandem_2017-07-19T20:06:19	sp|Q13148|TADBP_HUMAN TAR DNA-binding protein 43 OS=Homo sapiens GN=TARDBP PE=1 SV=1	-1	-1
PEPTIDE	964.527	1054.45	17.7	0	SNMGGGMNFGAFSINPAMM(Oxidation)AAAQAALQSSWGM(Oxidation)M(Oxidation)GMLASQQN	4	G	Q	XTandem	XTandem_2017-07-19T20:06:19	sp|Q13148|TADBP_HUMAN TAR DNA-binding protein 43 OS=Homo sapiens GN=TARDBP PE=1 SV=1	-1	-1
PEPTIDE	964.889	913.88	19.6	0	GMM(Oxidation)GM(Oxidation)LASQQNQSGPSGN	2	W	N	XTandem	XTandem_2017-07-19T20:06:19	sp|Q13148|TADBP_HUMAN TAR DNA-binding protein 43 OS=Homo sapiens GN=TARDBP PE=1 SV=1	-1	-1
PEPTIDE	966.137	1405.6	24.9	0	SNM(Oxidation)GGGMNFGAFSINPAMMAAAQAALQSSWGM(Oxidation)M(Oxidation)GMLASQQN	3	G	Q	XTandem	XTandem_2017-07-19T20:06:19	sp|Q13148|TADBP_HUMAN TAR DNA-binding protein 43 OS=Homo sapiens GN=TARDBP PE=1 SV=1	-1	-1
PEPTIDE	966.137	1405.6	24.9	0	SNM(Oxidation)GGGMNFGAFSINPAMMAAAQAALQSSWGM(Oxidation)MGM(Oxidation)LASQQN	3	G	Q	XTandem	XTandem_2017-07-19T20:06:19	sp|Q13148|TADBP_HUMAN TAR DNA-binding protein 43 OS=Homo sapiens GN=TARDBP PE=1 SV=1	-1	-1
PEPTIDE	966.137	1405.6	24.9	0	SNM(Oxidation)GGGMNFGAFSINPAMMAAAQAALQSSWGMM(Oxidation)GM(Oxidation)LASQQN	3	G	Q	XTandem	XTandem_2017-07-19T20:06:19	sp|Q13148|TADBP_HUMAN TAR DNA-binding protein 43 OS=Homo sapiens GN=TARDBP PE=1 SV=1	-1	-1
PEPTIDE	967.233	1400.6	12	0	GLGNNQGSNMGGGMNFGAFSINPAMMAAAQAALQSSWGM(Oxidation)M(Oxidation)GM	3	A	L	XTandem	XTandem_2017-07-19T20:06:19	sp|Q13148|TADBP_HUMAN TAR DNA-binding protein 43 OS=Homo sapiens GN=TARDBP PE=1 SV=1	-1	-1
PEPTIDE	967.233	1400.6	12	0	GLGNNQGSNMGGGMNFGAFSINPAMMAAAQAALQSSWGM(Oxidation)MGM(Oxidation)	3	A	L	XTandem	XTandem_2017-07-19T20:06:19	sp|Q13148|TADBP_HUMAN TAR DNA-binding protein 43 OS=Homo sapiens GN=TARDBP PE=1 SV=1	-1	-1
PEPTIDE	967.233	1400.6	12	0	GLGNNQGSNMGGGMNFGAFSINPAMMAAAQAALQSSWGMM(Oxidation)GM(Oxidation)	3	A	L	XTandem	XTandem_2017-07-19T20:06:19	sp|Q13148|TADBP_HUMAN TAR DNA-binding protein 43 OS=Homo sapiens GN=TARDBP PE=1 SV=1	-1	-1
PEPTIDE	967.604	919.708	24.5	0	GM(Oxidation)M(Oxidation)GMLASQQNQSGPSGNNQNQGNM(Oxidation)Q	3	W	]	XTandem	XTandem_2017-07-19T20:06:19	sp|Q13148|TADBP_HUMAN TAR DNA-binding protein 43 OS=Homo sapiens GN=TARDBP PE=1 SV=1	-1	-1
PEPTIDE	967.604	919.708	24.5	0	GM(Oxidation)MGM(Oxidation)LASQQNQSGPSGNNQNQGNM(Oxidation)Q	3	W	]	XTandem	XTandem_2017-07-19T20:06:19	sp|Q13148|TADBP_HUMAN TAR DNA-binding protein 43 OS=Homo sapiens GN=TARDBP PE=1 SV=1	-1	-1
PEPTIDE	967.604	919.708	24.5	0	GMM(Oxidation)GM(Oxidation)LASQQNQSGPSGNNQNQGNM(Oxidation)Q	3	W	]	XTandem	XTandem_2017-07-19T20:06:19	sp|Q13148|TADBP_HUMAN TAR DNA-binding protein 43 OS=Homo sapiens GN=TARDBP PE=1 SV=1	-1	-1
PEPTIDE	968.862	1077.46	18.5	0	GNSRGGGAGLGNNQGSNMGGGMNFGAFSINPAMM	3	F	A	XTandem	XTandem_2017-07-19T20:06:19	sp|Q13148|TADBP_HUMAN TAR DNA-binding protein 43 OS=Homo sapiens GN=TARDBP PE=1 SV=1	-1	-1
PEPTIDE	969.223	1405.27	20.2	0	GLGNNQGSNM(Oxidation)GGGM(Oxidation)NFGAFSINPAM(Oxidation)MAAAQAALQSSWGMMGM	3	A	L	XTandem	XTandem_2017-07-19T20:06:19	sp|Q13148|TADBP_HUMAN TAR DNA-binding protein 43 OS=Homo sapiens GN=TARDBP PE=1 SV=1	-1	-1
PEPTIDE	969.223	1405.27	20.2	0	GLGNNQGSNM(Oxidation)GGGM(Oxidation)NFGAFSINPAMM(Oxidation)AAAQAALQSSWGMMGM	3	A	L	XTandem	XTandem_2017-07-19T20:06:19	sp|Q13148|TADBP_HUMAN TAR DNA-binding protein 43 OS=Homo sapiens GN=TARDBP PE=1 SV=1	-1	-1
PEPTIDE	969.969	483.236	21.7	0	GRFGGNPGGF	2	S	G	XTandem	XTandem_2017-07-19T20:06:19	sp|Q13148|TADBP_HUMAN TAR DNA-binding protein 43 OS=Homo sapiens GN=TARDBP PE=1 SV=1	-1	-1
PEPTIDE	971.543	1086.21	24.4	0	GAGLGNNQGSNMGGGM(Oxidation)NFGAFSINPAMMAAAQAALQSSWGM(Oxidation)MGM(Oxidation)	4	G	L	XTandem	XTandem_2017-07-19T20:06:19	sp|Q13148|TADBP_HUMAN TAR DNA-binding protein 43 OS=Homo sapiens GN=TARDBP PE=1 SV=1	-1	-1
PEPTIDE	971.543	1086.21	24.4	0	GAGLGNNQGSNMGGGM(Oxidation)NFGAFSINPAMMAAAQAALQSSWGMM(Oxidation)GM(Oxidation)	4	G	L	XTandem	XTandem_2017-07-19T20:06:19	sp|Q13148|TADBP_HUMAN TAR DNA-binding protein 43 OS=Homo sapiens GN=TARDBP PE=1 SV=1	-1	-1
PEPTIDE	971.904	1054.2	21.6	0	GLGNNQGSNM(Oxidation)GGGMNFGAFSINPAM(Oxidation)M(Oxidation)AAAQAALQSSWGMMGM	4	A	L	XTandem	XTandem_2017-07-19T20:06:19	sp|Q13148|TADBP_HUMAN TAR DNA-binding protein 43 OS=Homo sapiens GN=TARDBP PE=1 SV=1	-1	-1
PEPTIDE	972.634	1154.25	18.4	0	GAGLGNNQGSNMGGGMNFGAFSINPAM(Oxidation)M(Oxidation)AAAQAALQSSWGM(Oxidation)MGMLAS	4	G	Q	XTandem	XTandem_2017-07-19T20:06:19	sp|Q13148|TADBP_HUMAN TAR DNA-binding protein 43 OS=Homo sapiens GN=TARDBP PE=1 SV=1	-1	-1
PEPTIDE	972.634	1154.25	18.4	0	GAGLGNNQGSNMGGGMNFGAFSINPAM(Oxidation)M(Oxidation)AAAQAALQSSWGMM(Oxidation)GMLAS	4	G	Q	XTandem	XTandem_2017-07-19T20:06:19	sp|Q13148|TADBP_HUMAN TAR DNA-binding protein 43 OS=Homo sapiens GN=TARDBP PE=1 SV=1	-1	-1
PEPTIDE	972.634	1154.25	18.4	0	GAGLGNNQGSNMGGGMNFGAFSINPAM(Oxidation)M(Oxidation)AAAQAALQSSWGMMGM(Oxidation)LAS	4	G	Q	XTandem	XTandem_2017-07-19T20:06:19	sp|Q13148|TADBP_HUMAN TAR DNA-binding protein 43 OS=Homo sapiens GN=TARDBP PE=1 SV=1	-1	-1
PEPTIDE	972.998	1026.93	36.7	0	GM(Oxidation)MGMLASQQNQSGPSGNNQ	2	W	N	XTandem	XTandem_2017-07-19T20:06:19	sp|Q13148|TADBP_HUMAN TAR DNA-binding protein 43 OS=Homo sapiens GN=TARDBP PE=1 SV=1	-1	-1
PEPTIDE	972.998	1026.93	36.7	0	GMM(Oxidation)GMLASQQNQSGPSGNNQ	2	W	N	XTandem	XTandem_2017-07-19T20:06:19	sp|Q13148|TADBP_HUMAN TAR DNA-binding protein 43 OS=Homo sapiens GN=TARDBP PE=1 SV=1	-1	-1
PEPTIDE	974.148	1447.95	24.6	0	GGGAGLGNNQGSNM(Oxidation)GGGMNFGAFSINPAM(Oxidation)M(Oxidation)AAAQAALQSSWGM(Oxidation)MG	3	R	M	XTandem	XTandem_2017-07-19T20:06:19	sp|Q13148|TADBP_HUMAN TAR DNA-binding protein 43 OS=Homo sapiens GN=TARDBP PE=1 SV=1	-1	-1
PEPTIDE	974.148	1447.95	24.6	0	GGGAGLGNNQGSNM(Oxidation)GGGMNFGAFSINPAM(Oxidation)M(Oxidation)AAAQAALQSSWGMM(Oxidation)G	3	R	M	XTandem	XTandem_2017-07-19T20:06:19	sp|Q13148|TADBP_HUMAN TAR DNA-binding protein 43 OS=Homo sapiens GN=TARDBP PE=1 SV=1	-1	-1
PEPTIDE	974.521	1400.26	27.5	0	SNMGGGM(Oxidation)NFGAFSINPAMMAAAQAALQSSWGMMGM(Oxidation)LASQQN	3	G	Q	XTandem	XTandem_2017-07-19T20:06:19	sp|Q13148|TADBP_HUMAN TAR DNA-binding protein 43 OS=Homo sapiens GN=TARDBP PE=1 SV=1	-1	-1
PEPTIDE	974.893	1491.3	14.3	0	M(Oxidation)GGGMNFGAFSINPAMMAAAQAALQSSWGM(Oxidation)M(Oxidation)GMLASQQNQSGPS	3	N	G	XTandem	XTandem_2017-07-19T20:06:19	sp|Q13148|TADBP_HUMAN TAR DNA-binding protein 43 OS=Homo sapiens GN=TARDBP PE=1 SV=1	-1	-1
PEPTIDE	974.893	1491.3	14.3	0	MGGGM(Oxidation)NFGAFSINPAMMAAAQAALQSSWGM(Oxidation)M(Oxidation)GMLASQQNQSGPS	3	N	G	XTandem	XTandem_2017-07-19T20:06:19	sp|Q13148|TADBP_HUMAN TAR DNA-binding protein 43 OS=Homo sapiens GN=TARDBP PE=1 SV=1	-1	-1
PEPTIDE	975.269	1442.95	19.7	0	SNMGGGMNFGAFSINPAMMAAAQAALQSSWGM(Oxidation)M(Oxidation)GMLASQQNQ	3	G	S	XTandem	XTandem_2017-07-19T20:06:19	sp|Q13148|TADBP_HUMAN TAR DNA-binding protein 43 OS=Homo sapiens GN=TARDBP PE=1 SV=1	-1	-1
PEPTIDE	975.269	1442.95	19.7	0	SNMGGGMNFGAFSINPAMMAAAQAALQSSWGM(Oxidation)MGM(Oxidation)LASQQNQ	3	G	S	XTandem	XTandem_2017-07-19T20:06:19	sp|Q13148|TADBP_HUMAN TAR DNA-binding protein 43 OS=Homo sapiens GN=TARDBP PE=1 SV=1	-1	-1
PEPTIDE	975.269	1442.95	19.7	0	SNMGGGMNFGAFSINPAMMAAAQAALQSSWGMM(Oxidation)GM(Oxidation)LASQQNQ	3	G	S	XTandem	XTandem_2017-07-19T20:06:19	sp|Q13148|TADBP_HUMAN TAR DNA-binding protein 43 OS=Homo sapiens GN=TARDBP PE=1 SV=1	-1	-1
PEPTIDE	975.642	1118.48	26.8	0	GSNM(Oxidation)GGGMNFGAFSINPAM(Oxidation)MAAAQAALQSSWGMMGMLASQQNQS	4	Q	G	XTandem	XTandem_2017-07-19T20:06:19	sp|Q13148|TADBP_HUMAN TAR DNA-binding protein 43 OS=Homo sapiens GN=TARDBP PE=1 SV=1	-1	-1
PEPTIDE	977.262	1082.72	19.4	0	SNM(Oxidation)GGGM(Oxidation)NFGAFSINPAMMAAAQAALQSSWGMMGMLASQQNQ	4	G	S	XTandem	XTandem_2017-07-19T20:06:19	sp|Q13148|TADBP_HUMAN TAR DNA-binding protein 43 OS=Homo sapiens GN=TARDBP PE=1 SV=1	-1	-1
PEPTIDE	977.993	1050.45	19.8	0	SNMGGGM(Oxidation)NFGAFSINPAMMAAAQAALQSSWGM(Oxidation)MGMLASQQN	4	G	Q	XTandem	XTandem_2017-07-19T20:06:19	sp|Q13148|TADBP_HUMAN TAR DNA-binding protein 43 OS=Homo sapiens GN=TARDBP PE=1 SV=1	-1	-1
PEPTIDE	977.993	1050.45	19.8	0	SNMGGGM(Oxidation)NFGAFSINPAMMAAAQAALQSSWGMM(Oxidation)GMLASQQN	4	G	Q	XTandem	XTandem_2017-07-19T20:06:19	sp|Q13148|TADBP_HUMAN TAR DNA-binding protein 43 OS=Homo sapiens GN=TARDBP PE=1 SV=1	-1	-1
PEPTIDE	979.614	1399.94	25.3	0	GNNQGSNMGGGMNFGAFSINPAMM(Oxidation)AAAQAALQSSWGMMGMLA	3	L	S	XTandem	XTandem_2017-07-19T20:06:19	sp|Q13148|TADBP_HUMAN TAR DNA-binding protein 43 OS=Homo sapiens GN=TARDBP PE=1 SV=1	-1	-1
PEPTIDE	980.357	1154	37.9	0	RGGGAGLGNNQGSNM(Oxidation)GGGMNFGAFSINPAMMAAAQAALQSSWGM(Oxidation)M(Oxidation)GM	4	S	L	XTandem	XTandem_2017-07-19T20:06:19	sp|Q13148|TADBP_HUMAN TAR DNA-binding protein 43 OS=Homo sapiens GN=TARDBP PE=1 SV=1	-1	-1
PEPTIDE	980.357	1154	37.9	0	RGGGAGLGNNQGSNM(Oxidation)GGGMNFGAFSINPAMMAAAQAALQSSWGM(Oxidation)MGM(Oxidation)	4	S	L	XTandem	XTandem_2017-07-19T20:06:19	sp|Q13148|TADBP_HUMAN TAR DNA-binding protein 43 OS=Homo sapiens GN=TARDBP PE=1 SV=1	-1	-1
PEPTIDE	980.357	1154	37.9	0	RGGGAGLGNNQGSNM(Oxidation)GGGMNFGAFSINPAMMAAAQAALQSSWGMM(Oxidation)GM(Oxidation)	4	S	L	XTandem	XTandem_2017-07-19T20:06:19	sp|Q13148|TADBP_HUMAN TAR DNA-binding protein 43 OS=Homo sapiens GN=TARDBP PE=1 SV=1	-1	-1
PEPTIDE	980.721	1442.61	14.7	0	GGGAGLGNNQGSNMGGGM(Oxidation)NFGAFSINPAM(Oxidation)MAAAQAALQSSWGM(Oxidation)MG	3	R	M	XTandem	XTandem_2017-07-19T20:06:19	sp|Q13148|TADBP_HUMAN TAR DNA-binding protein 43 OS=Homo sapiens GN=TARDBP PE=1 SV=1	-1	-1
PEPTIDE	980.721	1442.61	14.7	0	GGGAGLGNNQGSNMGGGM(Oxidation)NFGAFSINPAM(Oxidation)MAAAQAALQSSWGMM(Oxidation)G	3	R	M	XTandem	XTandem_2017-07-19T20:06:19	sp|Q13148|TADBP_HUMAN TAR DNA-binding protein 43 OS=Homo sapiens GN=TARDBP PE=1 SV=1	-1	-1
PEPTIDE	980.721	1442.61	14.7	0	GGGAGLGNNQGSNMGGGM(Oxidation)NFGAFSINPAMM(Oxidation)AAAQAALQSSWGM(Oxidation)MG	3	R	M	XTandem	XTandem_2017-07-19T20:06:19	sp|Q13148|TADBP_HUMAN TAR DNA-binding protein 43 OS=Homo sapiens GN=TARDBP PE=1 SV=1	-1	-1
PEPTIDE	980.721	1442.61	14.7	0	GGGAGLGNNQGSNMGGGM(Oxidation)NFGAFSINPAMM(Oxidation)AAAQAALQSSWGMM(Oxidation)G	3	R	M	XTandem	XTandem_2017-07-19T20:06:19	sp|Q13148|TADBP_HUMAN TAR DNA-binding protein 43 OS=Homo sapiens GN=TARDBP PE=1 SV=1	-1	-1
PEPTIDE	982.27	668.835	35.8	0	GNLVYVVNYPKDNKRKM(Oxidation)DETDAS	4	W	S	XTandem	XTandem_2017-07-19T20:06:19	sp|Q13148|TADBP_HUMAN TAR DNA-binding protein 43 OS=Homo sapiens GN=TARDBP PE=1 SV=1	-1	-1
PEPTIDE	982.631	1050.21	26.3	0	GLGNNQGSNM(Oxidation)GGGM(Oxidation)NFGAFSINPAMMAAAQAALQSSWGMMGM	4	A	L	XTandem	XTandem_2017-07-19T20:06:19	sp|Q13148|TADBP_HUMAN TAR DNA-binding protein 43 OS=Homo sapiens GN=TARDBP PE=1 SV=1	-1	-1
PEPTIDE	982.994	579.62	10.4	0	TEYETQVKVMSQRH	3	F	M	XTandem	XTandem_2017-07-19T20:06:19	sp|Q13148|TADBP_HUMAN TAR DNA-binding protein 43 OS=Homo sapiens GN=TARDBP PE=1 SV=1	-1	-1
PEPTIDE	983.705	1082.46	25.3	0	SINPAM(Oxidation)M(Oxidation)AAAQAALQSSWGM(Oxidation)MGMLASQQNQSGPSGNNQNQGN	4	F	M	XTandem	XTandem_2017-07-19T20:06:19	sp|Q13148|TADBP_HUMAN TAR DNA-binding protein 43 OS=Homo sapiens GN=TARDBP PE=1 SV=1	-1	-1
PEPTIDE	983.705	1082.46	25.3	0	SINPAM(Oxidation)M(Oxidation)AAAQAALQSSWGMM(Oxidation)GMLASQQNQSGPSGNNQNQGN	4	F	M	XTandem	XTandem_2017-07-19T20:06:19	sp|Q13148|TADBP_HUMAN TAR DNA-binding protein 43 OS=Homo sapiens GN=TARDBP PE=1 SV=1	-1	-1
PEPTIDE	984.828	1157.75	31.4	0	RGGGAGLGNNQGSNMGGGMNFGAFSINPAM(Oxidation)M(Oxidation)AAAQAALQSSWGM(Oxidation)M(Oxidation)GM	4	S	L	XTandem	XTandem_2017-07-19T20:06:19	sp|Q13148|TADBP_HUMAN TAR DNA-binding protein 43 OS=Homo sapiens GN=TARDBP PE=1 SV=1	-1	-1
PEPTIDE	984.828	1157.75	31.4	0	RGGGAGLGNNQGSNMGGGMNFGAFSINPAM(Oxidation)M(Oxidation)AAAQAALQSSWGM(Oxidation)MGM(Oxidation)	4	S	L	XTandem	XTandem_2017-07-19T20:06:19	sp|Q13148|TADBP_HUMAN TAR DNA-binding protein 43 OS=Homo sapiens GN=TARDBP PE=1 SV=1	-1	-1
PEPTIDE	985.195	516.607	22.7	0	FVRFTEYETQVK	3	G	V	XTandem	XTandem_2017-07-19T20:06:19	sp|Q13148|TADBP_HUMAN TAR DNA-binding protein 43 OS=Homo sapiens GN=TARDBP PE=1 SV=1	-1	-1
PEPTIDE	985.531	1215.52	25.3	0	QGSNM(Oxidation)GGGM(Oxidation)NFGAFSINPAM(Oxidation)M(Oxidation)AAAQAALQSSWGMMG	3	N	M	XTandem	XTandem_2017-07-19T20:06:19	sp|Q13148|TADBP_HUMAN TAR DNA-binding protein 43 OS=Homo sapiens GN=TARDBP PE=1 SV=1	-1	-1
PEPTIDE	985.897	1058.46	22.2	0	EDENDEPIEIPSEDDGTVL	2	T	L	XTandem	XTandem_2017-07-19T20:06:19	sp|Q13148|TADBP_HUMAN TAR DNA-binding protein 43 OS=Homo sapiens GN=TARDBP PE=1 SV=1	-1	-1
PEPTIDE	986.258	1140.23	24.2	0	GAGLGNNQGSNM(Oxidation)GGGM(Oxidation)NFGAFSINPAMM(Oxidation)AAAQAALQSSWGMM(Oxidation)GM(Oxidation)LA	4	G	S	XTandem	XTandem_2017-07-19T20:06:19	sp|Q13148|TADBP_HUMAN TAR DNA-binding protein 43 OS=Homo sapiens GN=TARDBP PE=1 SV=1	-1	-1
PEPTIDE	987.185	664.834	23.6	0	GNLVYVVNYPKDNKRKMDETDAS	4	W	S	XTandem	XTandem_2017-07-19T20:06:19	sp|Q13148|TADBP_HUMAN TAR DNA-binding protein 43 OS=Homo sapiens GN=TARDBP PE=1 SV=1	-1	-1
PEPTIDE	987.545	1114.98	24.8	0	SNMGGGMNFGAFSINPAM(Oxidation)MAAAQAALQSSWGMMGMLASQQNQSG	4	G	P	XTandem	XTandem_2017-07-19T20:06:19	sp|Q13148|TADBP_HUMAN TAR DNA-binding protein 43 OS=Homo sapiens GN=TARDBP PE=1 SV=1	-1	-1
PEPTIDE	987.545	1114.98	24.8	0	SNMGGGMNFGAFSINPAMM(Oxidation)AAAQAALQSSWGMMGMLASQQNQSG	4	G	P	XTandem	XTandem_2017-07-19T20:06:19	sp|Q13148|TADBP_HUMAN TAR DNA-binding protein 43 OS=Homo sapiens GN=TARDBP PE=1 SV=1	-1	-1
PEPTIDE	987.909	736.365	10.7	0	LREFFSQYGDVM(Oxidation)DVFIPK	3	E	P	XTandem	XTandem_2017-07-19T20:06:19	sp|Q13148|TADBP_HUMAN TAR DNA-binding protein 43 OS=Homo sapiens GN=TARDBP PE=1 SV=1	-1	-1
PEPTIDE	988.275	705.328	21.7	0	VTEDENDEPIEIPSEDDGTVLLSTVT	4	R	A	XTandem	XTandem_2017-07-19T20:06:19	sp|Q13148|TADBP_HUMAN TAR DNA-binding protein 43 OS=Homo sapiens GN=TARDBP PE=1 SV=1	-1	-1
PEPTIDE	989.608	481.774	21.7	0	DVFIPKPF	2	M	R	XTandem	XTandem_2017-07-19T20:06:19	sp|Q13148|TADBP_HUMAN TAR DNA-binding protein 43 OS=Homo sapiens GN=TARDBP PE=1 SV=1	-1	-1
PEPTIDE	989.91	585.639	30.2	0	GDVM(Oxidation)DVFIPKPFRAF	3	Y	A	XTandem	XTandem_2017-07-19T20:06:19	sp|Q13148|TADBP_HUMAN TAR DNA-binding protein 43 OS=Homo sapiens GN=TARDBP PE=1 SV=1	-1	-1
PEPTIDE	990.975	1539	14.2	0	(Gln->pyro-Glu)QGSNM(Oxidation)GGGM(Oxidation)NFGAFSINPAM(Oxidation)MAAAQAALQSSWGM(Oxidation)MGMLASQQNQS	3	N	G	XTandem	XTandem_2017-07-19T20:06:19	sp|Q13148|TADBP_HUMAN TAR DNA-binding protein 43 OS=Homo sapiens GN=TARDBP PE=1 SV=1	-1	-1
PEPTIDE	990.975	1539	14.2	0	(Gln->pyro-Glu)QGSNM(Oxidation)GGGM(Oxidation)NFGAFSINPAM(Oxidation)MAAAQAALQSSWGMM(Oxidation)GMLASQQNQS	3	N	G	XTandem	XTandem_2017-07-19T20:06:19	sp|Q13148|TADBP_HUMAN TAR DNA-binding protein 43 OS=Homo sapiens GN=TARDBP PE=1 SV=1	-1	-1
PEPTIDE	990.975	1539	14.2	0	(Gln->pyro-Glu)QGSNM(Oxidation)GGGM(Oxidation)NFGAFSINPAM(Oxidation)MAAAQAALQSSWGMMGM(Oxidation)LASQQNQS	3	N	G	XTandem	XTandem_2017-07-19T20:06:19	sp|Q13148|TADBP_HUMAN TAR DNA-binding protein 43 OS=Homo sapiens GN=TARDBP PE=1 SV=1	-1	-1
PEPTIDE	990.975	1539	14.2	0	(Gln->pyro-Glu)QGSNM(Oxidation)GGGM(Oxidation)NFGAFSINPAMM(Oxidation)AAAQAALQSSWGM(Oxidation)MGMLASQQNQS	3	N	G	XTandem	XTandem_2017-07-19T20:06:19	sp|Q13148|TADBP_HUMAN TAR DNA-binding protein 43 OS=Homo sapiens GN=TARDBP PE=1 SV=1	-1	-1
PEPTIDE	990.975	1539	14.2	0	(Gln->pyro-Glu)QGSNM(Oxidation)GGGM(Oxidation)NFGAFSINPAMM(Oxidation)AAAQAALQSSWGMM(Oxidation)GMLASQQNQS	3	N	G	XTandem	XTandem_2017-07-19T20:06:19	sp|Q13148|TADBP_HUMAN TAR DNA-binding protein 43 OS=Homo sapiens GN=TARDBP PE=1 SV=1	-1	-1
PEPTIDE	990.975	1539	14.2	0	(Gln->pyro-Glu)QGSNM(Oxidation)GGGM(Oxidation)NFGAFSINPAMM(Oxidation)AAAQAALQSSWGMMGM(Oxidation)LASQQNQS	3	N	G	XTandem	XTandem_2017-07-19T20:06:19	sp|Q13148|TADBP_HUMAN TAR DNA-binding protein 43 OS=Homo sapiens GN=TARDBP PE=1 SV=1	-1	-1
PEPTIDE	991.887	838.339	8	0	WGM(Oxidation)M(Oxidation)GM(Oxidation)LASQQNQSGPSGNNQNQ	3	S	G	XTandem	XTandem_2017-07-19T20:06:19	sp|Q13148|TADBP_HUMAN TAR DNA-binding protein 43 OS=Homo sapiens GN=TARDBP PE=1 SV=1	-1	-1
PEPTIDE	992.255	690.851	25	0	GDVM(Oxidation)DVFIPKPF	2	Y	R	XTandem	XTandem_2017-07-19T20:06:19	sp|Q13148|TADBP_HUMAN TAR DNA-binding protein 43 OS=Homo sapiens GN=TARDBP PE=1 SV=1	-1	-1
PEPTIDE	992.924	868.924	18.7	0	KTTEQDLKEYFSTF	2	W	G	XTandem	XTandem_2017-07-19T20:06:19	sp|Q13148|TADBP_HUMAN TAR DNA-binding protein 43 OS=Homo sapiens GN=TARDBP PE=1 SV=1	-1	-1
PEPTIDE	995.965	1114.74	33.8	0	GAGLGNNQGSNMGGGMNFGAFSINPAM(Oxidation)MAAAQAALQSSWGM(Oxidation)M(Oxidation)GML	4	G	A	XTandem	XTandem_2017-07-19T20:06:19	sp|Q13148|TADBP_HUMAN TAR DNA-binding protein 43 OS=Homo sapiens GN=TARDBP PE=1 SV=1	-1	-1
PEPTIDE	995.965	1114.74	33.8	0	GAGLGNNQGSNMGGGMNFGAFSINPAMM(Oxidation)AAAQAALQSSWGM(Oxidation)M(Oxidation)GML	4	G	A	XTandem	XTandem_2017-07-19T20:06:19	sp|Q13148|TADBP_HUMAN TAR DNA-binding protein 43 OS=Homo sapiens GN=TARDBP PE=1 SV=1	-1	-1
PEPTIDE	996.989	735.698	9.6	0	NRQLERSGRFGGNPGGFGNQG	3	S	G	XTandem	XTandem_2017-07-19T20:06:19	sp|Q13148|TADBP_HUMAN TAR DNA-binding protein 43 OS=Homo sapiens GN=TARDBP PE=1 SV=1	-1	-1
PEPTIDE	997.353	1184.51	19.4	0	NPGGFGNQGGFGNSRGGGAGLGNNQGSNM(Oxidation)GGGM(Oxidation)NFGAF	3	G	S	XTandem	XTandem_2017-07-19T20:06:19	sp|Q13148|TADBP_HUMAN TAR DNA-binding protein 43 OS=Homo sapiens GN=TARDBP PE=1 SV=1	-1	-1
PEPTIDE	997.72	446.256	18.5	0	DVFIPKPFRAF	3	M	A	XTandem	XTandem_2017-07-19T20:06:19	sp|Q13148|TADBP_HUMAN TAR DNA-binding protein 43 OS=Homo sapiens GN=TARDBP PE=1 SV=1	-1	-1
PEPTIDE	998.044	626.627	17.8	0	GNQGGFGNSRGGGAGLGNNQG	3	F	S	XTandem	XTandem_2017-07-19T20:06:19	sp|Q13148|TADBP_HUMAN TAR DNA-binding protein 43 OS=Homo sapiens GN=TARDBP PE=1 SV=1	-1	-1
PEPTIDE	998.396	1190.85	23.3	0	QGSNMGGGMNFGAFSINPAM(Oxidation)M(Oxidation)AAAQAALQSSWGM(Oxidation)M	3	N	G	XTandem	XTandem_2017-07-19T20:06:19	sp|Q13148|TADBP_HUMAN TAR DNA-binding protein 43 OS=Homo sapiens GN=TARDBP PE=1 SV=1	-1	-1
PEPTIDE	998.396	1190.85	23.3	0	QGSNMGGGMNFGAFSINPAM(Oxidation)M(Oxidation)AAAQAALQSSWGMM(Oxidation)	3	N	G	XTandem	XTandem_2017-07-19T20:06:19	sp|Q13148|TADBP_HUMAN TAR DNA-binding protein 43 OS=Homo sapiens GN=TARDBP PE=1 SV=1	-1	-1
PEPTIDE	999.703	833.009	18	0	WGM(Oxidation)M(Oxidation)GMLASQQNQSGPSGNNQNQ	3	S	G	XTandem	XTandem_2017-07-19T20:06:19	sp|Q13148|TADBP_HUMAN TAR DNA-binding protein 43 OS=Homo sapiens GN=TARDBP PE=1 SV=1	-1	-1
PEPTIDE	1000.06	1190.18	22.3	0	M(Oxidation)AAAQAALQSSWGMMGMLASQQNQSGPSGNNQNQG	3	M	N	XTandem	XTandem_2017-07-19T20:06:19	sp|Q13148|TADBP_HUMAN TAR DNA-binding protein 43 OS=Homo sapiens GN=TARDBP PE=1 SV=1	-1	-1
PEPTIDE	1001.81	1249.51	10	0	WGM(Oxidation)M(Oxidation)GMLASQQNQSGPSGNNQNQ	2	S	G	XTandem	XTandem_2017-07-19T20:06:19	sp|Q13148|TADBP_HUMAN TAR DNA-binding protein 43 OS=Homo sapiens GN=TARDBP PE=1 SV=1	-1	-1
PEPTIDE	1002.52	922.732	22	0	GLGNNQGSNMGGGM(Oxidation)NFGAFSINPAM(Oxidation)M(Oxidation)AA	3	A	A	XTandem	XTandem_2017-07-19T20:06:19	sp|Q13148|TADBP_HUMAN TAR DNA-binding protein 43 OS=Homo sapiens GN=TARDBP PE=1 SV=1	-1	-1
PEPTIDE	1002.88	631.96	21.9	0	MIDGRWCDCKLPNSKQ	3	H	S	XTandem	XTandem_2017-07-19T20:06:19	sp|Q13148|TADBP_HUMAN TAR DNA-binding protein 43 OS=Homo sapiens GN=TARDBP PE=1 SV=1	-1	-1
PEPTIDE	1003.23	917.075	22.9	0	INPAM(Oxidation)M(Oxidation)AAAQAALQSSWGM(Oxidation)M(Oxidation)GM(Oxidation)LASQ	3	S	Q	XTandem	XTandem_2017-07-19T20:06:19	sp|Q13148|TADBP_HUMAN TAR DNA-binding protein 43 OS=Homo sapiens GN=TARDBP PE=1 SV=1	-1	-1
PEPTIDE	1004.53	1103.54	12.2	0	ETQVKVMSQRHMIDGRWC	2	Y	D	XTandem	XTandem_2017-07-19T20:06:19	sp|Q13148|TADBP_HUMAN TAR DNA-binding protein 43 OS=Homo sapiens GN=TARDBP PE=1 SV=1	-1	-1
PEPTIDE	1004.89	664.354	8.9	0	FIPKPFRAFAFVTFADD	3	V	Q	XTandem	XTandem_2017-07-19T20:06:19	sp|Q13148|TADBP_HUMAN TAR DNA-binding protein 43 OS=Homo sapiens GN=TARDBP PE=1 SV=1	-1	-1
PEPTIDE	1005.61	916.731	22.8	0	GGFGNSRGGGAGLGNNQGSNMGGGMNFGAF	3	Q	S	XTandem	XTandem_2017-07-19T20:06:19	sp|Q13148|TADBP_HUMAN TAR DNA-binding protein 43 OS=Homo sapiens GN=TARDBP PE=1 SV=1	-1	-1
PEPTIDE	1006.48	1375.6	10.6	0	NQGSNM(Oxidation)GGGMNFGAFSINPAM(Oxidation)MAAAQAA	2	N	L	XTandem	XTandem_2017-07-19T20:06:19	sp|Q13148|TADBP_HUMAN TAR DNA-binding protein 43 OS=Homo sapiens GN=TARDBP PE=1 SV=1	-1	-1
PEPTIDE	1006.48	1375.6	10.6	0	NQGSNM(Oxidation)GGGMNFGAFSINPAMM(Oxidation)AAAQAA	2	N	L	XTandem	XTandem_2017-07-19T20:06:19	sp|Q13148|TADBP_HUMAN TAR DNA-binding protein 43 OS=Homo sapiens GN=TARDBP PE=1 SV=1	-1	-1
PEPTIDE	1006.48	1375.6	10.6	0	NQGSNMGGGM(Oxidation)NFGAFSINPAM(Oxidation)MAAAQAA	2	N	L	XTandem	XTandem_2017-07-19T20:06:19	sp|Q13148|TADBP_HUMAN TAR DNA-binding protein 43 OS=Homo sapiens GN=TARDBP PE=1 SV=1	-1	-1
PEPTIDE	1006.48	1375.6	10.6	0	NQGSNMGGGM(Oxidation)NFGAFSINPAMM(Oxidation)AAAQAA	2	N	L	XTandem	XTandem_2017-07-19T20:06:19	sp|Q13148|TADBP_HUMAN TAR DNA-binding protein 43 OS=Homo sapiens GN=TARDBP PE=1 SV=1	-1	-1
PEPTIDE	1006.86	1072.8	20.7	0	M(Oxidation)NFGAFSINPAMM(Oxidation)AAAQAALQSSWGM(Oxidation)M(Oxidation)GM(Oxidation)L	3	G	A	XTandem	XTandem_2017-07-19T20:06:19	sp|Q13148|TADBP_HUMAN TAR DNA-binding protein 43 OS=Homo sapiens GN=TARDBP PE=1 SV=1	-1	-1
PEPTIDE	1007.22	703.829	16.2	0	NPAM(Oxidation)M(Oxidation)AAAQAALQS	2	I	S	XTandem	XTandem_2017-07-19T20:06:19	sp|Q13148|TADBP_HUMAN TAR DNA-binding protein 43 OS=Homo sapiens GN=TARDBP PE=1 SV=1	-1	-1
PEPTIDE	1007.91	928.06	23.3	0	GLGNNQGSNM(Oxidation)GGGM(Oxidation)NFGAFSINPAM(Oxidation)M(Oxidation)AA	3	A	A	XTandem	XTandem_2017-07-19T20:06:19	sp|Q13148|TADBP_HUMAN TAR DNA-binding protein 43 OS=Homo sapiens GN=TARDBP PE=1 SV=1	-1	-1
PEPTIDE	1008.85	1189.84	9.9	0	FGNSRGGGAGLGNNQGSNM(Oxidation)GGGM(Oxidation)NFGAFSINPAM(Oxidation)MAA	3	G	A	XTandem	XTandem_2017-07-19T20:06:19	sp|Q13148|TADBP_HUMAN TAR DNA-binding protein 43 OS=Homo sapiens GN=TARDBP PE=1 SV=1	-1	-1
PEPTIDE	1008.85	1189.84	9.9	0	FGNSRGGGAGLGNNQGSNM(Oxidation)GGGM(Oxidation)NFGAFSINPAMM(Oxidation)AA	3	G	A	XTandem	XTandem_2017-07-19T20:06:19	sp|Q13148|TADBP_HUMAN TAR DNA-binding protein 43 OS=Homo sapiens GN=TARDBP PE=1 SV=1	-1	-1
PEPTIDE	1009.21	911.743	19.5	0	QGSNMGGGMNFGAFSINPAM(Oxidation)MAAAQAAL	3	N	Q	XTandem	XTandem_2017-07-19T20:06:19	sp|Q13148|TADBP_HUMAN TAR DNA-binding protein 43 OS=Homo sapiens GN=TARDBP PE=1 SV=1	-1	-1
PEPTIDE	1009.57	881.797	25.5	0	DVFIPKPFRAFAFVTFADDQIAQ	3	M	S	XTandem	XTandem_2017-07-19T20:06:19	sp|Q13148|TADBP_HUMAN TAR DNA-binding protein 43 OS=Homo sapiens GN=TARDBP PE=1 SV=1	-1	-1
PEPTIDE	1009.93	682.855	31.1	0	GDVMDVFIPKPF	2	Y	R	XTandem	XTandem_2017-07-19T20:06:19	sp|Q13148|TADBP_HUMAN TAR DNA-binding protein 43 OS=Homo sapiens GN=TARDBP PE=1 SV=1	-1	-1
PEPTIDE	1010.26	866.027	12.8	0	GNNQGSNMGGGM(Oxidation)NFGAFSINPAM(Oxidation)M(Oxidation)AA	3	L	A	XTandem	XTandem_2017-07-19T20:06:19	sp|Q13148|TADBP_HUMAN TAR DNA-binding protein 43 OS=Homo sapiens GN=TARDBP PE=1 SV=1	-1	-1
PEPTIDE	1011.26	1077.8	16.9	0	M(Oxidation)NFGAFSINPAM(Oxidation)M(Oxidation)AAAQAALQSSWGM(Oxidation)M(Oxidation)GM(Oxidation)L	3	G	A	XTandem	XTandem_2017-07-19T20:06:19	sp|Q13148|TADBP_HUMAN TAR DNA-binding protein 43 OS=Homo sapiens GN=TARDBP PE=1 SV=1	-1	-1
PEPTIDE	1011.62	1405.61	20	0	SINPAM(Oxidation)M(Oxidation)AAAQAALQSSWGM(Oxidation)MGMLASQQNQSGPSGNNQNQG	3	F	N	XTandem	XTandem_2017-07-19T20:06:19	sp|Q13148|TADBP_HUMAN TAR DNA-binding protein 43 OS=Homo sapiens GN=TARDBP PE=1 SV=1	-1	-1
PEPTIDE	1011.62	1405.61	20	0	SINPAM(Oxidation)M(Oxidation)AAAQAALQSSWGMM(Oxidation)GMLASQQNQSGPSGNNQNQG	3	F	N	XTandem	XTandem_2017-07-19T20:06:19	sp|Q13148|TADBP_HUMAN TAR DNA-binding protein 43 OS=Homo sapiens GN=TARDBP PE=1 SV=1	-1	-1
PEPTIDE	1011.62	1405.61	20	0	SINPAM(Oxidation)M(Oxidation)AAAQAALQSSWGMMGM(Oxidation)LASQQNQSGPSGNNQNQG	3	F	N	XTandem	XTandem_2017-07-19T20:06:19	sp|Q13148|TADBP_HUMAN TAR DNA-binding protein 43 OS=Homo sapiens GN=TARDBP PE=1 SV=1	-1	-1
PEPTIDE	1011.99	1184.18	15.8	0	NPGGFGNQGGFGNSRGGGAGLGNNQGSNM(Oxidation)GGGM(Oxidation)NFGAF	3	G	S	XTandem	XTandem_2017-07-19T20:06:19	sp|Q13148|TADBP_HUMAN TAR DNA-binding protein 43 OS=Homo sapiens GN=TARDBP PE=1 SV=1	-1	-1
PEPTIDE	1012.68	865.697	13.2	0	GNNQGSNM(Oxidation)GGGM(Oxidation)NFGAFSINPAMM(Oxidation)AA	3	L	A	XTandem	XTandem_2017-07-19T20:06:19	sp|Q13148|TADBP_HUMAN TAR DNA-binding protein 43 OS=Homo sapiens GN=TARDBP PE=1 SV=1	-1	-1
PEPTIDE	1014.28	1241.87	25.1	0	GGAGLGNNQGSNM(Oxidation)GGGM(Oxidation)NFGAFSINPAM(Oxidation)M(Oxidation)AAAQAALQSS	3	G	W	XTandem	XTandem_2017-07-19T20:06:19	sp|Q13148|TADBP_HUMAN TAR DNA-binding protein 43 OS=Homo sapiens GN=TARDBP PE=1 SV=1	-1	-1
PEPTIDE	1014.65	1246.54	10.6	0	GGFGNSRGGGAGLGNNQGSNM(Oxidation)GGGMNFGAFSINPAM(Oxidation)MAAA	3	Q	Q	XTandem	XTandem_2017-07-19T20:06:19	sp|Q13148|TADBP_HUMAN TAR DNA-binding protein 43 OS=Homo sapiens GN=TARDBP PE=1 SV=1	-1	-1
PEPTIDE	1014.65	1246.54	10.6	0	GGFGNSRGGGAGLGNNQGSNM(Oxidation)GGGMNFGAFSINPAMM(Oxidation)AAA	3	Q	Q	XTandem	XTandem_2017-07-19T20:06:19	sp|Q13148|TADBP_HUMAN TAR DNA-binding protein 43 OS=Homo sapiens GN=TARDBP PE=1 SV=1	-1	-1
PEPTIDE	1015.02	1054.95	24.8	0	SNM(Oxidation)GGGMNFGAFSINPAM(Oxidation)MAAAQAALQSSWGM(Oxidation)MGMLASQQN	4	G	Q	XTandem	XTandem_2017-07-19T20:06:19	sp|Q13148|TADBP_HUMAN TAR DNA-binding protein 43 OS=Homo sapiens GN=TARDBP PE=1 SV=1	-1	-1
PEPTIDE	1015.02	1054.95	24.8	0	SNM(Oxidation)GGGMNFGAFSINPAM(Oxidation)MAAAQAALQSSWGMM(Oxidation)GMLASQQN	4	G	Q	XTandem	XTandem_2017-07-19T20:06:19	sp|Q13148|TADBP_HUMAN TAR DNA-binding protein 43 OS=Homo sapiens GN=TARDBP PE=1 SV=1	-1	-1
PEPTIDE	1015.02	1054.95	24.8	0	SNM(Oxidation)GGGMNFGAFSINPAM(Oxidation)MAAAQAALQSSWGMMGM(Oxidation)LASQQN	4	G	Q	XTandem	XTandem_2017-07-19T20:06:19	sp|Q13148|TADBP_HUMAN TAR DNA-binding protein 43 OS=Homo sapiens GN=TARDBP PE=1 SV=1	-1	-1
PEPTIDE	1015.02	1054.95	24.8	0	SNM(Oxidation)GGGMNFGAFSINPAMM(Oxidation)AAAQAALQSSWGM(Oxidation)MGMLASQQN	4	G	Q	XTandem	XTandem_2017-07-19T20:06:19	sp|Q13148|TADBP_HUMAN TAR DNA-binding protein 43 OS=Homo sapiens GN=TARDBP PE=1 SV=1	-1	-1
PEPTIDE	1015.02	1054.95	24.8	0	SNM(Oxidation)GGGMNFGAFSINPAMM(Oxidation)AAAQAALQSSWGMM(Oxidation)GMLASQQN	4	G	Q	XTandem	XTandem_2017-07-19T20:06:19	sp|Q13148|TADBP_HUMAN TAR DNA-binding protein 43 OS=Homo sapiens GN=TARDBP PE=1 SV=1	-1	-1
PEPTIDE	1015.02	1054.95	24.8	0	SNM(Oxidation)GGGMNFGAFSINPAMM(Oxidation)AAAQAALQSSWGMMGM(Oxidation)LASQQN	4	G	Q	XTandem	XTandem_2017-07-19T20:06:19	sp|Q13148|TADBP_HUMAN TAR DNA-binding protein 43 OS=Homo sapiens GN=TARDBP PE=1 SV=1	-1	-1
PEPTIDE	1015.91	555.26	8.6	0	M(Oxidation)MAAAQAALQS	2	A	S	XTandem	XTandem_2017-07-19T20:06:19	sp|Q13148|TADBP_HUMAN TAR DNA-binding protein 43 OS=Homo sapiens GN=TARDBP PE=1 SV=1	-1	-1
PEPTIDE	1015.91	555.26	8.6	0	MM(Oxidation)AAAQAALQS	2	A	S	XTandem	XTandem_2017-07-19T20:06:19	sp|Q13148|TADBP_HUMAN TAR DNA-binding protein 43 OS=Homo sapiens GN=TARDBP PE=1 SV=1	-1	-1
PEPTIDE	1016.85	1021.84	29.8	0	GDVM(Oxidation)DVFIPKPFRAFAFVTFADDQIAQ	3	Y	S	XTandem	XTandem_2017-07-19T20:06:19	sp|Q13148|TADBP_HUMAN TAR DNA-binding protein 43 OS=Homo sapiens GN=TARDBP PE=1 SV=1	-1	-1
PEPTIDE	1019.45	1298.04	18.5	0	GNNQGSNMGGGM(Oxidation)NFGAFSINPAM(Oxidation)M(Oxidation)AA	2	L	A	XTandem	XTandem_2017-07-19T20:06:19	sp|Q13148|TADBP_HUMAN TAR DNA-binding protein 43 OS=Homo sapiens GN=TARDBP PE=1 SV=1	-1	-1
PEPTIDE	1020.4	1189.52	18.3	0	GAFSINPAM(Oxidation)M(Oxidation)AAAQAALQSSWGM(Oxidation)M(Oxidation)GM(Oxidation)LASQQNQS	3	F	G	XTandem	XTandem_2017-07-19T20:06:19	sp|Q13148|TADBP_HUMAN TAR DNA-binding protein 43 OS=Homo sapiens GN=TARDBP PE=1 SV=1	-1	-1
PEPTIDE	1020.77	995.433	14.6	0	LGNNQGSNM(Oxidation)GGGMNFGAFSI	2	G	N	XTandem	XTandem_2017-07-19T20:06:19	sp|Q13148|TADBP_HUMAN TAR DNA-binding protein 43 OS=Homo sapiens GN=TARDBP PE=1 SV=1	-1	-1
PEPTIDE	1021.13	1241.21	21.4	0	GAFSINPAM(Oxidation)M(Oxidation)AAAQAALQSSWGM(Oxidation)M(Oxidation)GM(Oxidation)LASQQNQSGP	3	F	S	XTandem	XTandem_2017-07-19T20:06:19	sp|Q13148|TADBP_HUMAN TAR DNA-binding protein 43 OS=Homo sapiens GN=TARDBP PE=1 SV=1	-1	-1
PEPTIDE	1022.76	1179.51	36.2	0	GNNQGSNMGGGM(Oxidation)NFGAFSINPAM(Oxidation)M(Oxidation)AAAQAALQSSW	3	L	G	XTandem	XTandem_2017-07-19T20:06:19	sp|Q13148|TADBP_HUMAN TAR DNA-binding protein 43 OS=Homo sapiens GN=TARDBP PE=1 SV=1	-1	-1
PEPTIDE	1023.12	1375.1	17.6	0	GLGNNQGSNM(Oxidation)GGGMNFGAFSINPAM(Oxidation)MAA	2	A	A	XTandem	XTandem_2017-07-19T20:06:19	sp|Q13148|TADBP_HUMAN TAR DNA-binding protein 43 OS=Homo sapiens GN=TARDBP PE=1 SV=1	-1	-1
PEPTIDE	1023.12	1375.1	17.6	0	GLGNNQGSNM(Oxidation)GGGMNFGAFSINPAMM(Oxidation)AA	2	A	A	XTandem	XTandem_2017-07-19T20:06:19	sp|Q13148|TADBP_HUMAN TAR DNA-binding protein 43 OS=Homo sapiens GN=TARDBP PE=1 SV=1	-1	-1
PEPTIDE	1024.19	1207.55	12.5	0	AAQAALQSSWGM(Oxidation)MGMLASQQNQS	2	A	G	XTandem	XTandem_2017-07-19T20:06:19	sp|Q13148|TADBP_HUMAN TAR DNA-binding protein 43 OS=Homo sapiens GN=TARDBP PE=1 SV=1	-1	-1
PEPTIDE	1025.11	1215.56	21.5	0	INPAMMAAAQAALQSSWGM(Oxidation)M(Oxidation)GM(Oxidation)L	2	S	A	XTandem	XTandem_2017-07-19T20:06:19	sp|Q13148|TADBP_HUMAN TAR DNA-binding protein 43 OS=Homo sapiens GN=TARDBP PE=1 SV=1	-1	-1
PEPTIDE	1025.48	1058.46	21.2	0	EDENDEPIEIPSEDDGTVL	2	T	L	XTandem	XTandem_2017-07-19T20:06:19	sp|Q13148|TADBP_HUMAN TAR DNA-binding protein 43 OS=Homo sapiens GN=TARDBP PE=1 SV=1	-1	-1
PEPTIDE	1027.76	1179.18	18.8	0	FGNSRGGGAGLGNNQGSNM(Oxidation)GGGMNFGAFSINPAMMAA	3	G	A	XTandem	XTandem_2017-07-19T20:06:19	sp|Q13148|TADBP_HUMAN TAR DNA-binding protein 43 OS=Homo sapiens GN=TARDBP PE=1 SV=1	-1	-1
PEPTIDE	1028.13	810.705	22.2	0	INPAM(Oxidation)M(Oxidation)AAAQAALQSSWGM(Oxidation)MGML	3	S	A	XTandem	XTandem_2017-07-19T20:06:19	sp|Q13148|TADBP_HUMAN TAR DNA-binding protein 43 OS=Homo sapiens GN=TARDBP PE=1 SV=1	-1	-1
PEPTIDE	1028.13	810.705	22.2	0	INPAM(Oxidation)M(Oxidation)AAAQAALQSSWGMM(Oxidation)GML	3	S	A	XTandem	XTandem_2017-07-19T20:06:19	sp|Q13148|TADBP_HUMAN TAR DNA-binding protein 43 OS=Homo sapiens GN=TARDBP PE=1 SV=1	-1	-1
PEPTIDE	1028.13	810.705	22.2	0	INPAM(Oxidation)M(Oxidation)AAAQAALQSSWGMMGM(Oxidation)L	3	S	A	XTandem	XTandem_2017-07-19T20:06:19	sp|Q13148|TADBP_HUMAN TAR DNA-binding protein 43 OS=Homo sapiens GN=TARDBP PE=1 SV=1	-1	-1
PEPTIDE	1032.04	939.438	10.4	0	NPGGFGNQGGFGNSRGGGAGL	2	G	G	XTandem	XTandem_2017-07-19T20:06:19	sp|Q13148|TADBP_HUMAN TAR DNA-binding protein 43 OS=Homo sapiens GN=TARDBP PE=1 SV=1	-1	-1
PEPTIDE	1032.39	911.392	34.3	0	AGLGNNQGSNMGGGM(Oxidation)NFGAFSINPAMMA	3	G	A	XTandem	XTandem_2017-07-19T20:06:19	sp|Q13148|TADBP_HUMAN TAR DNA-binding protein 43 OS=Homo sapiens GN=TARDBP PE=1 SV=1	-1	-1
PEPTIDE	1033.1	1046.45	20.3	0	GRCTEDMTEDELREFFSQYGDVM(Oxidation)DVF	3	V	I	XTandem	XTandem_2017-07-19T20:06:19	sp|Q13148|TADBP_HUMAN TAR DNA-binding protein 43 OS=Homo sapiens GN=TARDBP PE=1 SV=1	-1	-1
PEPTIDE	1036.38	1367.11	12.4	0	INPAM(Oxidation)M(Oxidation)AAAQAALQSSWGM(Oxidation)M(Oxidation)GMLASQ	2	S	Q	XTandem	XTandem_2017-07-19T20:06:19	sp|Q13148|TADBP_HUMAN TAR DNA-binding protein 43 OS=Homo sapiens GN=TARDBP PE=1 SV=1	-1	-1
PEPTIDE	1036.38	1367.11	12.4	0	INPAM(Oxidation)M(Oxidation)AAAQAALQSSWGM(Oxidation)MGM(Oxidation)LASQ	2	S	Q	XTandem	XTandem_2017-07-19T20:06:19	sp|Q13148|TADBP_HUMAN TAR DNA-binding protein 43 OS=Homo sapiens GN=TARDBP PE=1 SV=1	-1	-1
PEPTIDE	1036.38	1367.11	12.4	0	INPAM(Oxidation)M(Oxidation)AAAQAALQSSWGMM(Oxidation)GM(Oxidation)LASQ	2	S	Q	XTandem	XTandem_2017-07-19T20:06:19	sp|Q13148|TADBP_HUMAN TAR DNA-binding protein 43 OS=Homo sapiens GN=TARDBP PE=1 SV=1	-1	-1
PEPTIDE	1037.12	690.856	17.6	0	GNLVYVVNYPKD	2	W	N	XTandem	XTandem_2017-07-19T20:06:19	sp|Q13148|TADBP_HUMAN TAR DNA-binding protein 43 OS=Homo sapiens GN=TARDBP PE=1 SV=1	-1	-1
PEPTIDE	1037.45	806.046	15.9	0	NFGAFSINPAM(Oxidation)M(Oxidation)AAAQAALQSSW	3	M	G	XTandem	XTandem_2017-07-19T20:06:19	sp|Q13148|TADBP_HUMAN TAR DNA-binding protein 43 OS=Homo sapiens GN=TARDBP PE=1 SV=1	-1	-1
PEPTIDE	1038.38	1236.55	20.7	0	GLGNNQGSNM(Oxidation)GGGM(Oxidation)NFGAFSINPAM(Oxidation)MAAAQAALQSSW	3	A	G	XTandem	XTandem_2017-07-19T20:06:19	sp|Q13148|TADBP_HUMAN TAR DNA-binding protein 43 OS=Homo sapiens GN=TARDBP PE=1 SV=1	-1	-1
PEPTIDE	1038.38	1236.55	20.7	0	GLGNNQGSNM(Oxidation)GGGM(Oxidation)NFGAFSINPAMM(Oxidation)AAAQAALQSSW	3	A	G	XTandem	XTandem_2017-07-19T20:06:19	sp|Q13148|TADBP_HUMAN TAR DNA-binding protein 43 OS=Homo sapiens GN=TARDBP PE=1 SV=1	-1	-1
PEPTIDE	1039.11	982.469	13.8	0	(Glu->pyro-Glu)ETQVKVMSQRHMIDGRWCDCKLPNS	3	Y	K	XTandem	XTandem_2017-07-19T20:06:19	sp|Q13148|TADBP_HUMAN TAR DNA-binding protein 43 OS=Homo sapiens GN=TARDBP PE=1 SV=1	-1	-1
PEPTIDE	1040.85	736.361	13	0	KVMSQRHMIDGRWCDCKL	3	V	P	XTandem	XTandem_2017-07-19T20:06:19	sp|Q13148|TADBP_HUMAN TAR DNA-binding protein 43 OS=Homo sapiens GN=TARDBP PE=1 SV=1	-1	-1
PEPTIDE	1042.91	663.344	13	0	(Glu->pyro-Glu)ETQVKVMSQRH	2	Y	M	XTandem	XTandem_2017-07-19T20:06:19	sp|Q13148|TADBP_HUMAN TAR DNA-binding protein 43 OS=Homo sapiens GN=TARDBP PE=1 SV=1	-1	-1
PEPTIDE	1043.54	688.392	10.5	0	GVRLVEGILHAPD	2	R	A	XTandem	XTandem_2017-07-19T20:06:19	sp|Q13148|TADBP_HUMAN TAR DNA-binding protein 43 OS=Homo sapiens GN=TARDBP PE=1 SV=1	-1	-1
PEPTIDE	1046.09	916.745	14.2	0	QGSNM(Oxidation)GGGMNFGAFSINPAMM(Oxidation)AAAQAAL	3	N	Q	XTandem	XTandem_2017-07-19T20:06:19	sp|Q13148|TADBP_HUMAN TAR DNA-binding protein 43 OS=Homo sapiens GN=TARDBP PE=1 SV=1	-1	-1
PEPTIDE	1048.59	748.841	14.3	0	AAAQAALQSSWGM(Oxidation)MG	2	M	M	XTandem	XTandem_2017-07-19T20:06:19	sp|Q13148|TADBP_HUMAN TAR DNA-binding protein 43 OS=Homo sapiens GN=TARDBP PE=1 SV=1	-1	-1
PEPTIDE	1048.59	748.841	14.3	0	AAAQAALQSSWGMM(Oxidation)G	2	M	M	XTandem	XTandem_2017-07-19T20:06:19	sp|Q13148|TADBP_HUMAN TAR DNA-binding protein 43 OS=Homo sapiens GN=TARDBP PE=1 SV=1	-1	-1
PEPTIDE	1052.69	878.952	11.1	0	GDVM(Oxidation)DVFIPKPFRAF	2	Y	A	XTandem	XTandem_2017-07-19T20:06:19	sp|Q13148|TADBP_HUMAN TAR DNA-binding protein 43 OS=Homo sapiens GN=TARDBP PE=1 SV=1	-1	-1
PEPTIDE	1053.05	545.321	13.2	0	FGEVLMVQVKKDLK	3	T	T	XTandem	XTandem_2017-07-19T20:06:19	sp|Q13148|TADBP_HUMAN TAR DNA-binding protein 43 OS=Homo sapiens GN=TARDBP PE=1 SV=1	-1	-1
PEPTIDE	1054.51	1184.84	10.1	0	GNNQGSNM(Oxidation)GGGM(Oxidation)NFGAFSINPAM(Oxidation)M(Oxidation)AAAQAALQSSW	3	L	G	XTandem	XTandem_2017-07-19T20:06:19	sp|Q13148|TADBP_HUMAN TAR DNA-binding protein 43 OS=Homo sapiens GN=TARDBP PE=1 SV=1	-1	-1
PEPTIDE	1062.66	956.036	15.2	0	VKVKRAVQKTSDLIVLGLPWKTTEQDLKEYFST	4	A	F	XTandem	XTandem_2017-07-19T20:06:19	sp|Q13148|TADBP_HUMAN TAR DNA-binding protein 43 OS=Homo sapiens GN=TARDBP PE=1 SV=1	-1	-1
PEPTIDE	1069.05	1005.55	17.1	0	VLMVQVKKDLKTGHSKGFGFVRFTEY	3	E	E	XTandem	XTandem_2017-07-19T20:06:19	sp|Q13148|TADBP_HUMAN TAR DNA-binding protein 43 OS=Homo sapiens GN=TARDBP PE=1 SV=1	-1	-1
PEPTIDE	1097.01	979.93	12.8	0	M(Oxidation)AAAQAALQSSWGM(Oxidation)MGMLA	2	M	S	XTandem	XTandem_2017-07-19T20:06:19	sp|Q13148|TADBP_HUMAN TAR DNA-binding protein 43 OS=Homo sapiens GN=TARDBP PE=1 SV=1	-1	-1
PEPTIDE	1123.66	987.423	12.4	0	GAGLGNNQGSNMGGGM(Oxidation)NFGAF	2	G	S	XTandem	XTandem_2017-07-19T20:06:19	sp|Q13148|TADBP_HUMAN TAR DNA-binding protein 43 OS=Homo sapiens GN=TARDBP PE=1 SV=1	-1	-1
PEPTIDE	1182	664.351	11.6	0	FIPKPFRAFAFVTFADD	3	V	Q	XTandem	XTandem_2017-07-19T20:06:19	sp|Q13148|TADBP_HUMAN TAR DNA-binding protein 43 OS=Homo sapiens GN=TARDBP PE=1 SV=1	-1	-1

## Sheet: Source data_Sup Fig. 7
Protein Group	Protein ID	Protein Accession	Peptide	Unique	-10lgP	Mass	Length	ppm	m/z	z	RT	Area FL6	Fraction	Scan	Source File	#Feature	#Feature FL6	Start	End	PTM	AScore	Found By
1	1	Q13148|TADBP_HUMAN	M.SEYIRVT.E	Y	30.68	866.45	7	-3.3	434.23	2	46.87	215090000	4	12036	PM_220824_QEx_FL_6.raw	4	4	2	8			PEAKS DB
1	1	Q13148|TADBP_HUMAN	M.SEYIRVTEDENDEPIEIPSEDDGTVLLS.T	Y	30.13	3163.46	28	1	1055.49	3	71.68	601120	4	21537	PM_220824_QEx_FL_6.raw	1	1	2	29			PEAKS DB
1	1	Q13148|TADBP_HUMAN	R.VTEDENDEPIEIPSEDDGTVLL.S	Y	36.33	2428.1	22	4.2	810.376	3	74.45	3173700	4	22581	PM_220824_QEx_FL_6.raw	2	2	7	28			PEAKS DB
1	1	Q13148|TADBP_HUMAN	R.VTEDENDEPIEIPSEDDGTVL.L	Y	31.51	2315.02	21	2.8	772.68	3	70.89	15933000	4	21228	PM_220824_QEx_FL_6.raw	2	2	7	27			PEAKS DB
1	1	Q13148|TADBP_HUMAN	V.TEDENDEPIEIPSEDDGTVL.L	Y	40.17	2215.95	20	4	1108.98	2	70.8	40111000	4	21186	PM_220824_QEx_FL_6.raw	2	2	8	27			PEAKS DB
1	1	Q13148|TADBP_HUMAN	V.TEDENDEPIEIPSEDDGTVLL.S	Y	39.71	2329.03	21	5.2	1165.53	2	74.45	3542300	4	22562	PM_220824_QEx_FL_6.raw	1	1	8	28			PEAKS DB
1	1	Q13148|TADBP_HUMAN	T.EDENDEPIEIPSEDD.G	Y	54.03	1744.68	15	0.5	873.345	2	60.13	3399400	4	17277	PM_220824_QEx_FL_6.raw	1	1	9	23			PEAKS DB
1	1	Q13148|TADBP_HUMAN	T.EDENDEPIEIPSED.D	Y	52.04	1629.65	14	2.9	815.834	2	60.4	1059100	4	17381	PM_220824_QEx_FL_6.raw	1	1	9	22			PEAKS DB
1	1	Q13148|TADBP_HUMAN	T.EDENDEPIEIPSEDDGT.V	Y	49.65	1902.75	17	0.8	952.38	2	60.17	46419000	4	17273	PM_220824_QEx_FL_6.raw	1	1	9	25			PEAKS DB
1	1	Q13148|TADBP_HUMAN	T.EDENDEPIEIPSE.D	Y	49.2	1514.63	13	3.4	758.321	2	61.27	13194000	4	17616	PM_220824_QEx_FL_6.raw	1	1	9	21			PEAKS DB
1	1	Q13148|TADBP_HUMAN	T.EDENDEPIEIP.S	Y	41.6	1298.55	11	3.2	650.283	2	65.94	15898000	4	19416	PM_220824_QEx_FL_6.raw	1	1	9	19			PEAKS DB
1	1	Q13148|TADBP_HUMAN	T.EDENDEPIEIPSEDDGTVLL.S	Y	41.55	2227.99	20	2.4	1115	2	72.49	1214700000	4	21845	PM_220824_QEx_FL_6.raw	4	4	9	28			PEAKS DB
1	1	Q13148|TADBP_HUMAN	T.EDENDEPIEIPSEDDGTVL.L	Y	40.78	2114.9	19	7	1058.46	2	70.43	4726700000	4	21068	PM_220824_QEx_FL_6.raw	10	10	9	27			PEAKS DB
1	1	Q13148|TADBP_HUMAN	T.EDENDEPIEIPSEDDGTV.L	Y	39.1	2001.82	18	0.1	1001.91	2	64.33	87956000	4	18837	PM_220824_QEx_FL_6.raw	1	1	9	26			PEAKS DB
1	1	Q13148|TADBP_HUMAN	T.EDENDEPIEIPS.E	Y	34.75	1385.58	12	0.7	693.798	2	61.62	68168000	4	18016	PM_220824_QEx_FL_6.raw	1	1	9	20			PEAKS DB
1	1	Q13148|TADBP_HUMAN	T.E(-18.01)DENDEPIEIPSEDDGTVL.L	Y	33.64	2096.89	19	1.6	1049.45	2	74.86	15867000	4	22798	PM_220824_QEx_FL_6.raw	3	3	9	27	Pyro-glu from E	E1:Pyro-glu from E:1000.00	PEAKS DB
1	1	Q13148|TADBP_HUMAN	T.EDENDEPIEIPSEDDGTVLLS.T	Y	33.35	2315.02	21	3.6	1158.52	2	72.71	1059500	4	21915	PM_220824_QEx_FL_6.raw	1	1	9	29			PEAKS DB
1	1	Q13148|TADBP_HUMAN	E.DENDEPIEIPSEDDGTVL.L	Y	37.48	1985.86	18	-3.5	993.931	2	72.05	1950700	4	21661	PM_220824_QEx_FL_6.raw	1	1	10	27			PEAKS DB
1	1	Q13148|TADBP_HUMAN	E.DENDEPIEIPS.E	Y	36.98	1256.54	11	-1.1	629.275	2	62.67	599780	4	18253	PM_220824_QEx_FL_6.raw	1	1	10	20			PEAKS DB
1	1	Q13148|TADBP_HUMAN	D.EPIEIPSEDDGTVL.L	Y	39.12	1512.72	14	5.7	757.369	2	70.97	0	4	21267	PM_220824_QEx_FL_6.raw	0	0	14	27			PEAKS DB
1	1	Q13148|TADBP_HUMAN	V.TAQFPGAC.G	Y	38.88	793.343	8	2.2	397.678	2	53.35	13402000	4	14604	PM_220824_QEx_FL_6.raw	1	1	32	39			PEAKS DB
1	1	Q13148|TADBP_HUMAN	T.AQFPGAC.G	Y	25.86	692.295	7	1.6	347.154	2	52.36	221970000	4	14335	PM_220824_QEx_FL_6.raw	2	2	33	39			PEAKS DB
1	1	Q13148|TADBP_HUMAN	C.GLRYRNPVSQC.M	Y	54.84	1291.65	11	0	646.828	2	48.44	4391900000	4	12676	PM_220824_QEx_FL_6.raw	6	6	40	50			PEAKS DB
1	1	Q13148|TADBP_HUMAN	C.GLRYRNPVSQ.C	Y	41.6	1188.64	10	0.4	595.324	2	44.49	13617000000	4	11040	PM_220824_QEx_FL_6.raw	4	4	40	49			PEAKS DB
1	1	Q13148|TADBP_HUMAN	C.GLRYRNPVS.Q	Y	41.48	1060.58	9	1.5	531.295	2	42.99	606650000	4	10369	PM_220824_QEx_FL_6.raw	1	1	40	48			PEAKS DB
1	1	Q13148|TADBP_HUMAN	C.GLRYRNPV.S	Y	32.17	973.546	8	4.7	487.781	2	43.93	6553300	4	10787	PM_220824_QEx_FL_6.raw	1	1	40	47			PEAKS DB
1	1	Q13148|TADBP_HUMAN	C.GLRYRNP.V	Y	31.18	874.477	7	0.9	292.499	3	36.98	7969400	4	7890	PM_220824_QEx_FL_6.raw	1	1	40	46			PEAKS DB
1	1	Q13148|TADBP_HUMAN	G.LRYRNPVSQ.C	Y	36.48	1131.61	9	1.8	566.814	2	42.14	67610000	4	10028	PM_220824_QEx_FL_6.raw	1	1	41	49			PEAKS DB
1	1	Q13148|TADBP_HUMAN	L.RYRNPVSQC.M	Y	49.56	1121.54	9	0.3	561.776	2	40.6	930720000	4	9678	PM_220824_QEx_FL_6.raw	7	7	42	50			PEAKS DB
1	1	Q13148|TADBP_HUMAN	L.RYRNPVSQ.C	Y	31.74	1018.53	8	3	510.273	2	37.21	6636800000	4	8027	PM_220824_QEx_FL_6.raw	1	1	42	49			PEAKS DB
1	1	Q13148|TADBP_HUMAN	R.YRNPVSQC.M	Y	33.32	965.439	8	1.7	483.726	2	43.19	44850000	4	10487	PM_220824_QEx_FL_6.raw	2	2	43	50			PEAKS DB
1	1	Q13148|TADBP_HUMAN	Y.RNPVSQC.M	Y	41.39	802.375	7	3.5	402.195	2	33.42	420020000	4	7180	PM_220824_QEx_FL_6.raw	3	3	44	50			PEAKS DB
1	1	Q13148|TADBP_HUMAN	V.RLVEGILHAPDAGWGN.L	Y	52.29	1703.87	16	2.3	568.965	3	64.83	1810800	4	19053	PM_220824_QEx_FL_6.raw	1	1	55	70			PEAKS DB
1	1	Q13148|TADBP_HUMAN	L.VEGILHAPDAGWGN.L	Y	59.03	1434.69	14	2.1	718.351	2	63.3	5975800	4	18475	PM_220824_QEx_FL_6.raw	1	1	57	70			PEAKS DB
1	1	Q13148|TADBP_HUMAN	E.GILHAPDAGWGN.L	Y	47.52	1206.58	12	1.3	604.295	2	60.17	11743000	4	17294	PM_220824_QEx_FL_6.raw	1	1	59	70			PEAKS DB
1	1	Q13148|TADBP_HUMAN	E.GILHAPDAGWGNL.V	Y	46.68	1319.66	13	4.7	660.84	2	69.83	2634900	4	20841	PM_220824_QEx_FL_6.raw	1	1	59	71			PEAKS DB
1	1	Q13148|TADBP_HUMAN	G.ILHAPDAGWGN.L	Y	43.23	1149.56	11	4.1	575.786	2	55.63	24171000	4	15528	PM_220824_QEx_FL_6.raw	1	1	60	70			PEAKS DB
1	1	Q13148|TADBP_HUMAN	G.ILHAPDAGWGNL.V	Y	35.37	1262.64	12	2.8	632.328	2	66.56	6012900	4	19673	PM_220824_QEx_FL_6.raw	1	1	60	71			PEAKS DB
1	1	Q13148|TADBP_HUMAN	I.LHAPDAGWGNL.V	Y	45.96	1149.56	11	2.6	575.786	2	63.01	64602000	4	18358	PM_220824_QEx_FL_6.raw	1	1	61	71			PEAKS DB
1	1	Q13148|TADBP_HUMAN	I.LHAPDAGWGN.L	Y	38.3	1036.47	10	-1.5	519.241	2	50.86	106000000	4	13586	PM_220824_QEx_FL_6.raw	1	1	61	70			PEAKS DB
1	1	Q13148|TADBP_HUMAN	L.HAPDAGWGNLVYVV.N	Y	47.88	1496.74	14	5.5	749.38	2	73.92	125630	4	22392	PM_220824_QEx_FL_6.raw	1	1	62	75			PEAKS DB
1	1	Q13148|TADBP_HUMAN	L.HAPDAGWGN.L	Y	43.76	923.389	9	2.2	462.701	2	41.85	1215800000	4	9958	PM_220824_QEx_FL_6.raw	5	5	62	70			PEAKS DB
1	1	Q13148|TADBP_HUMAN	L.HAPDAGWGNL.V	Y	42.88	1036.47	10	2	519.243	2	57.61	0	4	16315	PM_220824_QEx_FL_6.raw	0	0	62	71			PEAKS DB
1	1	Q13148|TADBP_HUMAN	L.HAPDAGW.G	Y	34.24	752.324	7	7.4	377.171	2	45.27	510080000	4	11344	PM_220824_QEx_FL_6.raw	3	3	62	68			PEAKS DB
1	1	Q13148|TADBP_HUMAN	H.APDAGWGNL.V	Y	32.24	899.414	9	1.7	450.714	2	64.66	234060000	4	18973	PM_220824_QEx_FL_6.raw	1	1	63	71			PEAKS DB
1	1	Q13148|TADBP_HUMAN	H.APDAGWGN.L	Y	25.55	786.33	8	-2	394.17	2	46.28	215220000	4	11736	PM_220824_QEx_FL_6.raw	1	1	63	70			PEAKS DB
1	1	Q13148|TADBP_HUMAN	A.GWGN(+.98)LVYVVNYPKDNKRKM.D	Y	33.57	2281.17	19	0.7	761.395	3	28.03	7422400	4	4239	PM_220824_QEx_FL_6.raw	1	1	67	85	Deamidation (NQ)	N4:Deamidation (NQ):22.09	PEAKS DB
1	1	Q13148|TADBP_HUMAN	V.YVVNYPKDNKRKMD.E	Y	63.99	1768.89	14	0.3	443.229	4	39.54	11805000	4	8989	PM_220824_QEx_FL_6.raw	1	1	73	86			PEAKS DB
1	1	Q13148|TADBP_HUMAN	V.YVVNYPKDNKRKM.D	Y	63.15	1653.87	13	1.5	827.939	2	39.46	507180000	4	8949	PM_220824_QEx_FL_6.raw	4	4	73	85			PEAKS DB
1	1	Q13148|TADBP_HUMAN	V.YVVNYPKDNKRKMDET.D	Y	61.23	1998.98	16	0	1000.5	2	40.6	421360000	4	9432	PM_220824_QEx_FL_6.raw	3	3	73	88			PEAKS DB
1	1	Q13148|TADBP_HUMAN	V.YVVNYPKDNKRK.M	Y	58.44	1522.83	12	0.9	381.713	4	36.56	299690000	4	7741	PM_220824_QEx_FL_6.raw	3	3	73	84			PEAKS DB
1	1	Q13148|TADBP_HUMAN	V.YVVNYPKDNKRKM(+15.99).D	Y	56.74	1669.86	13	4.5	418.473	4	37.18	529530000	4	8146	PM_220824_QEx_FL_6.raw	5	5	73	85	Oxidation (M)	M13:Oxidation (M):1000.00	PEAKS DB
1	1	Q13148|TADBP_HUMAN	V.YVVNYPKDNKRKMDE.T	Y	55.36	1897.94	15	1.9	475.491	4	39.97	12391000	4	9172	PM_220824_QEx_FL_6.raw	2	2	73	87			PEAKS DB
1	1	Q13148|TADBP_HUMAN	V.YVVNYPKDNKRKMDETDAS.S	Y	50.93	2272.08	19	3.5	758.368	3	41.2	532570000	4	9651	PM_220824_QEx_FL_6.raw	3	3	73	91			PEAKS DB
1	1	Q13148|TADBP_HUMAN	V.YVVNYPKDNKRKM(+15.99)DET.D	Y	42.02	2014.98	16	0.5	504.751	4	37.99	94744000	4	8309	PM_220824_QEx_FL_6.raw	4	4	73	88	Oxidation (M)	M13:Oxidation (M):1000.00	PEAKS DB
1	1	Q13148|TADBP_HUMAN	V.YVVNYPKDN.K	Y	39.42	1110.53	9	0.9	556.274	2	46.88	39418000	4	12115	PM_220824_QEx_FL_6.raw	1	1	73	81			PEAKS DB
1	1	Q13148|TADBP_HUMAN	V.YVVNYPKDNKRKM(+15.99)DETDAS.S	Y	36.77	2288.07	19	0.2	763.697	3	38.59	21366000	4	8535	PM_220824_QEx_FL_6.raw	2	2	73	91	Oxidation (M)	M13:Oxidation (M):1000.00	PEAKS DB
1	1	Q13148|TADBP_HUMAN	V.YVVNYPK.D	Y	35.83	881.465	7	1.3	441.739	2	48.15	52512000	4	12526	PM_220824_QEx_FL_6.raw	1	1	73	79			PEAKS DB
1	1	Q13148|TADBP_HUMAN	Y.VVNYPKDNKRKMDETDAS.S	Y	72.11	2109.02	18	1.4	1055.51	2	35.26	712560000	4	7200	PM_220824_QEx_FL_6.raw	2	2	74	91			PEAKS DB
1	1	Q13148|TADBP_HUMAN	Y.VVNYPKDNKRKM.D	Y	67.63	1490.8	12	-1.6	299.167	5	32.77	1791400000	4	6181	PM_220824_QEx_FL_6.raw	4	4	74	85			PEAKS DB
1	1	Q13148|TADBP_HUMAN	Y.VVNYPKDNKRKMDET.D	Y	65.91	1835.92	15	0	918.965	2	34.34	674560000	4	6822	PM_220824_QEx_FL_6.raw	2	2	74	88			PEAKS DB
1	1	Q13148|TADBP_HUMAN	Y.VVNYPKDNKRK.M	Y	60.23	1359.76	11	2.2	340.948	4	29.16	295480000	4	4695	PM_220824_QEx_FL_6.raw	2	2	74	84			PEAKS DB
1	1	Q13148|TADBP_HUMAN	Y.VVNYPKDNKRKMD.E	Y	59.94	1605.83	13	0	402.464	4	33.05	54600000	4	6286	PM_220824_QEx_FL_6.raw	3	3	74	86			PEAKS DB
1	1	Q13148|TADBP_HUMAN	Y.VVNYPKDNKRKMDETD.A	Y	56.39	1950.95	16	0.7	651.322	3	34.63	14989000	4	6955	PM_220824_QEx_FL_6.raw	2	2	74	89			PEAKS DB
1	1	Q13148|TADBP_HUMAN	Y.VVNYPKDNKRKM(+15.99).D	Y	55.79	1506.8	12	-4.7	377.704	4	30.01	529180000	4	5348	PM_220824_QEx_FL_6.raw	5	5	74	85	Oxidation (M)	M12:Oxidation (M):1000.00	PEAKS DB
1	1	Q13148|TADBP_HUMAN	Y.VVNYPKDN(+.98)KRKM.D	Y	54.11	1491.79	12	7.9	373.956	4	34.15	5092200	4	6751	PM_220824_QEx_FL_6.raw	2	2	74	85	Deamidation (NQ)	N8:Deamidation (NQ):76.17	PEAKS DB
1	1	Q13148|TADBP_HUMAN	Y.VVN(+.98)YPKDNKRKM.D	Y	51.56	1491.79	12	9.6	373.957	4	32.78	1923400000	4	6173	PM_220824_QEx_FL_6.raw	1	1	74	85	Deamidation (NQ)	N3:Deamidation (NQ):76.17	PEAKS DB
1	1	Q13148|TADBP_HUMAN	Y.VVNYPKDNKRKMDE.T	Y	49.97	1734.87	14	3.6	434.726	4	33.78	69130000	4	6576	PM_220824_QEx_FL_6.raw	2	2	74	87			PEAKS DB
1	1	Q13148|TADBP_HUMAN	Y.VVNYPKDNKR.K	Y	47.65	1231.67	10	3.5	411.563	3	31.39	14950000	4	5604	PM_220824_QEx_FL_6.raw	1	1	74	83			PEAKS DB
1	1	Q13148|TADBP_HUMAN	Y.VVNYPKDNK.R	Y	46.4	1075.57	9	-2.3	359.528	3	33.4	1946200	4	6426	PM_220824_QEx_FL_6.raw	1	1	74	82			PEAKS DB
1	1	Q13148|TADBP_HUMAN	Y.VVNYPKDN.K	Y	45.91	947.471	8	3.8	474.743	2	37.28	226380000	4	8013	PM_220824_QEx_FL_6.raw	1	1	74	81			PEAKS DB
1	1	Q13148|TADBP_HUMAN	Y.VVNYPKDNKRKMDETDASS.A	Y	44.83	2196.05	19	1.7	733.023	3	35.39	6536900	4	7247	PM_220824_QEx_FL_6.raw	1	1	74	92			PEAKS DB
1	1	Q13148|TADBP_HUMAN	Y.VVNYPKDNKRKM(+15.99)DETDAS.S	Y	43.34	2125.01	18	0.2	709.342	3	32.07	113140000	4	5885	PM_220824_QEx_FL_6.raw	3	3	74	91	Oxidation (M)	M12:Oxidation (M):1000.00	PEAKS DB
1	1	Q13148|TADBP_HUMAN	Y.VVNYPKDNKRKM(+15.99)DET.D	Y	34.26	1851.91	15	-0.9	618.31	3	33.45	202060000	4	6483	PM_220824_QEx_FL_6.raw	5	5	74	88	Oxidation (M)	M12:Oxidation (M):1000.00	PEAKS DB
1	1	Q13148|TADBP_HUMAN	Y.VVNYPKD.N	Y	30.68	833.428	7	-0.5	417.72	2	38.33	25883000	4	8477	PM_220824_QEx_FL_6.raw	1	1	74	80			PEAKS DB
1	1	Q13148|TADBP_HUMAN	Y.VVNYPKDNKRKM(+15.99)DE.T	Y	30.53	1750.87	14	3.4	438.724	4	31.07	2286000	4	5489	PM_220824_QEx_FL_6.raw	1	1	74	87	Oxidation (M)	M12:Oxidation (M):1000.00	PEAKS DB
1	1	Q13148|TADBP_HUMAN	Y.VVNYPKDNKRKMDETDA.S	Y	27.19	2021.98	17	1.8	506.503	4	36.11	0	4	7593	PM_220824_QEx_FL_6.raw	0	0	74	90			PEAKS DB
1	1	Q13148|TADBP_HUMAN	V.VNYPKDNKRKM.D	Y	58.65	1391.73	11	2.2	696.874	2	31.25	115220000	4	5551	PM_220824_QEx_FL_6.raw	2	2	75	85			PEAKS DB
1	1	Q13148|TADBP_HUMAN	V.VNYPKDNKRKMDET.D	Y	49.25	1736.85	14	-0.5	579.956	3	32.91	64432000	4	6230	PM_220824_QEx_FL_6.raw	3	3	75	88			PEAKS DB
1	1	Q13148|TADBP_HUMAN	V.VNYPKDNKRK.M	Y	48.79	1260.69	10	-1	631.352	2	27.52	25219000	4	4034	PM_220824_QEx_FL_6.raw	3	3	75	84			PEAKS DB
1	1	Q13148|TADBP_HUMAN	V.VNYPKDNKRKMDETDAS.S	Y	45.23	2009.95	17	3.2	1005.98	2	33.85	37740000	4	6623	PM_220824_QEx_FL_6.raw	2	2	75	91			PEAKS DB
1	1	Q13148|TADBP_HUMAN	V.VNYPKDNKRKM(+15.99).D	Y	43.25	1407.73	11	-2.2	352.938	4	28.25	13717000	4	4327	PM_220824_QEx_FL_6.raw	2	2	75	85	Oxidation (M)	M11:Oxidation (M):1000.00	PEAKS DB
1	1	Q13148|TADBP_HUMAN	V.VNYPKDN.K	Y	35.83	848.403	7	1.5	425.208	2	34.52	7227000	4	6881	PM_220824_QEx_FL_6.raw	1	1	75	81			PEAKS DB
1	1	Q13148|TADBP_HUMAN	V.NYPKDNKRKMDETDAS.S	Y	68.67	1910.88	16	0.4	956.445	2	30.54	4772700000	4	5418	PM_220824_QEx_FL_6.raw	3	3	76	91			PEAKS DB
1	1	Q13148|TADBP_HUMAN	V.NYPKDNKRKMDET.D	Y	63.26	1637.78	13	0.6	819.897	2	29.31	607720000	4	4741	PM_220824_QEx_FL_6.raw	6	6	76	88			PEAKS DB
1	1	Q13148|TADBP_HUMAN	V.NYPKDNKRKMDE.T	Y	54.53	1536.74	12	2	769.375	2	28.67	228390000	4	4473	PM_220824_QEx_FL_6.raw	2	2	76	87			PEAKS DB
1	1	Q13148|TADBP_HUMAN	V.NYPKDNKRKM.D	Y	50.21	1292.67	10	-1.4	324.172	4	27.37	3313900000	4	3981	PM_220824_QEx_FL_6.raw	15	15	76	85			PEAKS DB
1	1	Q13148|TADBP_HUMAN	V.NYPKDNKRKM(+15.99)DET.D	Y	49.72	1653.78	13	-0.6	827.894	2	26.69	788200000	4	3740	PM_220824_QEx_FL_6.raw	6	6	76	88	Oxidation (M)	M10:Oxidation (M):1000.00	PEAKS DB
1	1	Q13148|TADBP_HUMAN	V.NYPKDNKRKM(+15.99).D	Y	48.69	1308.66	10	-4.8	328.17	4	24.53	2017800000	4	3071	PM_220824_QEx_FL_6.raw	7	7	76	85	Oxidation (M)	M10:Oxidation (M):1000.00	PEAKS DB
1	1	Q13148|TADBP_HUMAN	V.NYPKDNKRKMD.E	Y	45.97	1407.69	11	-1.2	352.929	4	27.91	218520000	4	4165	PM_220824_QEx_FL_6.raw	3	3	76	86			PEAKS DB
1	1	Q13148|TADBP_HUMAN	V.NYPKDNKRKMDETDASS.A	Y	45.89	1997.91	17	-0.7	999.96	2	30.65	57095000	4	5305	PM_220824_QEx_FL_6.raw	2	2	76	92			PEAKS DB
1	1	Q13148|TADBP_HUMAN	V.NYPKDNKRK.M	Y	41.26	1161.63	9	-3.6	291.412	4	23.7	586190000	4	2787	PM_220824_QEx_FL_6.raw	6	6	76	84			PEAKS DB
1	1	Q13148|TADBP_HUMAN	V.NYPKDNKR.K	Y	38.61	1033.53	8	-2.4	517.77	2	25.31	23318000	4	3137	PM_220824_QEx_FL_6.raw	2	2	76	83			PEAKS DB
1	1	Q13148|TADBP_HUMAN	V.N(+.98)YPKDNKRKMDET.D	Y	38.03	1638.77	13	5.3	547.264	3	31.43	21830000	4	5777	PM_220824_QEx_FL_6.raw	1	1	76	88	Deamidation (NQ)	N1:Deamidation (NQ):52.68	PEAKS DB
1	1	Q13148|TADBP_HUMAN	V.NYPKDNKRKM(+15.99)DETDAS.S	Y	37.54	1926.87	16	0.5	964.442	2	27.37	463030000	4	3942	PM_220824_QEx_FL_6.raw	2	2	76	91	Oxidation (M)	M10:Oxidation (M):1000.00	PEAKS DB
1	1	Q13148|TADBP_HUMAN	V.NYPKDNKRKMDETD.A	Y	37.2	1752.81	14	1.4	585.277	3	29.73	52267000	4	4866	PM_220824_QEx_FL_6.raw	1	1	76	89			PEAKS DB
1	1	Q13148|TADBP_HUMAN	V.NYPKDN(+.98)KRKM.D	Y	35.85	1293.65	10	4.5	432.225	3	29.25	10996000	4	4751	PM_220824_QEx_FL_6.raw	1	1	76	85	Deamidation (NQ)	N6:Deamidation (NQ):0.00	PEAKS DB
1	1	Q13148|TADBP_HUMAN	V.NYPKDNKRKM(+15.99)D.E	Y	27.07	1423.69	11	-2.9	475.567	3	24.94	9860600	4	3156	PM_220824_QEx_FL_6.raw	1	1	76	86	Oxidation (M)	M10:Oxidation (M):1000.00	PEAKS DB
1	1	Q13148|TADBP_HUMAN	N.YPKDNKRKMDETDAS.S	Y	68.23	1796.84	15	0.7	899.424	2	30.28	290540000	4	5134	PM_220824_QEx_FL_6.raw	2	2	77	91			PEAKS DB
1	1	Q13148|TADBP_HUMAN	N.YPKDNKRKMDET.D	Y	54.32	1523.74	12	1	762.876	2	29.2	313410000	4	4691	PM_220824_QEx_FL_6.raw	2	2	77	88			PEAKS DB
1	1	Q13148|TADBP_HUMAN	N.YPKDNKRKM.D	Y	46.04	1178.62	9	-1.1	295.662	4	27.2	821380000	4	3907	PM_220824_QEx_FL_6.raw	5	5	77	85			PEAKS DB
1	1	Q13148|TADBP_HUMAN	N.YPKDNKRKMDE.T	Y	45.53	1422.69	11	1	475.237	3	28.4	6934300	4	4378	PM_220824_QEx_FL_6.raw	1	1	77	87			PEAKS DB
1	1	Q13148|TADBP_HUMAN	N.YPKDNKRKM(+15.99).D	Y	38.41	1194.62	9	-2.7	399.211	3	24.88	79301000	4	3149	PM_220824_QEx_FL_6.raw	5	5	77	85	Oxidation (M)	M9:Oxidation (M):1000.00	PEAKS DB
1	1	Q13148|TADBP_HUMAN	N.YPKDNKR.K	Y	35.45	919.487	7	-1.2	307.502	3	24.98	417130	4	3082	PM_220824_QEx_FL_6.raw	1	1	77	83			PEAKS DB
1	1	Q13148|TADBP_HUMAN	N.YPKDNKRK.M	Y	34.02	1047.58	8	-2.3	350.2	3	23.58	18527000	4	2632	PM_220824_QEx_FL_6.raw	2	2	77	84			PEAKS DB
1	1	Q13148|TADBP_HUMAN	N.YPKDNKRKM(+15.99)DET.D	Y	29.37	1539.74	12	-1.6	514.25	3	26.14	15303000	4	3646	PM_220824_QEx_FL_6.raw	1	1	77	88	Oxidation (M)	M9:Oxidation (M):1000.00	PEAKS DB
1	1	Q13148|TADBP_HUMAN	Y.PKDNKRKMDETDAS.S	Y	63.63	1633.77	14	-0.7	817.891	2	26.93	6227500	4	3801	PM_220824_QEx_FL_6.raw	3	3	78	91			PEAKS DB
1	1	Q13148|TADBP_HUMAN	Y.PKDNKRKMDET.D	Y	55.31	1360.68	11	-2.2	681.342	2	25.44	34760000	4	3242	PM_220824_QEx_FL_6.raw	2	2	78	88			PEAKS DB
1	1	Q13148|TADBP_HUMAN	Y.PKDNKRKM(+15.99).D	Y	32.61	1031.55	8	-2.5	516.782	2	23.12	3894700	4	2504	PM_220824_QEx_FL_6.raw	2	2	78	85	Oxidation (M)	M8:Oxidation (M):1000.00	PEAKS DB
1	1	Q13148|TADBP_HUMAN	Y.PKDNKRKM.D	Y	32.44	1015.56	8	-3.5	339.525	3	23.55	10176000	4	2624	PM_220824_QEx_FL_6.raw	5	5	78	85			PEAKS DB
1	1	Q13148|TADBP_HUMAN	K.DNKRKMDET.D	Y	40.47	1135.53	9	-1.7	568.769	2	26.62	40298000	4	3654	PM_220824_QEx_FL_6.raw	2	2	80	88			PEAKS DB
1	1	Q13148|TADBP_HUMAN	K.DNKRKMDETDAS.S	Y	40.23	1408.63	12	0.5	705.318	2	28.19	98859000	4	4240	PM_220824_QEx_FL_6.raw	2	2	80	91			PEAKS DB
1	1	Q13148|TADBP_HUMAN	K.DNKRKMDETD.A	Y	30.44	1250.56	10	-4.1	417.856	3	26.75	104640	4	3728	PM_220824_QEx_FL_6.raw	1	1	80	89			PEAKS DB
1	1	Q13148|TADBP_HUMAN	D.NKRKMDETDAS.S	Y	32.76	1293.6	11	-0.1	432.205	3	26.72	1094000	4	3718	PM_220824_QEx_FL_6.raw	1	1	81	91			PEAKS DB
1	1	Q13148|TADBP_HUMAN	N.KRKMDETDAS.S	Y	47.88	1179.56	10	-0.8	590.783	2	26.69	136200000	4	3686	PM_220824_QEx_FL_6.raw	2	2	82	91			PEAKS DB
1	1	Q13148|TADBP_HUMAN	A.VKVKRAVQKT.S	Y	43.98	1155.75	10	0.4	578.879	2	28.25	359360	4	4334	PM_220824_QEx_FL_6.raw	1	1	94	103			PEAKS DB
1	1	Q13148|TADBP_HUMAN	A.VKVKRAVQK.T	Y	27.57	1054.7	9	-1.5	352.572	3	27.5	763050	4	4024	PM_220824_QEx_FL_6.raw	1	1	94	102			PEAKS DB
1	1	Q13148|TADBP_HUMAN	V.KVKRAVQKT.S	Y	31.06	1056.68	9	-4	529.342	2	24.9	103780	4	3052	PM_220824_QEx_FL_6.raw	1	1	95	103			PEAKS DB
1	1	Q13148|TADBP_HUMAN	K.VKRAVQKTSDLIVL.G	Y	33.88	1568.96	14	-0.4	523.993	3	56.25	1609600	4	15783	PM_220824_QEx_FL_6.raw	1	1	96	109			PEAKS DB
1	1	Q13148|TADBP_HUMAN	K.VKRAVQKT.S	Y	33.68	928.582	8	-2	465.296	2	25.11	11348000	4	3107	PM_220824_QEx_FL_6.raw	1	1	96	103			PEAKS DB
1	1	Q13148|TADBP_HUMAN	K.RAVQKTSDLIVL.G	Y	38.65	1341.8	12	1.9	671.906	2	60.42	35060000	4	17388	PM_220824_QEx_FL_6.raw	2	2	98	109			PEAKS DB
1	1	Q13148|TADBP_HUMAN	T.SDLIVLGLPWKTT.E	Y	41.35	1441.82	13	4.4	721.918	2	76.36	126230	4	23287	PM_220824_QEx_FL_6.raw	1	1	104	116			PEAKS DB
1	1	Q13148|TADBP_HUMAN	L.GLPWKTTEQDLKEY.F	Y	64.58	1706.85	14	0	854.431	2	60.09	7941800	4	17278	PM_220824_QEx_FL_6.raw	2	2	110	123			PEAKS DB
1	1	Q13148|TADBP_HUMAN	L.GLPWKTT.E	Y	38.32	801.438	7	5.7	401.728	2	54.06	0	4	14937	PM_220824_QEx_FL_6.raw	0	0	110	116			PEAKS DB
1	1	Q13148|TADBP_HUMAN	L.GLPWKTTEQDLKEYFSTF.G	Y	31.82	2189.07	18	2.6	730.697	3	75.09	4849000	4	22808	PM_220824_QEx_FL_6.raw	1	1	110	127			PEAKS DB
1	1	Q13148|TADBP_HUMAN	L.GLPWKTTEQ.D	Y	26.59	1058.54	9	-3.1	530.274	2	53.48	1882900	4	14685	PM_220824_QEx_FL_6.raw	1	1	110	118			PEAKS DB
1	1	Q13148|TADBP_HUMAN	W.KTTEQDLKEYFS.T	Y	57.56	1487.71	12	3.8	744.865	2	55.53	20199000	4	15495	PM_220824_QEx_FL_6.raw	2	2	114	125			PEAKS DB
1	1	Q13148|TADBP_HUMAN	W.KTTEQDLKEYF.S	Y	54.04	1400.68	11	0.2	701.347	2	56.27	31703000	4	15781	PM_220824_QEx_FL_6.raw	2	2	114	124			PEAKS DB
1	1	Q13148|TADBP_HUMAN	W.KTTEQDLKEY.F	Y	51.81	1253.61	10	2.2	627.814	2	39.47	360450000	4	8917	PM_220824_QEx_FL_6.raw	2	2	114	123			PEAKS DB
1	1	Q13148|TADBP_HUMAN	W.KTTEQDLKEYFSTF.G	Y	51.59	1735.83	14	0.6	579.616	3	68.09	1378800	4	20238	PM_220824_QEx_FL_6.raw	1	1	114	127			PEAKS DB
1	1	Q13148|TADBP_HUMAN	W.KTTEQDLK.E	Y	34.44	961.508	8	1.9	481.761	2	29.07	22924000	4	4663	PM_220824_QEx_FL_6.raw	2	2	114	121			PEAKS DB
1	1	Q13148|TADBP_HUMAN	W.KTTEQDLKE.Y	Y	34.43	1090.55	9	1.1	364.524	3	31.47	2116200	4	5643	PM_220824_QEx_FL_6.raw	1	1	114	122			PEAKS DB
1	1	Q13148|TADBP_HUMAN	W.KTTEQDL.K	Y	25.94	833.413	7	2.2	417.714	2	35.18	2239300	4	7176	PM_220824_QEx_FL_6.raw	1	1	114	120			PEAKS DB
1	1	Q13148|TADBP_HUMAN	K.TTEQDLKEY.F	Y	43.38	1125.52	9	3.5	563.767	2	43.68	3830200	4	10693	PM_220824_QEx_FL_6.raw	1	1	115	123			PEAKS DB
1	1	Q13148|TADBP_HUMAN	T.TEQDLKEYF.S	Y	44.63	1171.54	9	1.6	586.777	2	59.97	16215000	4	17210	PM_220824_QEx_FL_6.raw	1	1	116	124			PEAKS DB
1	1	Q13148|TADBP_HUMAN	T.TEQDLKEY.F	Y	40.3	1024.47	8	1.4	513.242	2	41.8	182880000	4	9898	PM_220824_QEx_FL_6.raw	1	1	116	123			PEAKS DB
1	1	Q13148|TADBP_HUMAN	T.EQDLKEYFSTF.G	Y	46.06	1405.64	11	2.5	703.827	2	70.89	36028000	4	21225	PM_220824_QEx_FL_6.raw	1	1	117	127			PEAKS DB
1	1	Q13148|TADBP_HUMAN	T.EQDLKEYFST.F	Y	42.31	1258.57	10	1.9	630.293	2	58.86	30417000	4	16782	PM_220824_QEx_FL_6.raw	1	1	117	126			PEAKS DB
1	1	Q13148|TADBP_HUMAN	T.EQDLKEYFS.T	Y	39.6	1157.52	9	0.1	579.768	2	57.69	886270000	4	16313	PM_220824_QEx_FL_6.raw	1	1	117	125			PEAKS DB
1	1	Q13148|TADBP_HUMAN	T.E(-18.01)QDLKEYFS.T	Y	37.53	1139.51	9	1.2	570.763	2	65.76	342190	4	19413	PM_220824_QEx_FL_6.raw	1	1	117	125	Pyro-glu from E	E1:Pyro-glu from E:1000.00	PEAKS DB
1	1	Q13148|TADBP_HUMAN	T.EQDLKEYF.S	Y	29.85	1070.49	8	2.1	536.253	2	59.69	0	4	17122	PM_220824_QEx_FL_6.raw	0	0	117	124			PEAKS DB
1	1	Q13148|TADBP_HUMAN	T.E(-18.01)QDLKEY.F	Y	26.63	905.413	7	1.3	453.713	2	49	0	4	12902	PM_220824_QEx_FL_6.raw	0	0	117	123	Pyro-glu from E	E1:Pyro-glu from E:1000.00	PEAKS DB
1	1	Q13148|TADBP_HUMAN	T.E(-18.01)QDLKEYF.S	Y	26.49	1052.48	8	1.1	527.247	2	68.03	744910	4	20206	PM_220824_QEx_FL_6.raw	1	1	117	124	Pyro-glu from E	E1:Pyro-glu from E:1000.00	PEAKS DB
1	1	Q13148|TADBP_HUMAN	T.EQDLKEYFSTFGEVL.M	Y	25.06	1803.86	15	1.8	902.935	2	76.23	179900	4	23249	PM_220824_QEx_FL_6.raw	1	1	117	131			PEAKS DB
1	1	Q13148|TADBP_HUMAN	Q.DLKEYFSTF.G	Y	41.59	1148.54	9	2.8	575.277	2	73.41	2802200	4	22181	PM_220824_QEx_FL_6.raw	1	1	119	127			PEAKS DB
1	1	Q13148|TADBP_HUMAN	Q.DLKEYFST.F	Y	27.4	1001.47	8	-1.8	501.74	2	61.54	1731000	4	17823	PM_220824_QEx_FL_6.raw	1	1	119	126			PEAKS DB
1	1	Q13148|TADBP_HUMAN	L.MVQVKKDLKTGHSK.G	Y	61.24	1597.9	14	0.9	400.481	4	32.64	9552400	4	6141	PM_220824_QEx_FL_6.raw	2	2	132	145			PEAKS DB
1	1	Q13148|TADBP_HUMAN	M.VQVKKDLKTGHSK.G	Y	65.9	1466.86	13	1.6	734.435	2	29.09	39758000	4	4673	PM_220824_QEx_FL_6.raw	3	3	133	145			PEAKS DB
1	1	Q13148|TADBP_HUMAN	M.VQVKKDLKTGH.S	Y	51.1	1251.73	11	1.5	418.25	3	31.18	2193500	4	5524	PM_220824_QEx_FL_6.raw	1	1	133	143			PEAKS DB
1	1	Q13148|TADBP_HUMAN	M.VQVKKDLKT.G	Y	42.58	1057.65	9	2.4	529.832	2	33.64	102880000	4	6524	PM_220824_QEx_FL_6.raw	2	2	133	141			PEAKS DB
1	1	Q13148|TADBP_HUMAN	M.VQVKKDLKTG.H	Y	39.67	1114.67	10	1	372.564	3	32.59	20682000	4	6104	PM_220824_QEx_FL_6.raw	1	1	133	142			PEAKS DB
1	1	Q13148|TADBP_HUMAN	V.QVKKDLKTGHSK.G	Y	58.66	1367.79	12	-2.7	684.898	2	25.35	542670000	4	3202	PM_220824_QEx_FL_6.raw	4	4	134	145			PEAKS DB
1	1	Q13148|TADBP_HUMAN	V.Q(-17.03)VKKDLKTGHSK.G	Y	56.11	1350.76	12	-0.3	676.386	2	29.3	49468000	4	4770	PM_220824_QEx_FL_6.raw	4	4	134	145	Pyro-glu from Q	Q1:Pyro-glu from Q:1000.00	PEAKS DB
1	1	Q13148|TADBP_HUMAN	V.QVKKDLKTGH.S	Y	52.53	1152.66	10	-0.3	577.336	2	26.89	72292000	4	3775	PM_220824_QEx_FL_6.raw	3	3	134	143			PEAKS DB
1	1	Q13148|TADBP_HUMAN	V.Q(+.98)VKKDLKTGHSK.G	Y	49.61	1368.77	12	7.3	343.202	4	25.37	247960000	4	3197	PM_220824_QEx_FL_6.raw	1	1	134	145	Deamidation (NQ)	Q1:Deamidation (NQ):1000.00	PEAKS DB
1	1	Q13148|TADBP_HUMAN	V.Q(-17.03)VKKDLKTG.H	Y	43.52	998.576	9	5	333.867	3	34.23	17472000	4	6771	PM_220824_QEx_FL_6.raw	2	2	134	142	Pyro-glu from Q	Q1:Pyro-glu from Q:1000.00	PEAKS DB
1	1	Q13148|TADBP_HUMAN	V.QVKKDLKT.G	Y	29.84	958.581	8	1.8	480.297	2	28.42	624840000	4	4361	PM_220824_QEx_FL_6.raw	1	1	134	141			PEAKS DB
1	1	Q13148|TADBP_HUMAN	V.QVKKDLKTG.H	Y	25.88	1015.6	9	3.4	339.542	3	27.9	266290000	4	4164	PM_220824_QEx_FL_6.raw	1	1	134	142			PEAKS DB
1	1	Q13148|TADBP_HUMAN	Q.VKKDLKTGHSK.G	Y	51.79	1239.73	11	-3.7	620.868	2	24.55	3520800000	4	2905	PM_220824_QEx_FL_6.raw	23	23	135	145			PEAKS DB
1	1	Q13148|TADBP_HUMAN	Q.VKKDLKTGH.S	Y	47.1	1024.6	9	-1.2	513.307	2	25.84	60394000	4	3361	PM_220824_QEx_FL_6.raw	2	2	135	143			PEAKS DB
1	1	Q13148|TADBP_HUMAN	Q.VKKDLKTGHS.K	Y	41.87	1111.63	10	-2.1	371.55	3	25.75	1236300	4	3339	PM_220824_QEx_FL_6.raw	1	1	135	144			PEAKS DB
1	1	Q13148|TADBP_HUMAN	Q.VKKDLKTG.H	Y	34.37	887.544	8	-0.3	444.778	2	26.72	602420000	4	3694	PM_220824_QEx_FL_6.raw	2	2	135	142			PEAKS DB
1	1	Q13148|TADBP_HUMAN	Q.VKKDLKT.G	Y	25.35	830.523	7	1.4	416.268	2	27.37	3693900000	4	3891	PM_220824_QEx_FL_6.raw	1	1	135	141			PEAKS DB
1	1	Q13148|TADBP_HUMAN	V.KKDLKTGHSK.G	Y	36.14	1140.66	10	-3.9	381.225	3	24.53	1397500	4	2960	PM_220824_QEx_FL_6.raw	1	1	136	145			PEAKS DB
1	1	Q13148|TADBP_HUMAN	K.KDLKTGHSK.G	Y	46.84	1012.57	9	-3.7	507.287	2	23.55	5142500	4	2617	PM_220824_QEx_FL_6.raw	1	1	137	145			PEAKS DB
1	1	Q13148|TADBP_HUMAN	D.LKTGHSK.G	Y	25.06	769.445	7	-3.3	257.487	3	24.56	0	4	2935	PM_220824_QEx_FL_6.raw	0	0	139	145			PEAKS DB
1	1	Q13148|TADBP_HUMAN	K.GFGFVRFTEYETQ(+.98)VKVM(+15.99).S	Y	42.36	2053.98	17	8.8	685.672	3	69.99	158320	4	20912	PM_220824_QEx_FL_6.raw	1	1	146	162	Deamidation (NQ); Oxidation (M)	Q13:Deamidation (NQ):1000.00;M17:Oxidation (M):1000.00	PEAKS DB
1	1	Q13148|TADBP_HUMAN	K.GFGFVRFT.E	Y	36.45	929.476	8	-0.4	465.744	2	69.99	884160	4	20906	PM_220824_QEx_FL_6.raw	1	1	146	153			PEAKS DB
1	1	Q13148|TADBP_HUMAN	K.GFGFVRF.T	Y	35.15	828.428	7	-1.5	415.22	2	71.31	508610	4	21403	PM_220824_QEx_FL_6.raw	1	1	146	152			PEAKS DB
1	1	Q13148|TADBP_HUMAN	F.GFVRFTEYETQVKVM.S	Y	63.5	1832.91	15	2.2	611.978	3	65.94	634100	4	19483	PM_220824_QEx_FL_6.raw	1	1	148	162			PEAKS DB
1	1	Q13148|TADBP_HUMAN	F.VRFTEYETQVKVM.S	Y	54.57	1628.82	13	3.7	543.949	3	59.06	1761500	4	16886	PM_220824_QEx_FL_6.raw	1	1	150	162			PEAKS DB
1	1	Q13148|TADBP_HUMAN	R.FTEYETQVKVM.S	Y	50.75	1373.65	11	2.5	687.834	2	58.08	4465300	4	16502	PM_220824_QEx_FL_6.raw	1	1	152	162			PEAKS DB
1	1	Q13148|TADBP_HUMAN	R.FTEYETQVK.V	Y	38.94	1143.54	9	0.9	572.779	2	45.32	1077500	4	11392	PM_220824_QEx_FL_6.raw	1	1	152	160			PEAKS DB
1	1	Q13148|TADBP_HUMAN	R.FTEYETQ.V	Y	26.15	916.381	7	3.9	459.199	2	44.47	1366200000	4	11208	PM_220824_QEx_FL_6.raw	1	1	152	158			PEAKS DB
1	1	Q13148|TADBP_HUMAN	T.EYETQVKVM.S	Y	41.32	1125.54	9	2.5	563.776	2	51.55	9425000	4	13893	PM_220824_QEx_FL_6.raw	1	1	154	162			PEAKS DB
1	1	Q13148|TADBP_HUMAN	M.SQRHMIDGR.W	Y	49.04	1098.54	9	1.6	367.185	3	31.1	72026000	4	5491	PM_220824_QEx_FL_6.raw	3	3	163	171			PEAKS DB
1	1	Q13148|TADBP_HUMAN	M.SQRHMID.G	Y	45.16	885.413	7	-0.1	443.712	2	32.61	49265000	4	6125	PM_220824_QEx_FL_6.raw	1	1	163	169			PEAKS DB
1	1	Q13148|TADBP_HUMAN	M.SQRHM(+15.99)IDGR.W	Y	38.21	1114.53	9	1.1	558.271	2	27.37	38274000	4	4062	PM_220824_QEx_FL_6.raw	3	3	163	171	Oxidation (M)	M5:Oxidation (M):1000.00	PEAKS DB
1	1	Q13148|TADBP_HUMAN	S.QRHMIDGR.W	Y	38.55	1011.5	8	1.6	506.758	2	30.99	23817000	4	5427	PM_220824_QEx_FL_6.raw	2	2	164	171			PEAKS DB
1	1	Q13148|TADBP_HUMAN	Q.RHMIDGR.W	Y	41.89	883.445	7	0.8	442.729	2	30.22	1873500000	4	5136	PM_220824_QEx_FL_6.raw	15	15	165	171			PEAKS DB
1	1	Q13148|TADBP_HUMAN	Q.RHM(+15.99)IDGR.W	Y	32.14	899.44	7	0.5	300.82	3	27.86	935840000	4	4463	PM_220824_QEx_FL_6.raw	7	7	165	171	Oxidation (M)	M3:Oxidation (M):1000.00	PEAKS DB
1	1	Q13148|TADBP_HUMAN	R.WCDCKLPNSKQ.S	Y	36.37	1320.6	11	2.5	441.206	3	48.68	3096700	4	12768	PM_220824_QEx_FL_6.raw	1	1	172	182			PEAKS DB
1	1	Q13148|TADBP_HUMAN	C.DCKLPNSK.Q	Y	44.97	903.448	8	0.8	452.731	2	35.31	101680000	4	7221	PM_220824_QEx_FL_6.raw	2	2	174	181			PEAKS DB
1	1	Q13148|TADBP_HUMAN	C.DCKLPNSKQ.S	Y	44.31	1031.51	9	2.9	516.761	2	35.29	129860000	4	7317	PM_220824_QEx_FL_6.raw	2	2	174	182			PEAKS DB
1	1	Q13148|TADBP_HUMAN	D.CKLPNSKQ.S	Y	35.87	916.48	8	-0.8	459.246	2	32.11	14787000	4	5907	PM_220824_QEx_FL_6.raw	2	2	175	182			PEAKS DB
1	1	Q13148|TADBP_HUMAN	D.CKLPNSK.Q	Y	34.61	788.421	7	0.7	263.814	3	32.12	9135900	4	5925	PM_220824_QEx_FL_6.raw	2	2	175	181			PEAKS DB
1	1	Q13148|TADBP_HUMAN	C.KLPN(+.98)SKQSQDEPLRSR.K	Y	62.5	1882.99	16	-4.5	377.602	5	36.79	40813000	4	7853	PM_220824_QEx_FL_6.raw	3	3	176	191	Deamidation (NQ)	N4:Deamidation (NQ):68.31	PEAKS DB
1	1	Q13148|TADBP_HUMAN	C.KLPNSKQSQDEPLRSR.K	Y	54.97	1882	16	1.6	377.407	5	34.94	20699000	4	7070	PM_220824_QEx_FL_6.raw	4	4	176	191			PEAKS DB
1	1	Q13148|TADBP_HUMAN	C.KLPNSKQSQ.D	Y	40.54	1028.56	9	0.8	515.287	2	28	739650	4	4222	PM_220824_QEx_FL_6.raw	1	1	176	184			PEAKS DB
1	1	Q13148|TADBP_HUMAN	C.KLPNSKQS.Q	Y	33.91	900.503	8	0.7	451.258	2	27.94	556470000	4	4188	PM_220824_QEx_FL_6.raw	2	2	176	183			PEAKS DB
1	1	Q13148|TADBP_HUMAN	C.KLPN(+.98)SKQSQ.D	Y	31.01	1029.55	9	1.1	515.779	2	28.99	1418200	4	4619	PM_220824_QEx_FL_6.raw	1	1	176	184	Deamidation (NQ)	N4:Deamidation (NQ):24.24	PEAKS DB
1	1	Q13148|TADBP_HUMAN	C.KLPNSKQ.S	Y	30.8	813.471	7	-0.5	407.741	2	27.91	322090000	4	4182	PM_220824_QEx_FL_6.raw	2	2	176	182			PEAKS DB
1	1	Q13148|TADBP_HUMAN	C.KLPN(+.98)SKQS.Q	Y	30.13	901.487	8	2.8	451.751	2	29.18	19709000	4	4696	PM_220824_QEx_FL_6.raw	1	1	176	183	Deamidation (NQ)	N4:Deamidation (NQ):69.29	PEAKS DB
1	1	Q13148|TADBP_HUMAN	C.KLPN(+.98)SKQ.S	Y	28.37	814.455	7	2.5	408.235	2	29.27	49059000	4	4745	PM_220824_QEx_FL_6.raw	2	2	176	182	Deamidation (NQ)	N4:Deamidation (NQ):78.06	PEAKS DB
1	1	Q13148|TADBP_HUMAN	N.SKQSQDEPLRSR.K	Y	50.25	1429.73	12	0.1	358.438	4	30.95	25044000	4	5361	PM_220824_QEx_FL_6.raw	2	2	180	191			PEAKS DB
1	1	Q13148|TADBP_HUMAN	S.KQSQDEPLRSR.K	Y	41.85	1342.7	11	-0.2	448.571	3	30.61	6069000	4	5288	PM_220824_QEx_FL_6.raw	1	1	181	191			PEAKS DB
1	1	Q13148|TADBP_HUMAN	K.QSQDEPLRSR.K	Y	52.71	1214.6	10	4	608.308	2	33.71	1898900000	4	6567	PM_220824_QEx_FL_6.raw	12	12	182	191			PEAKS DB
1	1	Q13148|TADBP_HUMAN	K.Q(-17.03)SQDEPLRSR.K	Y	44.65	1197.57	10	-0.4	599.792	2	38.13	630080000	4	8380	PM_220824_QEx_FL_6.raw	5	5	182	191	Pyro-glu from Q	Q1:Pyro-glu from Q:1000.00	PEAKS DB
1	1	Q13148|TADBP_HUMAN	K.QSQDEPLRSRK.V	Y	39.32	1342.7	11	-0.8	336.68	4	30.16	2448800	4	5148	PM_220824_QEx_FL_6.raw	1	1	182	192			PEAKS DB
1	1	Q13148|TADBP_HUMAN	K.QSQDEPLRSRKVFVGR.C	Y	36.39	1901.02	16	5	381.213	5	43.97	933820	4	10841	PM_220824_QEx_FL_6.raw	1	1	182	197			PEAKS DB
1	1	Q13148|TADBP_HUMAN	K.QSQDEPLRS.R	Y	36.21	1058.5	9	1.4	530.256	2	36	6941400	4	7541	PM_220824_QEx_FL_6.raw	1	1	182	190			PEAKS DB
1	1	Q13148|TADBP_HUMAN	K.QSQDEPLR.S	Y	33.85	971.467	8	1.7	486.74	2	35.79	94515000	4	7421	PM_220824_QEx_FL_6.raw	1	1	182	189			PEAKS DB
1	1	Q13148|TADBP_HUMAN	Q.SQDEPLRSRKVFVGR.C	Y	59.95	1772.96	15	3.5	355.601	5	43.91	10895000	4	10797	PM_220824_QEx_FL_6.raw	3	3	183	197			PEAKS DB
1	1	Q13148|TADBP_HUMAN	Q.SQDEPLRSR.K	Y	47.88	1086.54	9	0.2	544.277	2	32.81	12352000000	4	6118	PM_220824_QEx_FL_6.raw	25	25	183	191			PEAKS DB
1	1	Q13148|TADBP_HUMAN	Q.SQDEPLRSRK.V	Y	43.99	1214.64	10	1.6	608.325	2	29.93	9689600	4	5012	PM_220824_QEx_FL_6.raw	2	2	183	192			PEAKS DB
1	1	Q13148|TADBP_HUMAN	Q.SQDEPLRS.R	Y	33.21	930.441	8	1.2	466.227	2	35.87	54821000	4	7461	PM_220824_QEx_FL_6.raw	1	1	183	190			PEAKS DB
1	1	Q13148|TADBP_HUMAN	Q.SQDEPLR.S	Y	28.86	843.409	7	2.3	422.712	2	35.55	0	4	7333	PM_220824_QEx_FL_6.raw	0	0	183	189			PEAKS DB
1	1	Q13148|TADBP_HUMAN	S.QDEPLRSRKVFVGR.C	Y	54.4	1685.93	14	3.3	422.491	4	43.74	3041000	4	10724	PM_220824_QEx_FL_6.raw	1	1	184	197			PEAKS DB
1	1	Q13148|TADBP_HUMAN	S.QDEPLRSRK.V	Y	42.13	1127.6	9	0.4	282.908	4	29.54	19599000	4	4850	PM_220824_QEx_FL_6.raw	2	2	184	192			PEAKS DB
1	1	Q13148|TADBP_HUMAN	S.Q(-17.03)DEPLRSR.K	Y	40.93	982.483	8	-0.1	492.248	2	38.16	2790400000	4	8422	PM_220824_QEx_FL_6.raw	5	5	184	191	Pyro-glu from Q	Q1:Pyro-glu from Q:1000.00	PEAKS DB
1	1	Q13148|TADBP_HUMAN	S.QDEPLRSR.K	Y	39.1	999.51	8	2.4	500.762	2	32.34	6713400000	4	5931	PM_220824_QEx_FL_6.raw	18	18	184	191			PEAKS DB
1	1	Q13148|TADBP_HUMAN	Q.DEPLRSRKVFVGR.C	Y	46.34	1557.87	13	1.9	390.476	4	44.28	1309200	4	10955	PM_220824_QEx_FL_6.raw	1	1	185	197			PEAKS DB
1	1	Q13148|TADBP_HUMAN	Q.DEPLRSR.K	Y	28.58	871.451	7	-0.9	436.731	2	32.82	2841500000	4	6048	PM_220824_QEx_FL_6.raw	4	4	185	191			PEAKS DB
1	1	Q13148|TADBP_HUMAN	L.RSRKVFVGR.C	Y	43.05	1103.67	9	1	276.924	4	32.56	0	4	6102	PM_220824_QEx_FL_6.raw	0	0	189	197			PEAKS DB
1	1	Q13148|TADBP_HUMAN	R.SRKVFVGR.C	Y	33.75	947.567	8	0.8	316.862	3	34.57	1660300	4	6922	PM_220824_QEx_FL_6.raw	1	1	190	197			PEAKS DB
1	1	Q13148|TADBP_HUMAN	S.RKVFVGR.C	Y	40.54	860.534	7	-0.6	287.851	3	34.34	17866000	4	6811	PM_220824_QEx_FL_6.raw	1	1	191	197			PEAKS DB
1	1	Q13148|TADBP_HUMAN	R.KVFVGRCTEDMTEDELREF.F	Y	50.68	2303.06	19	-1	768.69	3	79.31	127590	4	24122	PM_220824_QEx_FL_6.raw	1	1	192	210			PEAKS DB
1	1	Q13148|TADBP_HUMAN	G.RCTEDMTEDELREF.F	Y	63.37	1772.73	14	-4.7	591.914	3	58.25	192670000	4	16541	PM_220824_QEx_FL_6.raw	4	4	197	210			PEAKS DB
1	1	Q13148|TADBP_HUMAN	G.RCTEDM(+15.99)TEDELREF.F	Y	60.58	1788.73	14	3.6	597.251	3	54.62	45802000	4	15169	PM_220824_QEx_FL_6.raw	2	2	197	210	Oxidation (M)	M6:Oxidation (M):1000.00	PEAKS DB
1	1	Q13148|TADBP_HUMAN	R.CTEDMTEDELREF.F	Y	59.49	1616.63	13	3.1	809.324	2	75.42	78026000	4	24010	PM_220824_QEx_FL_6.raw	12	12	198	210			PEAKS DB
1	1	Q13148|TADBP_HUMAN	R.CTEDM(+15.99)TEDELREF.F	Y	56.36	1632.63	13	2.9	817.322	2	77.63	4086300	4	24016	PM_220824_QEx_FL_6.raw	3	3	198	210	Oxidation (M)	M5:Oxidation (M):1000.00	PEAKS DB
1	1	Q13148|TADBP_HUMAN	C.TEDMTEDELREFFS.Q	Y	65.41	1747.72	14	0.4	874.868	2	73.28	11932000	4	22131	PM_220824_QEx_FL_6.raw	1	1	199	212			PEAKS DB
1	1	Q13148|TADBP_HUMAN	C.TEDMTEDELREFF.S	Y	60.5	1660.69	13	0.1	831.351	2	73.28	7795500	4	22134	PM_220824_QEx_FL_6.raw	1	1	199	211			PEAKS DB
1	1	Q13148|TADBP_HUMAN	C.TEDM(+15.99)TEDELREF.F	Y	51.76	1529.62	12	0.8	765.815	2	57.62	1686300000	4	16620	PM_220824_QEx_FL_6.raw	6	6	199	210	Oxidation (M)	M4:Oxidation (M):1000.00	PEAKS DB
1	1	Q13148|TADBP_HUMAN	C.TEDMTEDELREF.F	Y	51.65	1513.62	12	3	757.82	2	61.95	146770000	4	18011	PM_220824_QEx_FL_6.raw	6	6	199	210			PEAKS DB
1	1	Q13148|TADBP_HUMAN	C.TEDM(+15.99)TEDELREFFS.Q	Y	51.39	1763.72	14	-2.9	882.862	2	72.08	616690	4	21687	PM_220824_QEx_FL_6.raw	1	1	199	212	Oxidation (M)	M4:Oxidation (M):1000.00	PEAKS DB
1	1	Q13148|TADBP_HUMAN	C.TEDMTEDELRE.F	Y	45.27	1366.56	11	-0.5	684.283	2	46.92	28169000	4	12045	PM_220824_QEx_FL_6.raw	1	1	199	209			PEAKS DB
1	1	Q13148|TADBP_HUMAN	C.TEDMTEDELR.E	Y	44.61	1237.51	10	2.1	619.764	2	45.69	92561000	4	11530	PM_220824_QEx_FL_6.raw	1	1	199	208			PEAKS DB
1	1	Q13148|TADBP_HUMAN	C.TEDMTEDEL.R	Y	33.34	1081.41	9	0	541.712	2	53.6	24974000	4	14723	PM_220824_QEx_FL_6.raw	1	1	199	207			PEAKS DB
1	1	Q13148|TADBP_HUMAN	C.TEDM(+15.99)TEDELR.E	Y	32.51	1253.51	10	2.1	627.761	2	41.31	4410300	4	9700	PM_220824_QEx_FL_6.raw	1	1	199	208	Oxidation (M)	M4:Oxidation (M):1000.00	PEAKS DB
1	1	Q13148|TADBP_HUMAN	T.EDMTEDELREFFSQ.Y	Y	68.56	1774.74	14	4.7	888.377	2	73.58	927730	4	22254	PM_220824_QEx_FL_6.raw	1	1	200	213			PEAKS DB
1	1	Q13148|TADBP_HUMAN	T.EDMTEDELREFF.S	Y	64.9	1559.64	12	4.1	780.831	2	73.64	12610000	4	22269	PM_220824_QEx_FL_6.raw	1	1	200	211			PEAKS DB
1	1	Q13148|TADBP_HUMAN	T.EDMTEDELREFFS.Q	Y	62.52	1646.68	13	3.8	824.347	2	73.64	19201000	4	22260	PM_220824_QEx_FL_6.raw	1	1	200	212			PEAKS DB
1	1	Q13148|TADBP_HUMAN	T.EDMTEDELREFFSQY.G	Y	61.66	1937.8	15	3.2	969.907	2	75.91	543290	4	23131	PM_220824_QEx_FL_6.raw	2	2	200	214			PEAKS DB
1	1	Q13148|TADBP_HUMAN	T.EDMTEDELREF.F	Y	55.47	1412.58	11	3.3	707.296	2	64.08	57718000	4	18780	PM_220824_QEx_FL_6.raw	10	10	200	210			PEAKS DB
1	1	Q13148|TADBP_HUMAN	T.E(-18.01)DMTEDELREF.F	Y	53.62	1394.57	11	1.8	698.29	2	63.3	5379700	4	18486	PM_220824_QEx_FL_6.raw	2	2	200	210	Pyro-glu from E	E1:Pyro-glu from E:1000.00	PEAKS DB
1	1	Q13148|TADBP_HUMAN	T.EDM(+15.99)TEDELREFFS.Q	Y	53.16	1662.67	13	1.4	832.342	2	72.28	8477800	4	21735	PM_220824_QEx_FL_6.raw	2	2	200	212	Oxidation (M)	M3:Oxidation (M):1000.00	PEAKS DB
1	1	Q13148|TADBP_HUMAN	T.EDM(+15.99)TEDELREFF.S	Y	52.34	1575.64	12	-0.5	788.825	2	72.23	5973500	4	21726	PM_220824_QEx_FL_6.raw	2	2	200	211	Oxidation (M)	M3:Oxidation (M):1000.00	PEAKS DB
1	1	Q13148|TADBP_HUMAN	T.EDM(+15.99)TEDELREF.F	Y	51.04	1428.57	11	2.9	715.293	2	57.58	7043000000	4	17458	PM_220824_QEx_FL_6.raw	13	13	200	210	Oxidation (M)	M3:Oxidation (M):1000.00	PEAKS DB
1	1	Q13148|TADBP_HUMAN	T.EDMTEDELRE.F	Y	46.28	1265.51	10	0.3	633.76	2	46.69	104510000	4	11930	PM_220824_QEx_FL_6.raw	1	1	200	209			PEAKS DB
1	1	Q13148|TADBP_HUMAN	T.EDM(+15.99)TEDELRE.F	Y	36.24	1281.5	10	2.2	641.759	2	42.83	6669400	4	10278	PM_220824_QEx_FL_6.raw	2	2	200	209	Oxidation (M)	M3:Oxidation (M):1000.00	PEAKS DB
1	1	Q13148|TADBP_HUMAN	T.EDMTEDELR.E	Y	34.04	1136.47	9	2.3	569.24	2	45.3	222640000	4	11445	PM_220824_QEx_FL_6.raw	1	1	200	208			PEAKS DB
1	1	Q13148|TADBP_HUMAN	T.EDM(+15.99)TEDELR.E	Y	33.32	1152.46	9	1.8	577.237	2	39.54	13281000	4	9009	PM_220824_QEx_FL_6.raw	1	1	200	208	Oxidation (M)	M3:Oxidation (M):1000.00	PEAKS DB
1	1	Q13148|TADBP_HUMAN	T.E(-18.01)DM(+15.99)TEDELREF.F	Y	26	1410.56	11	4.2	706.289	2	60.77	650630	4	17536	PM_220824_QEx_FL_6.raw	1	1	200	210	Pyro-glu from E; Oxidation (M)	E1:Pyro-glu from E:1000.00;M3:Oxidation (M):1000.00	PEAKS DB
1	1	Q13148|TADBP_HUMAN	E.DMTEDELREFF.S	Y	53.79	1430.6	11	4.3	716.31	2	74.67	256780	4	22667	PM_220824_QEx_FL_6.raw	1	1	201	211			PEAKS DB
1	1	Q13148|TADBP_HUMAN	E.DMTEDELREF.F	Y	49	1283.53	10	4.9	642.776	2	63.65	321350000	4	18624	PM_220824_QEx_FL_6.raw	3	3	201	210			PEAKS DB
1	1	Q13148|TADBP_HUMAN	E.DM(+15.99)TEDELREF.F	Y	40.07	1299.53	10	0.1	650.77	2	59.36	157220000	4	17482	PM_220824_QEx_FL_6.raw	5	5	201	210	Oxidation (M)	M2:Oxidation (M):1000.00	PEAKS DB
1	1	Q13148|TADBP_HUMAN	E.DMTEDELR.E	Y	29.75	1007.42	8	4	504.719	2	45.62	7906100	4	11485	PM_220824_QEx_FL_6.raw	1	1	201	208			PEAKS DB
1	1	Q13148|TADBP_HUMAN	D.MTEDELREFFS.Q	Y	54.1	1402.61	11	-0.8	702.308	2	71.85	10318000	4	21595	PM_220824_QEx_FL_6.raw	1	1	202	212			PEAKS DB
1	1	Q13148|TADBP_HUMAN	D.MTEDELREFF.S	Y	50.74	1315.58	10	-2.7	658.791	2	72.14	11553000	4	21704	PM_220824_QEx_FL_6.raw	1	1	202	211			PEAKS DB
1	1	Q13148|TADBP_HUMAN	D.MTEDELREF.F	Y	45.19	1168.51	9	3.7	585.261	2	59.07	17002000	4	16891	PM_220824_QEx_FL_6.raw	3	3	202	210			PEAKS DB
1	1	Q13148|TADBP_HUMAN	D.M(+15.99)TEDELREFFS.Q	Y	43.38	1418.6	11	0.9	710.307	2	69.06	3701400	4	20566	PM_220824_QEx_FL_6.raw	2	2	202	212	Oxidation (M)	M1:Oxidation (M):1000.00	PEAKS DB
1	1	Q13148|TADBP_HUMAN	D.M(+15.99)TEDELREF.F	Y	39	1184.5	9	2.2	593.258	2	54.49	4441900000	4	16473	PM_220824_QEx_FL_6.raw	7	7	202	210	Oxidation (M)	M1:Oxidation (M):1000.00	PEAKS DB
1	1	Q13148|TADBP_HUMAN	D.M(+15.99)TEDELREFF.S	Y	37.87	1331.57	10	3.4	666.793	2	69.75	711970	4	20815	PM_220824_QEx_FL_6.raw	1	1	202	211	Oxidation (M)	M1:Oxidation (M):1000.00	PEAKS DB
1	1	Q13148|TADBP_HUMAN	D.MTEDELRE.F	Y	30.61	1021.44	8	1.8	511.726	2	42.53	67023000	4	10202	PM_220824_QEx_FL_6.raw	1	1	202	209			PEAKS DB
1	1	Q13148|TADBP_HUMAN	D.MTEDELR.E	Y	26.46	892.396	7	-1.6	447.203	2	40.42	101580000	4	9342	PM_220824_QEx_FL_6.raw	1	1	202	208			PEAKS DB
1	1	Q13148|TADBP_HUMAN	M.TEDELREFFS.Q	Y	50.54	1271.57	10	4.6	636.792	2	68.67	2082900	4	20449	PM_220824_QEx_FL_6.raw	1	1	203	212			PEAKS DB
1	1	Q13148|TADBP_HUMAN	M.TEDELREFF.S	Y	47.71	1184.53	9	4.2	593.276	2	69.57	1978400	4	20752	PM_220824_QEx_FL_6.raw	1	1	203	211			PEAKS DB
1	1	Q13148|TADBP_HUMAN	M.TEDELREF.F	Y	40.01	1037.47	8	0.7	519.74	2	53.83	1547100000	4	14834	PM_220824_QEx_FL_6.raw	1	1	203	210			PEAKS DB
1	1	Q13148|TADBP_HUMAN	M.TEDELREFFSQ.Y	Y	36.72	1399.63	11	2.8	700.82	2	68.48	89975	4	20391	PM_220824_QEx_FL_6.raw	1	1	203	213			PEAKS DB
1	1	Q13148|TADBP_HUMAN	M.TEDELRE.F	Y	25.62	890.398	7	0.5	446.205	2	36.7	8519900	4	7801	PM_220824_QEx_FL_6.raw	1	1	203	209			PEAKS DB
1	1	Q13148|TADBP_HUMAN	T.EDELREFF.S	Y	35.74	1083.49	8	4	542.752	2	69.45	301960	4	20731	PM_220824_QEx_FL_6.raw	1	1	204	211			PEAKS DB
1	1	Q13148|TADBP_HUMAN	T.EDELREF.F	Y	29.14	936.419	7	1.7	469.216	2	53.57	0	4	14730	PM_220824_QEx_FL_6.raw	0	0	204	210			PEAKS DB
1	1	Q13148|TADBP_HUMAN	E.DELREFF.S	Y	30.31	954.445	7	3.2	478.23	2	68.88	363150	4	20525	PM_220824_QEx_FL_6.raw	1	1	205	211			PEAKS DB
1	1	Q13148|TADBP_HUMAN	D.ELREFFS.Q	Y	27.18	926.45	7	1.6	464.232	2	61.22	38576000	4	17684	PM_220824_QEx_FL_6.raw	1	1	206	212			PEAKS DB
1	1	Q13148|TADBP_HUMAN	Q.YGDVM(+15.99)DVFIPKPF.R	Y	62.35	1542.74	13	4.5	772.38	2	74.04	864860	4	22424	PM_220824_QEx_FL_6.raw	1	1	214	226	Oxidation (M)	M5:Oxidation (M):1000.00	PEAKS DB
1	1	Q13148|TADBP_HUMAN	Q.YGDVM(+15.99)DVFIPKPFRAF.A	Y	54.16	1916.95	16	5	639.992	3	73.84	287400	4	22326	PM_220824_QEx_FL_6.raw	1	1	214	229	Oxidation (M)	M5:Oxidation (M):1000.00	PEAKS DB
1	1	Q13148|TADBP_HUMAN	Q.YGDVMDVFIPKPFRAF.A	Y	51.32	1900.95	16	2.9	634.659	3	77.18	284840	4	23521	PM_220824_QEx_FL_6.raw	1	1	214	229			PEAKS DB
1	1	Q13148|TADBP_HUMAN	Y.GDVMDVFIPKPF.R	Y	56.63	1363.68	12	4.5	682.851	2	76.78	4287200	4	23382	PM_220824_QEx_FL_6.raw	1	1	215	226			PEAKS DB
1	1	Q13148|TADBP_HUMAN	Y.GDVM(+15.99)DVFIPKPF.R	Y	49.67	1379.68	12	3.2	690.847	2	74	1406000	4	22368	PM_220824_QEx_FL_6.raw	1	1	215	226	Oxidation (M)	M4:Oxidation (M):1000.00	PEAKS DB
1	1	Q13148|TADBP_HUMAN	Y.GDVMDVFIPKPFRAF.A	Y	43.49	1737.89	15	5.3	580.306	3	76.49	1296900	4	23316	PM_220824_QEx_FL_6.raw	2	2	215	229			PEAKS DB
1	1	Q13148|TADBP_HUMAN	V.MDVFIPKPF.R	Y	45.24	1092.57	9	6	547.293	2	73.88	7222600	4	22347	PM_220824_QEx_FL_6.raw	1	1	218	226			PEAKS DB
1	1	Q13148|TADBP_HUMAN	V.M(+15.99)DVFIPKPF.R	Y	39.39	1108.56	9	4.8	555.29	2	70.95	522610	4	21268	PM_220824_QEx_FL_6.raw	1	1	218	226	Oxidation (M)	M1:Oxidation (M):1000.00	PEAKS DB
1	1	Q13148|TADBP_HUMAN	M.DVFIPKPFR.A	Y	39.75	1117.63	9	1.3	373.55	3	63.36	19885000	4	18496	PM_220824_QEx_FL_6.raw	1	1	219	227			PEAKS DB
1	1	Q13148|TADBP_HUMAN	M.DVFIPKPFRAFAFVTF.A	Y	37.82	1901.02	16	4.9	634.683	3	79.29	311910	4	24101	PM_220824_QEx_FL_6.raw	1	1	219	234			PEAKS DB
1	1	Q13148|TADBP_HUMAN	M.DVFIPKPF.R	Y	34.31	961.527	8	6.4	481.773	2	72.03	649000000	4	21667	PM_220824_QEx_FL_6.raw	3	3	219	226			PEAKS DB
1	1	Q13148|TADBP_HUMAN	M.DVFIPKPFRAFAFVTFADDQIAQ.S	Y	33.51	2642.35	23	1.7	881.791	3	79.09	246770	4	24050	PM_220824_QEx_FL_6.raw	1	1	219	241			PEAKS DB
1	1	Q13148|TADBP_HUMAN	M.DVFIPKPFRAF.A	Y	28.08	1335.73	11	-1.5	668.871	2	72.23	28334000	4	21720	PM_220824_QEx_FL_6.raw	2	2	219	229			PEAKS DB
1	1	Q13148|TADBP_HUMAN	M.DVFIPKP.F	Y	25.82	814.459	7	2.7	408.237	2	60.75	4838500	4	17477	PM_220824_QEx_FL_6.raw	1	1	219	225			PEAKS DB
1	1	Q13148|TADBP_HUMAN	D.VFIPKPF.R	Y	26.31	846.5	7	3.9	424.258	2	68.98	1330600	4	20563	PM_220824_QEx_FL_6.raw	1	1	220	226			PEAKS DB
1	1	Q13148|TADBP_HUMAN	F.AFVTFADDQIAQ.S	Y	53.73	1324.63	12	2.5	663.322	2	69.53	2584300	4	20738	PM_220824_QEx_FL_6.raw	1	1	230	241			PEAKS DB
1	1	Q13148|TADBP_HUMAN	F.VTFADDQIAQSL.C	Y	44.15	1306.64	12	3.4	654.328	2	69.55	727830	4	20755	PM_220824_QEx_FL_6.raw	1	1	232	243			PEAKS DB
1	1	Q13148|TADBP_HUMAN	F.VTFADDQIAQ.S	Y	38.91	1106.52	10	3.5	554.27	2	57.08	113430000	4	16076	PM_220824_QEx_FL_6.raw	1	1	232	241			PEAKS DB
1	1	Q13148|TADBP_HUMAN	F.VTFADDQ.I	Y	25.03	794.345	7	2.1	398.179	2	46.42	313460000	4	11826	PM_220824_QEx_FL_6.raw	1	1	232	238			PEAKS DB
1	1	Q13148|TADBP_HUMAN	T.FADDQIAQS.L	Y	32.32	993.44	9	1.7	497.727	2	48.05	3650500	4	12504	PM_220824_QEx_FL_6.raw	1	1	234	242			PEAKS DB
1	1	Q13148|TADBP_HUMAN	T.FADDQIAQ.S	Y	25.99	906.408	8	3.1	454.212	2	48.82	0	4	12828	PM_220824_QEx_FL_6.raw	0	0	234	241			PEAKS DB
1	1	Q13148|TADBP_HUMAN	F.ADDQIAQSLCGEDLIIK.G	Y	25.12	1830.9	17	9.6	916.465	2	66.22	133080	4	19580	PM_220824_QEx_FL_6.raw	1	1	235	251			PEAKS DB
1	1	Q13148|TADBP_HUMAN	Q.SLCGEDLIIKGISVHIS.N	Y	42.19	1782.95	17	3.4	595.326	3	72.62	1042700	4	21883	PM_220824_QEx_FL_6.raw	1	1	242	258			PEAKS DB
1	1	Q13148|TADBP_HUMAN	S.LCGEDLIIK.G	Y	35.21	1002.54	9	3.2	502.279	2	62.12	33904000	4	18037	PM_220824_QEx_FL_6.raw	2	2	243	251			PEAKS DB
1	1	Q13148|TADBP_HUMAN	L.CGEDLIIK.G	Y	36.31	889.458	8	-1.4	445.734	2	62.34	1450200000	4	18618	PM_220824_QEx_FL_6.raw	16	16	244	251			PEAKS DB
1	1	Q13148|TADBP_HUMAN	C.GEDLIIKGISVHISNAEPKHN.S	Y	69.72	2270.2	21	0.5	568.557	4	60.83	6891800	4	17542	PM_220824_QEx_FL_6.raw	2	2	245	265			PEAKS DB
1	1	Q13148|TADBP_HUMAN	C.GEDLIIKGISVHIS.N	Y	60.27	1479.83	14	-0.1	740.92	2	67.81	10642000	4	20137	PM_220824_QEx_FL_6.raw	2	2	245	258			PEAKS DB
1	1	Q13148|TADBP_HUMAN	C.GEDLIIKGISVHISNAEPK.H	Y	52.59	2019.1	19	2.4	505.782	4	63.8	440950	4	18683	PM_220824_QEx_FL_6.raw	1	1	245	263			PEAKS DB
1	1	Q13148|TADBP_HUMAN	C.GEDLIIKGISVH.I	Y	49.24	1279.71	12	3.4	427.579	3	61.06	568560	4	17648	PM_220824_QEx_FL_6.raw	1	1	245	256			PEAKS DB
1	1	Q13148|TADBP_HUMAN	L.IIKGISVHIS.N	Y	34.32	1065.65	10	2.2	356.225	3	55.1	2167700	4	15331	PM_220824_QEx_FL_6.raw	1	1	249	258			PEAKS DB
1	1	Q13148|TADBP_HUMAN	H.ISNAEPKHN.S	Y	43.46	1008.5	9	0	505.255	2	27.88	9875500	4	4124	PM_220824_QEx_FL_6.raw	2	2	257	265			PEAKS DB
1	1	Q13148|TADBP_HUMAN	H.ISNAEPK.H	Y	28.44	757.397	7	3.3	379.706	2	29.84	151620000	4	4960	PM_220824_QEx_FL_6.raw	1	1	257	263			PEAKS DB
1	1	Q13148|TADBP_HUMAN	S.NAEPKHNSNRQLERS.G	Y	54.63	1778.88	15	0.4	445.726	4	28.23	30196000	4	4311	PM_220824_QEx_FL_6.raw	3	3	259	273			PEAKS DB
1	1	Q13148|TADBP_HUMAN	S.NAEPKHN(+.98)SNRQLERS.G	Y	43.35	1779.86	15	1.4	445.972	4	29.29	2137600	4	4782	PM_220824_QEx_FL_6.raw	1	1	259	273	Deamidation (NQ)	N7:Deamidation (NQ):26.31	PEAKS DB
1	1	Q13148|TADBP_HUMAN	S.NAEPKHNSNRQL.E	Y	39.44	1406.7	12	0.4	469.907	3	29.3	3904400	4	4767	PM_220824_QEx_FL_6.raw	1	1	259	270			PEAKS DB
1	1	Q13148|TADBP_HUMAN	S.NAEPKHNSNRQLERSGRFGGNPGGF.G	Y	31.31	2725.32	25	1.2	682.336	4	42.42	1450000	4	10187	PM_220824_QEx_FL_6.raw	1	1	259	283			PEAKS DB
1	1	Q13148|TADBP_HUMAN	N.AEPKHNSNRQLERS.G	Y	29.45	1664.83	14	0.9	555.951	3	27.48	3090900	4	4017	PM_220824_QEx_FL_6.raw	1	1	260	273			PEAKS DB
1	1	Q13148|TADBP_HUMAN	N.AEPKHN(+.98)SNRQLERS.G	Y	26.84	1665.82	14	-0.2	556.278	3	28.97	323750	4	4621	PM_220824_QEx_FL_6.raw	1	1	260	273	Deamidation (NQ)	N6:Deamidation (NQ):14.04	PEAKS DB
1	1	Q13148|TADBP_HUMAN	K.HNSNRQLERSG.R	Y	52.55	1296.63	11	-0.2	649.32	2	27.19	19322000	4	3903	PM_220824_QEx_FL_6.raw	2	2	264	274			PEAKS DB
1	1	Q13148|TADBP_HUMAN	K.HNSNRQLER.S	Y	46.09	1152.57	9	0	577.293	2	27.17	56485000	4	3893	PM_220824_QEx_FL_6.raw	2	2	264	272			PEAKS DB
1	1	Q13148|TADBP_HUMAN	K.HNSNRQLERS.G	Y	44.06	1239.61	10	-1.1	620.808	2	26.98	746700000	4	3803	PM_220824_QEx_FL_6.raw	3	3	264	273			PEAKS DB
1	1	Q13148|TADBP_HUMAN	K.HN(+.98)SNRQLERS.G	Y	39.87	1240.59	10	0.1	414.536	3	27.74	131000000	4	4089	PM_220824_QEx_FL_6.raw	4	4	264	273	Deamidation (NQ)	N2:Deamidation (NQ):60.92	PEAKS DB
1	1	Q13148|TADBP_HUMAN	K.HNSN(+.98)RQLERS.G	Y	39.51	1240.59	10	0	621.301	2	27.48	527620	4	4014	PM_220824_QEx_FL_6.raw	1	1	264	273	Deamidation (NQ)	N4:Deamidation (NQ):24.32	PEAKS DB
1	1	Q13148|TADBP_HUMAN	K.HNSNRQL.E	Y	35.33	867.431	7	2.3	434.723	2	28.42	380710000	4	4375	PM_220824_QEx_FL_6.raw	4	4	264	270			PEAKS DB
1	1	Q13148|TADBP_HUMAN	K.HNSNRQLERSGRFGGNPGGF.G	Y	34.63	2186.05	20	1	547.518	4	44.22	2406200	4	10931	PM_220824_QEx_FL_6.raw	1	1	264	283			PEAKS DB
1	1	Q13148|TADBP_HUMAN	K.HNSNRQLE.R	Y	30.08	996.474	8	-2	499.242	2	28.27	19349000	4	4301	PM_220824_QEx_FL_6.raw	1	1	264	271			PEAKS DB
1	1	Q13148|TADBP_HUMAN	K.HNSN(+.98)RQL.E	Y	29.79	868.415	7	-0.5	435.213	2	29.24	5035000	4	4720	PM_220824_QEx_FL_6.raw	1	1	264	270	Deamidation (NQ)	N4:Deamidation (NQ):54.01	PEAKS DB
1	1	Q13148|TADBP_HUMAN	K.HN(+.98)SNRQLE.R	Y	25.41	997.458	8	0.7	499.735	2	29.99	408310	4	5058	PM_220824_QEx_FL_6.raw	1	1	264	271	Deamidation (NQ)	N2:Deamidation (NQ):23.44	PEAKS DB
1	1	Q13148|TADBP_HUMAN	H.NSNRQLERS.G	Y	39.03	1102.55	9	0.3	368.522	3	28.42	1863900	4	4392	PM_220824_QEx_FL_6.raw	1	1	265	273			PEAKS DB
1	1	Q13148|TADBP_HUMAN	N.SNRQLERS.G	Y	45.51	988.505	8	0.3	495.259	2	28	217100000	4	4229	PM_220824_QEx_FL_6.raw	10	10	266	273			PEAKS DB
1	1	Q13148|TADBP_HUMAN	N.SNRQLERSG.R	Y	44.24	1045.53	9	1.3	523.77	2	28.34	61240000	4	4352	PM_220824_QEx_FL_6.raw	2	2	266	274			PEAKS DB
1	1	Q13148|TADBP_HUMAN	N.SN(+.98)RQLERS.G	Y	36.9	989.489	8	-2.1	495.75	2	28.9	9718900	4	4589	PM_220824_QEx_FL_6.raw	1	1	266	273	Deamidation (NQ)	N2:Deamidation (NQ):45.01	PEAKS DB
1	1	Q13148|TADBP_HUMAN	N.SNRQLER.S	Y	33.25	901.473	7	2.8	301.498	3	28.36	84689000	4	4360	PM_220824_QEx_FL_6.raw	1	1	266	272			PEAKS DB
1	1	Q13148|TADBP_HUMAN	N.SNRQ(+.98)LERS.G	Y	26.67	989.489	8	9.2	330.839	3	28.03	1312800000	4	4228	PM_220824_QEx_FL_6.raw	1	1	266	273	Deamidation (NQ)	Q4:Deamidation (NQ):0.00	PEAKS DB
1	1	Q13148|TADBP_HUMAN	N.RQLERSG.R	Y	30	844.452	7	-4.3	423.23	2	27	13366000	4	3824	PM_220824_QEx_FL_6.raw	2	2	268	274			PEAKS DB
1	1	Q13148|TADBP_HUMAN	Q.LERSGRFG.G	Y	31.91	920.483	8	0.7	461.248	2	35.27	77981000	4	7207	PM_220824_QEx_FL_6.raw	2	2	270	277			PEAKS DB
1	1	Q13148|TADBP_HUMAN	Q.LERSGRF.G	Y	26.18	863.461	7	1.1	432.737	2	35.68	64717000	4	7374	PM_220824_QEx_FL_6.raw	1	1	270	276			PEAKS DB
1	1	Q13148|TADBP_HUMAN	L.E(-18.01)RSGRFG.G	Y	29.79	789.388	7	2	264.137	3	30.08	2188400	4	5086	PM_220824_QEx_FL_6.raw	1	1	271	277	Pyro-glu from E	E1:Pyro-glu from E:1000.00	PEAKS DB
1	1	Q13148|TADBP_HUMAN	L.ERSGRFG.G	Y	26.69	807.399	7	-1.5	270.139	3	30.08	60269000	4	5080	PM_220824_QEx_FL_6.raw	2	2	271	277			PEAKS DB
1	1	Q13148|TADBP_HUMAN	R.SGRFGGNPGGF.G	Y	34.51	1051.48	11	-0.2	526.748	2	50.56	171470000	4	13503	PM_220824_QEx_FL_6.raw	1	1	273	283			PEAKS DB
1	1	Q13148|TADBP_HUMAN	R.SGRFGGNPG.G	Y	25.15	847.394	9	0.2	424.703	2	34.62	4944700	4	6945	PM_220824_QEx_FL_6.raw	1	1	273	281			PEAKS DB
1	1	Q13148|TADBP_HUMAN	S.GRFGGNPGGF.G	Y	37.64	964.452	10	-1.2	483.231	2	53.65	597120000	4	14764	PM_220824_QEx_FL_6.raw	5	5	274	283			PEAKS DB
1	1	Q13148|TADBP_HUMAN	S.GRFGGNPGGFGNQ.G	Y	33.96	1263.57	13	0.8	632.793	2	47.62	2153500	4	12336	PM_220824_QEx_FL_6.raw	1	1	274	286			PEAKS DB
1	1	Q13148|TADBP_HUMAN	S.GRFGGNPGGFG.N	Y	33.19	1021.47	11	3.5	511.744	2	49.51	3137300	4	13088	PM_220824_QEx_FL_6.raw	1	1	274	284			PEAKS DB
1	1	Q13148|TADBP_HUMAN	S.GRFGGNPGG.F	Y	28.87	817.383	9	-0.7	409.697	2	34.79	191030000	4	7003	PM_220824_QEx_FL_6.raw	1	1	274	282			PEAKS DB
1	1	Q13148|TADBP_HUMAN	S.GRFGGNPG.G	Y	28.39	760.362	8	1.5	381.188	2	34.49	0	4	6889	PM_220824_QEx_FL_6.raw	0	0	274	281			PEAKS DB
1	1	Q13148|TADBP_HUMAN	G.RFGGNPGGF.G	Y	31.25	907.43	9	0	454.721	2	50.73	391090000	4	13560	PM_220824_QEx_FL_6.raw	1	1	275	283			PEAKS DB
1	1	Q13148|TADBP_HUMAN	G.RFGGNPG.G	Y	26.46	703.34	7	1.4	352.677	2	33.44	6865300	4	6456	PM_220824_QEx_FL_6.raw	1	1	275	281			PEAKS DB
1	1	Q13148|TADBP_HUMAN	R.FGGNPGGF.G	Y	28.1	751.329	8	2.8	376.672	2	57.2	4901600	4	16140	PM_220824_QEx_FL_6.raw	1	1	276	283			PEAKS DB
1	1	Q13148|TADBP_HUMAN	F.GNQGGFGNSRGGGA.G	Y	47.03	1234.54	14	1.6	618.279	2	34.44	1291600	4	6866	PM_220824_QEx_FL_6.raw	1	1	284	297			PEAKS DB
1	1	Q13148|TADBP_HUMAN	F.GNQGGFGN(+.98)SRGGGA.G	Y	42.82	1235.53	14	-0.4	618.769	2	36.11	22291000	4	7581	PM_220824_QEx_FL_6.raw	1	1	284	297	Deamidation (NQ)	N8:Deamidation (NQ):67.85	PEAKS DB
1	1	Q13148|TADBP_HUMAN	F.GNQGGFGN(+.98)SRGG.G	Y	41.17	1107.47	12	2	554.742	2	34.26	1073300	4	6785	PM_220824_QEx_FL_6.raw	1	1	284	295	Deamidation (NQ)	N8:Deamidation (NQ):76.17	PEAKS DB
1	1	Q13148|TADBP_HUMAN	F.GNQGGFGN(+.98)SR.G	Y	35.1	993.426	10	1.8	497.72	2	34.08	6760500	4	6705	PM_220824_QEx_FL_6.raw	1	1	284	293	Deamidation (NQ)	N8:Deamidation (NQ):43.82	PEAKS DB
1	1	Q13148|TADBP_HUMAN	N.QGGFGN(+.98)SRGGGA.G	Y	37.34	1064.46	12	-0.4	533.237	2	36.13	2966600	4	7584	PM_220824_QEx_FL_6.raw	1	1	286	297	Deamidation (NQ)	N6:Deamidation (NQ):86.16	PEAKS DB
1	1	Q13148|TADBP_HUMAN	Q.GGFGNSRGGGAGLGNNQ.G	Y	42.38	1518.69	17	1.4	760.352	2	42.09	0	4	10052	PM_220824_QEx_FL_6.raw	0	0	287	303			PEAKS DB
1	1	Q13148|TADBP_HUMAN	Q.GGFGN(+.98)SRGGGA.G	Y	36.8	936.405	11	1.7	469.209	2	35.59	208000000	4	7334	PM_220824_QEx_FL_6.raw	1	1	287	297	Deamidation (NQ)	N5:Deamidation (NQ):1000.00	PEAKS DB
1	1	Q13148|TADBP_HUMAN	Q.GGFGNSRGGGA.G	Y	35.97	935.421	11	1.8	468.717	2	34	3743700	4	6690	PM_220824_QEx_FL_6.raw	1	1	287	297			PEAKS DB
1	1	Q13148|TADBP_HUMAN	G.GFGN(+.98)SRGGGA.G	Y	31.8	879.384	10	1.9	440.699	2	35.18	27678000	4	7164	PM_220824_QEx_FL_6.raw	1	1	288	297	Deamidation (NQ)	N4:Deamidation (NQ):1000.00	PEAKS DB
1	1	Q13148|TADBP_HUMAN	A.GLGNN(+.98)QGSNM.G	Y	36.49	991.403	10	2.7	496.709	2	42.51	6515400	4	10215	PM_220824_QEx_FL_6.raw	1	1	298	307	Deamidation (NQ)	N5:Deamidation (NQ):7.21	PEAKS DB
1	1	Q13148|TADBP_HUMAN	Q.QNQSGPSGN(+.98)NQNQGNMQ.R	Y	46.4	1802.72	17	1.9	902.369	2	33.4	3185200	4	6425	PM_220824_QEx_FL_6.raw	1	1	344	360	Deamidation (NQ)	N9:Deamidation (NQ):0.00	PEAKS DB
1	1	Q13148|TADBP_HUMAN	Q.NQSGPSGN(+.98)NQNQGNMQ.R	Y	64.1	1674.67	16	1.4	838.339	2	33.26	6464400	4	6400	PM_220824_QEx_FL_6.raw	1	1	345	360	Deamidation (NQ)	N8:Deamidation (NQ):11.06	PEAKS DB
1	1	Q13148|TADBP_HUMAN	N.QSGPSGN(+.98)NQNQGNMQ.R	Y	51.72	1560.62	15	-1.7	781.315	2	33.18	1420900	4	6356	PM_220824_QEx_FL_6.raw	1	1	346	360	Deamidation (NQ)	N7:Deamidation (NQ):0.00	PEAKS DB
1	1	Q13148|TADBP_HUMAN	Q.SGPSGNN(+.98)QNQGNMQ.R	Y	31.98	1432.56	14	1.3	717.288	2	32.6	5134400	4	6092	PM_220824_QEx_FL_6.raw	1	1	347	360	Deamidation (NQ)	N7:Deamidation (NQ):11.06	PEAKS DB
1	1	Q13148|TADBP_HUMAN	Q.NQGN(+.98)MQREPNQAF.G	Y	64.97	1533.66	13	3.1	767.839	2	48.76	47681000	4	12789	PM_220824_QEx_FL_6.raw	2	2	355	367	Deamidation (NQ)	N4:Deamidation (NQ):18.53	PEAKS DB
1	1	Q13148|TADBP_HUMAN	Q.NQGN(+.98)MQREPNQA.F	Y	55.29	1386.59	12	1.6	694.304	2	35.22	2287600	4	7196	PM_220824_QEx_FL_6.raw	1	1	355	366	Deamidation (NQ)	N4:Deamidation (NQ):25.66	PEAKS DB
1	1	Q13148|TADBP_HUMAN	Q.NQGN(+.98)M(+15.99)QREPNQAF.G	Y	47.84	1549.66	13	-0.5	775.834	2	45.41	2757200	4	11494	PM_220824_QEx_FL_6.raw	1	1	355	367	Deamidation (NQ); Oxidation (M)	N4:Deamidation (NQ):14.63;M5:Oxidation (M):1000.00	PEAKS DB
1	1	Q13148|TADBP_HUMAN	Q.GN(+.98)MQREPNQAF.G	Y	42.84	1291.56	11	2.7	646.788	2	48.98	2069800	4	12890	PM_220824_QEx_FL_6.raw	1	1	357	367	Deamidation (NQ)	N2:Deamidation (NQ):13.67	PEAKS DB
1	1	Q13148|TADBP_HUMAN	N.MQREPNQAF.G	Y	38.36	1119.51	9	0.9	560.763	2	44.43	278580000	4	10954	PM_220824_QEx_FL_6.raw	1	1	359	367			PEAKS DB
1	1	Q13148|TADBP_HUMAN	N.M(+15.99)QREPNQAF.G	Y	30.99	1135.51	9	1.4	568.761	2	42.14	73627000	4	10041	PM_220824_QEx_FL_6.raw	2	2	359	367	Oxidation (M)	M1:Oxidation (M):1000.00	PEAKS DB
1	1	Q13148|TADBP_HUMAN	M.QREPNQAF.G	Y	33.63	988.473	8	-0.3	495.242	2	40.94	309690000	4	9509	PM_220824_QEx_FL_6.raw	1	1	360	367			PEAKS DB
1	1	Q13148|TADBP_HUMAN	Q.REPNQAFGS.G	Y	36.73	1004.47	9	2.6	503.241	2	39.31	15382000	4	8876	PM_220824_QEx_FL_6.raw	1	1	361	369			PEAKS DB
1	1	Q13148|TADBP_HUMAN	Q.REPNQAF.G	Y	31.43	860.414	7	6.3	431.216	2	40.18	475740000	4	9281	PM_220824_QEx_FL_6.raw	10	10	361	367			PEAKS DB
1	1	Q13148|TADBP_HUMAN	W.GSASN(+.98)AGSGSGFN(+.98)GGF.G	Y	55.54	1374.53	16	0.3	688.272	2	57.62	6818100	4	16302	PM_220824_QEx_FL_6.raw	1	1	386	401	Deamidation (NQ)	N5:Deamidation (NQ):1000.00;N13:Deamidation (NQ):1000.00	PEAKS DB
1	1	Q13148|TADBP_HUMAN	S.ASN(+.98)AGSGSGFN(+.98)GGF.G	Y	43.36	1230.48	14	0.5	616.245	2	58.35	5821300	4	16606	PM_220824_QEx_FL_6.raw	1	1	388	401	Deamidation (NQ)	N3:Deamidation (NQ):1000.00;N11:Deamidation (NQ):1000.00	PEAKS DB
1	1	Q13148|TADBP_HUMAN	A.SN(+.98)AGSGSGFN(+.98)GGF.G	Y	45.86	1159.44	13	2.8	580.728	2	58.95	12007000	4	16783	PM_220824_QEx_FL_6.raw	1	1	389	401	Deamidation (NQ)	N2:Deamidation (NQ):1000.00;N10:Deamidation (NQ):1000.00	PEAKS DB
1	1	Q13148|TADBP_HUMAN	A.SNAGSGSGFN(+.98)GGF.G	Y	37.49	1158.46	13	-0.3	580.234	2	56.71	1385900	4	15959	PM_220824_QEx_FL_6.raw	1	1	389	401	Deamidation (NQ)	N10:Deamidation (NQ):25.00	PEAKS DB
1	1	Q13148|TADBP_HUMAN	S.NAGSGSGFN(+.98)GGF.G	Y	41.55	1071.43	12	4.5	536.721	2	57.23	43070000	4	16109	PM_220824_QEx_FL_6.raw	1	1	390	401	Deamidation (NQ)	N9:Deamidation (NQ):34.46	PEAKS DB
1	1	Q13148|TADBP_HUMAN	S.NAGSGSGFN(+.98)GGFGS.S	Y	27.3	1215.48	14	-0.2	608.745	2	53.56	1763700	4	14716	PM_220824_QEx_FL_6.raw	1	1	390	403	Deamidation (NQ)	N9:Deamidation (NQ):7.23	PEAKS DB
1	1	Q13148|TADBP_HUMAN	N.AGSGSGFN(+.98)GGF.G	Y	31.21	957.383	11	3.9	479.699	2	57.2	3480800	4	16149	PM_220824_QEx_FL_6.raw	1	1	391	401	Deamidation (NQ)	N8:Deamidation (NQ):1000.00	PEAKS DB
1	1	Q13148|TADBP_HUMAN	A.GSGSGFN(+.98)GGF.G	Y	39.33	886.346	10	4.3	444.181	2	57.14	17512000	4	16107	PM_220824_QEx_FL_6.raw	1	1	392	401	Deamidation (NQ)	N7:Deamidation (NQ):1000.00	PEAKS DB
1	1	Q13148|TADBP_HUMAN	S.GFN(+.98)GGFGSSMDSKSS.G	Y	54.59	1464.58	15	1.3	733.298	2	52.92	728260	4	14461	PM_220824_QEx_FL_6.raw	1	1	396	410	Deamidation (NQ)	N3:Deamidation (NQ):1000.00	PEAKS DB
1	1	Q13148|TADBP_HUMAN	S.GFN(+.98)GGFGSSMDSK.S	Y	48.54	1290.52	13	1.8	646.266	2	53.08	91458000	4	14579	PM_220824_QEx_FL_6.raw	2	2	396	408	Deamidation (NQ)	N3:Deamidation (NQ):1000.00	PEAKS DB
1	1	Q13148|TADBP_HUMAN	S.GFN(+.98)GGFGSSM(+15.99)DSK.S	Y	45.59	1306.51	13	0.4	654.263	2	47.07	8496200	4	12126	PM_220824_QEx_FL_6.raw	2	2	396	408	Deamidation (NQ); Oxidation (M)	N3:Deamidation (NQ):1000.00;M10:Oxidation (M):1000.00	PEAKS DB
1	1	Q13148|TADBP_HUMAN	G.FN(+.98)GGFGSSMDSK.S	Y	27.16	1233.5	12	3.2	617.756	2	53.54	1716000	4	14709	PM_220824_QEx_FL_6.raw	1	1	397	408	Deamidation (NQ)	N2:Deamidation (NQ):1000.00	PEAKS DB
1	1	Q13148|TADBP_HUMAN	G.GFGSSMDSK.S	Y	34.94	914.38	9	2.1	458.197	2	39.87	1381700	4	9143	PM_220824_QEx_FL_6.raw	1	1	400	408			PEAKS DB
1	1	Q13148|TADBP_HUMAN	S.SMDSKSSGWGM	Y	52.34	1171.46	11	0.8	586.738	2	52.62	3666700	4	14353	PM_220824_QEx_FL_6.raw	1	1	404	414			PEAKS DB
1	1	Q13148|TADBP_HUMAN	S.SMDSKSSGW.G	Y	40.96	983.402	9	2.4	492.708	2	43.74	7730600	4	10730	PM_220824_QEx_FL_6.raw	1	1	404	412			PEAKS DB
1	1	Q13148|TADBP_HUMAN	S.MDSKSSGW.G	Y	39.57	896.37	8	1.7	449.192	2	42.73	21975000	4	10311	PM_220824_QEx_FL_6.raw	2	2	405	412			PEAKS DB
1	1	Q13148|TADBP_HUMAN	M.DSKSSGWGM	Y	36.58	953.391	9	1.3	477.702	2	50.5	13885000	4	13487	PM_220824_QEx_FL_6.raw	1	1	406	414			PEAKS DB
1	1	Q13148|TADBP_HUMAN	M.DSKSSGW.G	Y	35.6	765.329	7	0.7	383.671	2	38.96	24091000	4	8724	PM_220824_QEx_FL_6.raw	2	2	406	412			PEAKS DB
