# Supplementary material for: Seeding the aggregation of TDP-43 requires post-fibrillization proteolytic cleavage
Source: Nat Neurosci. 2023 May 29;26(6):983–96. doi: 10.1038/s41593-023-01341-4 (PMC10244175; doi:10.1038/s41593-023-01341-4)
Supplement: Source Data Fig. 1 — Statistical source data. [file 41593_2023_1341_MOESM4_ESM.xlsx]

## Sheet: Fig. 1C
Total	Wavenumber	Abs	supernatant	Wavenumber	Abs	Pellet	Wavenumber	Abs
	1701.1	9e-05		1701.1	3.7e-05		1701.1	0.000118
	1700.6	0.0001		1700.1	5e-05		1700.1	0.000134
	1700.1	0.00011		1699.1	6.5e-05		1699.1	0.000152
	1699.6	0.00012		1698.2	8.3e-05		1698.2	0.000169
	1699.1	0.00014		1697.2	0.000102		1697.2	0.000188
	1698.6	0.00016		1696.2	0.000123		1696.2	0.000206
	1698.2	0.00017		1695.3	0.000145		1695.3	0.000226
	1697.7	0.00019		1694.3	0.000169		1694.3	0.000246
	1697.2	0.00021		1693.3	0.000193		1693.3	0.000267
	1696.7	0.00023		1692.4	0.000219		1692.4	0.000289
	1696.2	0.00025		1691.4	0.000245		1691.4	0.000313
	1695.8	0.00027		1690.5	0.000271		1690.5	0.000337
	1695.3	0.00029		1689.5	0.000298		1689.5	0.000363
	1694.8	0.00031		1688.5	0.000324		1688.5	0.000389
	1694.3	0.00033		1687.6	0.000351		1687.6	0.000417
	1693.8	0.00035		1686.6	0.000377		1686.6	0.000445
	1693.3	0.00037		1685.6	0.000403		1685.6	0.000474
	1692.9	0.00039		1684.7	0.000429		1684.7	0.000504
	1692.4	0.00041		1683.7	0.000455		1683.7	0.000533
	1691.9	0.00043		1682.7	0.00048		1682.7	0.000563
	1691.4	0.00045		1681.8	0.000505		1681.8	0.000592
	1690.9	0.00047		1680.8	0.00053		1680.8	0.000622
	1690.5	0.00049		1679.8	0.000554		1679.8	0.000651
	1690	0.00051		1678.9	0.000578		1678.9	0.00068
	1689.5	0.00053		1677.9	0.000601		1677.9	0.000709
	1689	0.00055		1677	0.000623		1677	0.000739
	1688.5	0.00057		1676	0.000645		1676	0.000769
	1688	0.00059		1675	0.000666		1675	0.000799
	1687.6	0.00061		1674.1	0.000687		1674.1	0.000829
	1687.1	0.00063		1673.1	0.000708		1673.1	0.00086
	1686.6	0.00065		1672.1	0.000729		1672.1	0.000892
	1686.1	0.00067		1671.2	0.000751		1671.2	0.000924
	1685.6	0.00069		1670.2	0.000773		1670.2	0.000956
	1685.1	0.00071		1669.2	0.000797		1669.2	0.000989
	1684.7	0.00073		1668.3	0.000822		1668.3	0.001021
	1684.2	0.00075		1667.3	0.000849		1667.3	0.001054
	1683.7	0.00077		1666.3	0.000877		1666.3	0.001087
	1683.2	0.00079		1665.4	0.000907		1665.4	0.00112
	1682.7	0.00081		1664.4	0.000938		1664.4	0.001152
	1682.3	0.00083		1663.5	0.00097		1663.5	0.001185
	1681.8	0.00085		1662.5	0.001001		1662.5	0.001217
	1681.3	0.00087		1661.5	0.001032		1661.5	0.00125
	1680.8	0.00089		1660.6	0.001061		1660.6	0.001282
	1680.3	0.00091		1659.6	0.001087		1659.6	0.001314
	1679.8	0.00093		1658.6	0.00111		1658.6	0.001346
	1679.4	0.00095		1657.7	0.00113		1657.7	0.001376
	1678.9	0.00097		1656.7	0.001146		1656.7	0.001406
	1678.4	0.00099		1655.7	0.001159		1655.7	0.001435
	1677.9	0.00101		1654.8	0.001169		1654.8	0.001462
	1677.4	0.00103		1653.8	0.001175		1653.8	0.001488
	1677	0.00105		1652.8	0.001178		1652.8	0.001512
	1676.5	0.00107		1651.9	0.001178		1651.9	0.001534
	1676	0.00109		1650.9	0.001175		1650.9	0.001554
	1675.5	0.00111		1650	0.001168		1650	0.001572
	1675	0.00113		1649	0.001158		1649	0.001588
	1674.5	0.00114		1648	0.001145		1648	0.001602
	1674.1	0.00116		1647.1	0.001129		1647.1	0.001614
	1673.6	0.00118		1646.1	0.00111		1646.1	0.001625
	1673.1	0.0012		1645.1	0.001089		1645.1	0.001634
	1672.6	0.00122		1644.2	0.001067		1644.2	0.001642
	1672.1	0.00124		1643.2	0.001045		1643.2	0.00165
	1671.6	0.00126		1642.2	0.001024		1642.2	0.001657
	1671.2	0.00127		1641.3	0.001005		1641.3	0.001664
	1670.7	0.00129		1640.3	0.000986		1640.3	0.00167
	1670.2	0.00131		1639.3	0.000969		1639.3	0.001677
	1669.7	0.00133		1638.4	0.000952		1638.4	0.001683
	1669.2	0.00134		1637.4	0.000936		1637.4	0.001689
	1668.8	0.00136		1636.4	0.000918		1636.4	0.001694
	1668.3	0.00138		1635.5	0.000898		1635.5	0.001697
	1667.8	0.00141		1634.5	0.000877		1634.5	0.0017
	1667.3	0.00143		1633.6	0.000852		1633.6	0.001701
	1666.8	0.00145		1632.6	0.000825		1632.6	0.0017
	1666.3	0.00148		1631.6	0.000795		1631.6	0.001697
	1665.9	0.0015		1630.7	0.000763		1630.7	0.001692
	1665.4	0.00152		1629.7	0.000728		1629.7	0.001684
	1664.9	0.00155		1628.7	0.000692		1628.7	0.001672
	1664.4	0.00157		1627.8	0.000654		1627.8	0.001658
	1663.9	0.0016		1626.8	0.000616		1626.8	0.001641
	1663.5	0.00162		1625.8	0.000578		1625.8	0.001621
	1663	0.00165		1624.9	0.000541		1624.9	0.001597
	1662.5	0.00168		1623.9	0.000505		1623.9	0.001571
	1662	0.0017		1622.9	0.000469		1622.9	0.001542
	1661.5	0.00173		1622	0.000434		1622	0.00151
	1661	0.00175		1621	0.000399		1621	0.001477
	1660.6	0.00178		1620.1	0.000365		1620.1	0.001441
	1660.1	0.0018		1619.1	0.000332		1619.1	0.001404
	1659.6	0.00182		1618.1	0.0003		1618.1	0.001365
	1659.1	0.00185		1617.2	0.000268		1617.2	0.001326
	1658.6	0.00186		1616.2	0.000238		1616.2	0.001285
	1658.1	0.00188		1615.2	0.000208		1615.2	0.001244
	1657.7	0.0019		1614.3	0.000179		1614.3	0.001202
	1657.2	0.00191		1613.3	0.000151		1613.3	0.001161
	1656.7	0.00192		1612.3	0.000125		1612.3	0.001119
	1656.2	0.00193		1611.4	0.000101		1611.4	0.001078
	1655.7	0.00194		1610.4	7.9e-05		1610.4	0.001038
	1655.3	0.00195		1609.4	5.9e-05		1609.4	0.000998
	1654.8	0.00196		1608.5	4.1e-05		1608.5	0.00096
	1654.3	0.00196		1607.5	2.5e-05		1607.5	0.000923
	1653.8	0.00197		1606.6	1e-05		1606.6	0.000888
	1653.3	0.00198		1605.6	-2e-06		1605.6	0.000854
	1652.8	0.00199		1604.6	-1.3e-05		1604.6	0.000822
	1652.4	0.00199		1603.7	-2.1e-05		1603.7	0.000791
	1651.9	0.002		1602.7	-2.6e-05		1602.7	0.000761
	1651.4	0.00201		1601.7	-3e-05		1601.7	0.000733
	1650.9	0.00202		1600.8	-3e-05		1600.8	0.000707
	1650.4	0.00202		1599.8	-2.9e-05		1599.8	0.000681
	1650	0.00203
	1649.5	0.00203
	1649	0.00203
	1648.5	0.00203
	1648	0.00203
	1647.5	0.00203
	1647.1	0.00203
	1646.6	0.00203
	1646.1	0.00203
	1645.6	0.00202
	1645.1	0.00202
	1644.6	0.00201
	1644.2	0.00201
	1643.7	0.002
	1643.2	0.00198
	1642.7	0.00197
	1642.2	0.00195
	1641.8	0.00194
	1641.3	0.00192
	1640.8	0.00191
	1640.3	0.00189
	1639.8	0.00187
	1639.3	0.00185
	1638.9	0.00184
	1638.4	0.00182
	1637.9	0.0018
	1637.4	0.00178
	1636.9	0.00176
	1636.4	0.00174
	1636	0.00172
	1635.5	0.00171
	1635	0.00169
	1634.5	0.00167
	1634	0.00165
	1633.6	0.00162
	1633.1	0.0016
	1632.6	0.00157
	1632.1	0.00154
	1631.6	0.00151
	1631.1	0.00148
	1630.7	0.00145
	1630.2	0.00143
	1629.7	0.0014
	1629.2	0.00137
	1628.7	0.00134
	1628.3	0.00131
	1627.8	0.00129
	1627.3	0.00126
	1626.8	0.00123
	1626.3	0.0012
	1625.8	0.00118
	1625.4	0.00115
	1624.9	0.00112
	1624.4	0.0011
	1623.9	0.00107
	1623.4	0.00104
	1622.9	0.00102
	1622.5	0.00099
	1622	0.00097
	1621.5	0.00094
	1621	0.00092
	1620.5	0.00089
	1620.1	0.00086
	1619.6	0.00084
	1619.1	0.00081
	1618.6	0.00079
	1618.1	0.00076
	1617.6	0.00074
	1617.2	0.00072
	1616.7	0.00069
	1616.2	0.00067
	1615.7	0.00065
	1615.2	0.00063
	1614.8	0.00061
	1614.3	0.00059
	1613.8	0.00057
	1613.3	0.00055
	1612.8	0.00054
	1612.3	0.00052
	1611.9	0.0005
	1611.4	0.00048
	1610.9	0.00046
	1610.4	0.00045
	1609.9	0.00043
	1609.4	0.00042
	1609	0.0004
	1608.5	0.00039
	1608	0.00038
	1607.5	0.00037
	1607	0.00036
	1606.6	0.00035
	1606.1	0.00034
	1605.6	0.00033
	1605.1	0.00032
	1604.6	0.00032
	1604.1	0.00031
	1603.7	0.0003
	1603.2	0.0003
	1602.7	0.00029
	1602.2	0.00029
	1601.7	0.00028
	1601.3	0.00028
	1600.8	0.00027
	1600.3	0.00027
	1599.8	0.00026

## Sheet: Fig. 1D
total	Wavelength	MRE	Supernatant	Wavelength	MRE	Pellet	Wavelength	MRE
	250	-5.76		250	7.4		250	-45.6
	249.8	-7.87		249.8	4.81		249.5	-49.1
	249.6	-10		249.6	2.23		249	-52.6
	249.4	-12.3		249.4	-0.332		248.5	-56.4
	249.2	-14.6		249.2	-2.87		248	-60.4
	249	-17.1		249	-5.38		247.5	-64.8
	248.8	-19.7		248.8	-7.86		247	-69.6
	248.6	-22.3		248.6	-10.3		246.5	-74.8
	248.4	-25.1		248.4	-12.7		246	-80.5
	248.2	-28		248.2	-15		245.5	-86.8
	248	-30.8		248	-17.4		245	-93.5
	247.8	-33.6		247.8	-19.7		244.5	-101
	247.6	-36.4		247.6	-21.9		244	-109
	247.4	-39		247.4	-24.2		243.5	-117
	247.2	-41.5		247.2	-26.4		243	-126
	247	-43.8		247	-28.7		242.5	-136
	246.8	-46		246.8	-31		242	-146
	246.6	-48		246.6	-33.4		241.5	-157
	246.4	-49.9		246.4	-35.8		241	-169
	246.2	-51.6		246.2	-38.3		240.5	-181
	246	-53.4		246	-40.8		240	-195
	245.8	-55.1		245.8	-43.4		239.5	-209
	245.6	-56.9		245.6	-46.2		239	-225
	245.4	-58.7		245.4	-49		238.5	-241
	245.2	-60.7		245.2	-51.8		238	-259
	245	-62.9		245	-54.8		237.5	-278
	244.8	-65.3		244.8	-57.7		237	-299
	244.6	-68		244.6	-60.7		236.5	-321
	244.4	-70.9		244.4	-63.7		236	-344
	244.2	-74		244.2	-66.7		235.5	-368
	244	-77.5		244	-69.7		235	-394
	243.8	-81.2		243.8	-72.7		234.5	-421
	243.6	-85.1		243.6	-75.7		234	-450
	243.4	-89.3		243.4	-78.6		233.5	-479
	243.2	-93.7		243.2	-81.5		233	-509
	243	-98.3		243	-84.3		232.5	-540
	242.8	-103		242.8	-87.2		232	-571
	242.6	-108		242.6	-90.2		231.5	-603
	242.4	-113		242.4	-93.2		231	-635
	242.2	-119		242.2	-96.2		230.5	-667
	242	-124		242	-99.4		230	-699
	241.8	-130		241.8	-103		229.5	-731
	241.6	-137		241.6	-106		229	-763
	241.4	-143		241.4	-110		228.5	-795
	241.2	-151		241.2	-114		228	-825
	241	-158		241	-118		227.5	-855
	240.8	-166		240.8	-122		227	-885
	240.6	-174		240.6	-126		226.5	-913
	240.4	-183		240.4	-130		226	-941
	240.2	-193		240.2	-135		225.5	-967
	240	-202		240	-139		225	-992
	239.8	-212		239.8	-144		224.5	-1010
	239.6	-223		239.6	-148		224	-1040
	239.4	-233		239.4	-153		223.5	-1060
	239.2	-244		239.2	-157		223	-1080
	239	-255		239	-162		222.5	-1090
	238.8	-265		238.8	-166		222	-1110
	238.6	-276		238.6	-171		221.5	-1120
	238.4	-287		238.4	-176		221	-1130
	238.2	-298		238.2	-180		220.5	-1140
	238	-309		238	-185		220	-1150
	237.8	-320		237.8	-190		219.5	-1150
	237.6	-330		237.6	-195		219	-1160
	237.4	-341		237.4	-200		218.5	-1160
	237.2	-352		237.2	-206		218	-1160
	237	-363		237	-211		217.5	-1160
	236.8	-374		236.8	-217		217	-1160
	236.6	-385		236.6	-222		216.5	-1150
	236.4	-397		236.4	-228		216	-1150
	236.2	-408		236.2	-234		215.5	-1140
	236	-420		236	-241		215	-1130
	235.8	-431		235.8	-247		214.5	-1120
	235.6	-443		235.6	-253		214	-1110
	235.4	-454		235.4	-259		213.5	-1100
	235.2	-465		235.2	-266		213	-1080
	235	-477		235	-272		212.5	-1060
	234.8	-488		234.8	-278		212	-1040
	234.6	-499		234.6	-285		211.5	-1020
	234.4	-510		234.4	-291		211	-988
	234.2	-520		234.2	-298		210.5	-957
	234	-531		234	-304		210	-923
	233.8	-542		233.8	-311		209.5	-885
	233.6	-553		233.6	-318		209	-843
	233.4	-564		233.4	-325		208.5	-798
	233.2	-575		233.2	-331		208	-749
	233	-586		233	-338		207.5	-697
	232.8	-597		232.8	-345		207	-643
	232.6	-609		232.6	-353		206.5	-586
	232.4	-622		232.4	-360		206	-528
	232.2	-634		232.2	-367		205.5	-469
	232	-647		232	-374		205	-411
	231.8	-660		231.8	-381		204.5	-353
	231.6	-674		231.6	-389		204	-298
	231.4	-687		231.4	-396		203.5	-245
	231.2	-701		231.2	-403		203	-195
	231	-715		231	-410		202.5	-150
	230.8	-729		230.8	-417		202	-110
	230.6	-743		230.6	-424		201.5	-75
	230.4	-758		230.4	-432		201	-46.4
	230.2	-772		230.2	-439		200.5	-24.1
	230	-787		230	-446		200	-8.18
	229.8	-801		229.8	-454		199.5	1.38
	229.6	-816		229.6	-462		199	4.77
	229.4	-832		229.4	-470		198.5	2.33
	229.2	-847		229.2	-478
	229	-864		229	-487
	228.8	-880		228.8	-495
	228.6	-897		228.6	-504
	228.4	-915		228.4	-514
	228.2	-933		228.2	-523
	228	-952		228	-532
	227.8	-971		227.8	-542
	227.6	-990		227.6	-551
	227.4	-1010		227.4	-560
	227.2	-1030		227.2	-570
	227	-1050		227	-579
	226.8	-1070		226.8	-587
	226.6	-1090		226.6	-596
	226.4	-1100		226.4	-604
	226.2	-1120		226.2	-612
	226	-1140		226	-620
	225.8	-1150		225.8	-628
	225.6	-1170		225.6	-636
	225.4	-1180		225.4	-644
	225.2	-1200		225.2	-651
	225	-1210		225	-660
	224.8	-1220		224.8	-668
	224.6	-1240		224.6	-676
	224.4	-1250		224.4	-685
	224.2	-1250		224.2	-693
	224	-1260		224	-702
	223.8	-1270		223.8	-711
	223.6	-1270		223.6	-720
	223.4	-1280		223.4	-728
	223.2	-1280		223.2	-737
	223	-1280		223	-745
	222.8	-1280		222.8	-753
	222.6	-1280		222.6	-760
	222.4	-1280		222.4	-766
	222.2	-1270		222.2	-772
	222	-1270		222	-777
	221.8	-1260		221.8	-782
	221.6	-1250		221.6	-786
	221.4	-1250		221.4	-789
	221.2	-1240		221.2	-792
	221	-1230		221	-794
	220.8	-1230		220.8	-795
	220.6	-1220		220.6	-797
	220.4	-1220		220.4	-798
	220.2	-1210		220.2	-799
	220	-1210		220	-801
	219.8	-1210		219.8	-802
	219.6	-1200		219.6	-804
	219.4	-1200		219.4	-806
	219.2	-1200		219.2	-808
	219	-1190		219	-811
	218.8	-1190		218.8	-815
	218.6	-1190		218.6	-819
	218.4	-1180		218.4	-823
	218.2	-1180		218.2	-828
	218	-1170		218	-833
	217.8	-1170		217.8	-838
	217.6	-1160		217.6	-844
	217.4	-1150		217.4	-849
	217.2	-1150		217.2	-855
	217	-1140		217	-861
	216.8	-1130		216.8	-867
	216.6	-1120		216.6	-873
	216.4	-1120		216.4	-878
	216.2	-1110		216.2	-883
	216	-1100		216	-888
	215.8	-1090		215.8	-892
	215.6	-1090		215.6	-896
	215.4	-1080		215.4	-899
	215.2	-1070		215.2	-902
	215	-1060		215	-904
	214.8	-1050		214.8	-906
	214.6	-1040		214.6	-907
	214.4	-1030		214.4	-908
	214.2	-1020		214.2	-908
	214	-1000		214	-908
	213.8	-981		213.8	-907
	213.6	-958		213.6	-906
	213.4	-932		213.4	-905
	213.2	-902		213.2	-903
	213	-866		213	-900
	212.8	-825		212.8	-896
	212.6	-779		212.6	-891
	212.4	-726		212.4	-884
	212.2	-668		212.2	-876
	212	-604		212	-866
	211.8	-535		211.8	-854
	211.6	-460		211.6	-840
	211.4	-382		211.4	-824
	211.2	-300		211.2	-805
	211	-216		211	-783
	210.8	-131		210.8	-759
	210.6	-44.4		210.6	-733
	210.4	41.8		210.4	-705
	210.2	127		210.2	-675
	210	211		210	-643
	209.8	294		209.8	-609
	209.6	374		209.6	-575
	209.4	453		209.4	-540
	209.2	531		209.2	-504
	209	606		209	-468
	208.8	681		208.8	-432
	208.6	754		208.6	-396
	208.4	825		208.4	-360
	208.2	896		208.2	-325
	208	964		208	-290
	207.8	1030		207.8	-255
	207.6	1090		207.6	-221
	207.4	1150		207.4	-186
	207.2	1210		207.2	-152
	207	1250		207	-117
	206.8	1290		206.8	-82.8
	206.6	1320		206.6	-48.3
	206.4	1350		206.4	-13.8
	206.2	1360		206.2	20.5
	206	1370		206	54.5
	205.8	1360		205.8	88
	205.6	1340		205.6	121
	205.4	1320		205.4	153
	205.2	1290		205.2	184
	205	1250		205	213
	204.8	1200		204.8	242
	204.6	1150		204.6	269
	204.4	1100		204.4	295
	204.2	1050		204.2	319
	204	996		204	342
	203.8	945		203.8	365
	203.6	896		203.6	387
	203.4	850		203.4	408
	203.2	808		203.2	429
	203	770		203	450
	202.8	737		202.8	472
	202.6	707		202.6	494
	202.4	680		202.4	516
	202.2	656		202.2	539
	202	633		202	563
	201.8	610		201.8	588
	201.6	587		201.6	614
	201.4	562		201.4	640
	201.2	536		201.2	667
	201	506		201	694
	200.8	474		200.8	722
	200.6	440		200.6	750
	200.4	403		200.4	779
	200.2	365		200.2	807

## Sheet: Fig. 1E
aSyn	Wavelength	ThT Fluorescence	TDP-43 filaments	Wavelength	ThT Fluorescence	Buffer	Wavelength	ThT Fluorescence
	460	10.47		460	0.68888		460	0.12254
	461	11.656		461	0.67453		461	0.11357
	462	13.159		462	0.68328		462	0.11095
	463	14.694		463	0.69907		463	0.10621
	464	16.243		464	0.7223		464	0.10642
	465	17.867		465	0.74444		465	0.10824
	466	19.321		466	0.77398		466	0.11434
	467	20.745		467	0.80142		467	0.11307
	468	22.032		468	0.82183		468	0.1125
	469	23.248		469	0.84334		469	0.11275
	470	24.218		470	0.87494		470	0.11345
	471	25.029		471	0.88945		471	0.11959
	472	25.786		472	0.90983		472	0.12233
	473	26.272		473	0.93289		473	0.1183
	474	26.677		474	0.93976		474	0.11796
	475	26.939		475	0.94946		475	0.11653
	476	27.038		476	0.9628		476	0.119
	477	27.091		477	0.97201		477	0.12005
	478	27.027		478	0.98199		478	0.12286
	479	26.846		479	0.98207		479	0.12652
	480	26.654		480	0.98774		480	0.12557
	481	26.214		481	0.98672		481	0.12323
	482	25.973		482	0.98958		482	0.12231
	483	25.615		483	0.99366		483	0.1246
	484	25.183		484	0.97891		484	0.12439
	485	24.689		485	0.97207		485	0.11896
	486	24.11		486	0.97509		486	0.11925
	487	23.609		487	0.97204		487	0.12303
	488	23.205		488	0.96942		488	0.1227
	489	22.604		489	0.96136		489	0.11949
	490	22.084		490	0.95352		490	0.11532
	491	21.647		491	0.94871		491	0.11575
	492	21.118		492	0.94085		492	0.1192
	493	20.673		493	0.92826		493	0.11844
	494	20.151		494	0.9227		494	0.1187
	495	19.731		495	0.92067		495	0.11513
	496	19.271		496	0.91351		496	0.11487
	497	18.818		497	0.90446		497	0.11704
	498	18.451		498	0.89793		498	0.11389
	499	17.951		499	0.88507		499	0.11246
	500	17.578		500	0.88067		500	0.10996
	501	17.286		501	0.87922		501	0.10836
	502	16.89		502	0.87773		502	0.11088
	503	16.572		503	0.86638		503	0.11481
	504	16.079		504	0.85742		504	0.11171
	505	15.811		505	0.85443		505	0.10757
	506	15.478		506	0.85043		506	0.10791
	507	15.103		507	0.83851		507	0.10586
	508	14.749		508	0.84244		508	0.10659
	509	14.418		509	0.83048		509	0.10994
	510	14.048		510	0.82191		510	0.1109
	511	13.679		511	0.82373		511	0.10853
	512	13.363		512	0.81734		512	0.10892
	513	12.994		513	0.80887		513	0.11128
	514	12.678		514	0.79505		514	0.10238
	515	12.302		515	0.78799		515	0.10664
	516	11.994		516	0.7879		516	0.10866
	517	11.646		517	0.78051		517	0.10519
	518	11.32		518	0.77473		518	0.10374
	519	10.985		519	0.75931		519	0.10413
	520	10.668		520	0.75344		520	0.10616
	521	10.314		521	0.74294		521	0.10522
	522	10.085		522	0.74106		522	0.10403
	523	9.6635		523	0.74103		523	0.10361
	524	9.3494		524	0.74085		524	0.10702
	525	9.1084		525	0.73242		525	0.11358
	526	8.8214		526	0.7207		526	0.11472
	527	8.5321		527	0.72148		527	0.11428
	528	8.2074		528	0.72113		528	0.11688
	529	7.949		529	0.71026		529	0.10994
	530	7.6828		530	0.70144		530	0.10978
	531	7.4276		531	0.69601		531	0.11478
	532	7.1887		532	0.69086		532	0.11147
	533	6.8748		533	0.67902		533	0.10604
	534	6.6856		534	0.67017		534	0.10562
	535	6.4445		535	0.6703		535	0.10137
	536	6.2312		536	0.66671		536	0.09827
	537	6.0238		537	0.65175		537	0.094275
	538	5.791		538	0.64263		538	0.09241
	539	5.5865		539	0.63238		539	0.09397
	540	5.3388		540	0.62644		540	0.093325
	541	5.1946		541	0.62334		541	0.09076
	542	5.0025		542	0.61578		542	0.086305
	543	4.788		543	0.60742		543	0.089305
	544	4.6315		544	0.60663		544	0.09017
	545	4.4347		545	0.60465		545	0.08933
	546	4.3022		546	0.60433		546	0.08674
	547	4.1397		547	0.58978		547	0.086785
	548	3.9864		548	0.58306		548	0.08988
	549	3.8547		549	0.58412		549	0.090085
	550	3.7148		550	0.58073		550	0.08754
	551	3.5583		551	0.57209		551	0.08513
	552	3.4829		552	0.56853		552	0.087925
	553	3.3235		553	0.56758		553	0.0865
	554	3.2016		554	0.5576		554	0.08395
	555	3.1114		555	0.54963		555	0.0855
	556	2.9973		556	0.54826		556	0.084365
	557	2.8817		557	0.54198		557	0.082075
	558	2.7507		558	0.54096		558	0.081435
	559	2.6507		559	0.54176		559	0.0774
	560	2.5595		560	0.53456		560	0.07779
	561	2.4895		561	0.52004		561	0.07686
	562	2.348		562	0.51793		562	0.07731
	563	2.2923		563	0.51529		563	0.07747
	564	2.1806		564	0.50595		564	0.077895
	565	2.0878		565	0.50677		565	0.07847
	566	1.9895		566	0.50366		566	0.07926
	567	1.9231		567	0.49081		567	0.076985
	568	1.8499		568	0.4922		568	0.078105
	569	1.7765		569	0.49095		569	0.074415
	570	1.6819		570	0.48465		570	0.075085
	571	1.6144		571	0.47903		571	0.072085
	572	1.522		572	0.47809		572	0.07327
	573	1.4447		573	0.46712		573	0.07245
	574	1.3546		574	0.45814		574	0.07148
	575	1.3107		575	0.45371		575	0.07485
	576	1.2162		576	0.4451		576	0.07237
	577	1.1464		577	0.44253		577	0.07137
	578	1.0795		578	0.4383		578	0.07201
	579	1.0301		579	0.43162		579	0.072825
	580	0.9697		580	0.42925		580	0.0731
	581	0.88704		581	0.42437		581	0.073285
	582	0.85676		582	0.42115		582	0.070185
	583	0.7805		583	0.41629		583	0.072885
	584	0.71863		584	0.41225		584	0.07238
	585	0.71223		585	0.41186		585	0.070655
	586	0.65395		586	0.4058		586	0.07223
	587	0.60214		587	0.39871		587	0.06977
	588	0.57081		588	0.39434		588	0.07143
	589	0.53858		589	0.39615		589	0.071715
	590	0.5099		590	0.39522		590	0.074495
	591	0.488		591	0.3891		591	0.072705
	592	0.44705		592	0.38889		592	0.069885
	593	0.42496		593	0.39151		593	0.071385
	594	0.4143		594	0.39428		594	0.071585
	595	0.37804		595	0.39246		595	0.068
	596	0.35251		596	0.38929		596	0.068975
	597	0.34519		597	0.38846		597	0.069875
	598	0.32654		598	0.38684		598	0.066005
	599	0.30543		599	0.38723		599	0.067885
	600	0.29549		600	0.38855		600	0.065565
	601	0.27874		601	0.38557		601	0.0664
	602	0.26862		602	0.38572		602	0.068595
	603	0.25595		603	0.38396		603	0.065755
	604	0.2361		604	0.38572		604	0.0662
	605	0.22265		605	0.38548		605	0.0646
	606	0.20992		606	0.38217		606	0.067325
	607	0.20155		607	0.38255		607	0.065085
	608	0.19332		608	0.38506		608	0.066975
	609	0.1832		609	0.38519		609	0.067965
	610	0.17265		610	0.3835		610	0.06719
	611	0.16145		611	0.38653		611	0.06477
	612	0.1607		612	0.38085		612	0.067585
	613	0.14791		613	0.3798		613	0.067655
	614	0.15357		614	0.38279		614	0.06733
	615	0.14666		615	0.37793		615	0.065445
	616	0.1549		616	0.38214		616	0.06602
	617	0.14606		617	0.37765		617	0.06401
	618	0.13645		618	0.37534		618	0.06354
	619	0.1429		619	0.37848		619	0.0647
	620	0.13752		620	0.38086		620	0.064295
	621	0.13656		621	0.37833		621	0.064145
	622	0.12646		622	0.37987		622	0.065495
	623	0.12299		623	0.38012		623	0.065915
	624	0.12096		624	0.3778		624	0.06436
	625	0.11877		625	0.3735		625	0.0657
	626	0.11692		626	0.37525		626	0.063535
	627	0.10932		627	0.37411		627	0.06409
	628	0.10745		628	0.37004		628	0.06534
	629	0.10522		629	0.36789		629	0.06627
	630	0.10255		630	0.37094		630	0.063385
	631	0.09364		631	0.37167		631	0.061545
	632	0.10104		632	0.37001		632	0.06178
	633	0.09529		633	0.36812		633	0.06452
	634	0.08504		634	0.3702		634	0.064165
	635	0.08549		635	0.37117		635	0.0637
	636	0.08198		636	0.37048		636	0.06608
	637	0.07788		637	0.36913		637	0.063595
	638	0.08315		638	0.36869		638	0.065265
	639	0.07409		639	0.36691		639	0.06225
	640	0.07732		640	0.37005		640	0.066395
	641	0.0759		641	0.36952		641	0.064475
	642	0.08145		642	0.37056		642	0.067245
	643	0.07381		643	0.36973		643	0.06217
	644	0.07396		644	0.36968		644	0.06211
	645	0.07435		645	0.36679		645	0.066885
	646	0.06512		646	0.36942		646	0.06683
	647	0.06821		647	0.37051		647	0.06497
	648	0.06992		648	0.36845		648	0.064085
	649	0.0639		649	0.36452		649	0.066315
	650	0.06921		650	0.36994		650	0.064785
	651	0.06742		651	0.3696		651	0.06704
	652	0.06328		652	0.36671		652	0.067925
	653	0.06565		653	0.36362		653	0.066225
	654	0.06459		654	0.3651		654	0.065715
	655	0.06729		655	0.36331		655	0.06494
	656	0.0596		656	0.36503		656	0.067695
	657	0.06218		657	0.36562		657	0.06299
	658	0.05796		658	0.36564		658	0.06299
	659	0.05596		659	0.36421		659	0.064445
	660	0.05394		660	0.36391		660	0.060495

## Sheet: Fig. 1J
	Area	Mean	Min	Max	Angle	Width (nm)
1	4.945	153.175	71.5	240.643	-44.226	22.683
2	3.685	101.671	7.76	164.92	-40.28	16.786
3	4.945	147.201	38.667	254	-55.098	22.648
4	4.338	141.266	47.264	252.233	-58.392	19.781
5	4.898	113.756	14.431	215.496	-40.662	22.361
6	4.898	127.678	41.588	216.051	-35.987	22.379
7	4.525	123.81	18.239	218.395	-35.331	20.773
8	4.712	113.129	19	176.685	-31.159	21.706
9	4.012	96.726	6.147	185.289	-33.879	18.251
10	3.639	110.182	2.312	206.554	-39.237	16.686
11	3.639	127.808	35.556	205.79	-40.28	16.649
12	3.779	129.083	4.585	254	-36.293	17.224
13	4.432	119.596	34.678	183.292	-38.089	20.396
14	4.152	119.239	43.347	226.918	-36.741	19.035
15	4.198	132.842	15.667	239.734	-42.274	19.276
16	4.058	125.556	22.138	253.988	-43.122	18.639
17	3.7	159.66	117.5	194.583	-14.56	17.082
18	3.7	162.2	90.5	195.606	-14.744	16.978
19	2.821	108.738	71.25	140.368	-9.62	12.993
20	3.654	114.898	65.5	148.269	50.194	16.879
21	4.209	95.817	61.064	125.428	-112.276	19.249
22	4.81	133.397	76.5	192.482	64.68	22.125
23	4.116	111.421	77.16	181.625	57.031	18.91
24	5.365	140.529	90.44	188.883	72.824	24.76
25	4.671	142.213	93.5	173.321	-19.156	21.526
26	4.625	168.218	126	217.742	-18.435	21.184
27	4.486	117.219	68	151.1	-20.695	20.556
28	4.394	112.719	66.734	147.242	50.194	20.266
29	3.052	82.893	54.145	119.845	51.203	14.084
30	4.347	94.672	58.847	120.358	59.876	20.041
31	10.87	99.228	65.706	134.187	23.471	29.714
32	9.298	82.384	43.594	119.349	20.266	25.272
33	8.512	88.026	50.556	111.391	-95.44	23.022
34	9.036	103.945	66	133.629	-79.846	24.513
35	9.56	112.408	79.111	148.27	60.555	25.917
36	9.822	121.148	93	151.18	19.654	26.858
37	9.429	173.317	120.873	212.083	-97.326	25.795
38	6.024	211.061	170.046	237.514	75.964	16.384
39	7.465	178.505	134.611	217.506	-50.711	20.421
40	7.203	160.044	106.487	196.081	-55.713	19.409
41	7.072	136.946	83.333	177.437	118.523	19.102
42	9.298	132.897	103	164.224	-56.083	25.226
43	9.56	131.726	73.333	176.46	131.112	26.168
44	9.691	119.477	87.333	157.501	15.945	26.413
45	9.036	173.717	129.969	225.002	82.349	24.6
46	9.429	118.043	85.111	144.627	-9.728	25.662
47	7.858	121.637	71.333	167.19	16.887	21.445
48	9.56	109.754	70.333	143.321	68.344	26.208
49	7.465	114.472	61.556	186.837	39.936	20.234
50	8.905	134.187	83.371	174.687	-48.013	24.263
51	9.822	130.933	106.354	154.275	8.455	26.922
52	9.691	124.907	85	149.734	19.916	26.497
53	7.072	109.939	71	132.466	27.051	19.02
54	9.429	108.667	70.75	134.214	-0.818	25.515
55	7.465	137.567	89.628	174.408	-12.308	20.372
56	9.167	137.609	111.669	172.265	75.763	24.839
57	9.036	157.09	99.418	210.872	42.614	24.71
58	7.858	118.717	64	155.033	-47.726	21.519
59	7.072	104.406	53	149.214	25.602	19.34
60	9.691	196.95	119.5	253.324	-42.754	26.254
61	9.298	137.91	117	177.557	-99.866	25.198
62	9.429	118.472	68.5	150.223	72.072	25.864
63	10.084	128.866	67.513	165.815	-41.82	27.423
64	9.953	138.759	81.912	173.152	63.778	27.19
65	7.988	158.874	109	223.547	75.5	21.551
66	8.25	150.748	103.5	185.161	-67.166	22.312
67	8.25	135.482	87	162.557	135	22.262
68	9.036	105.312	59	161.58	72.096	24.719
69	6.941	106.325	71.45	133.981	81.254	18.834
70	8.774	106.821	68.5	145.333	76.171	24.006
71	7.596	91.784	66.704	119.363	16.22	20.679
72	8.643	77.355	48	108.527	30.51	23.588
73	7.072	65.105	36.5	87.125	31.891	19.18
74	5.5	99.625	51.866	140.424	27.181	14.97
75	8.119	102.103	66	127.107	32.106	21.942
76	9.56	212.682	164	251.735	-18.435	26.149
77	6.679	223.519	146.5	254	-18.435	18.254
78	9.953	210.946	122.349	254	-20.376	27.192
79	8.905	205.341	153.097	254	-18.166	24.375
80	9.429	147.248	105.5	172.933	-65.956	25.757
81	8.381	130.37	83.5	163.833	-70.71	22.945
82	8.25	72.217	35.813	104.888	8.393	22.493
83	7.858	81.301	55.859	113.621	16.607	21.405
84	8.905	73.325	38.5	95	30.379	24.239
85	9.56	93.323	60.25	149.719	35.91	26.061
86	9.167	206.346	139.75	254	-13.241	25.104
87	7.465	98.554	44.5	135.357	35.655	20.34
88	8.381	88.299	51.75	116.219	34.695	22.843
89	8.905	145.99	88.926	181.636	113.875	24.068
90	7.858	131.569	102	161.435	112.694	21.478
91	7.334	84.298	61.357	107.045	77.471	20.058
92	4.677	165.318	112	208.653	-13.079	21.659
93	3.622	176.048	125.672	206.965	-16.348	16.707
94	4.723	159.113	115.17	201.708	-17.186	21.773
95	3.439	157.455	124.781	182.597	-15.732	15.795
96	3.347	133.235	82	155.116	-16.164	15.383
97	3.668	117.954	68	165.529	60.164	16.879
98	4.173	111.691	66.404	185.309	65.714	19.166
99	4.081	137.689	97.134	201.262	62.85	18.82
100	3.485	178.219	118.5	217.79	24.193	16.154
101	4.081	143.617	110.5	205.205	21.318	18.849
102	4.677	145.438	116.015	182.701	23.273	21.678
103	4.539	142.089	106.983	213.195	26.042	21.069
104	3.301	136.042	79	181.532	-91.614	15.209
105	3.21	129.548	88.5	164.907	47.337	14.851
106	3.577	137.613	80.88	172.185	63.104	16.567
107	4.127	117.168	83.624	169.931	62.571	18.964
108	4.356	106.549	79.255	137.977	59.657	20.2
109	3.852	112.436	83.229	134.693	59.394	17.757
110	3.714	163.022	130.387	205.209	33.69	17.134
111	2.843	159.609	105.729	221.389	30.801	12.963
112	4.402	180.929	127.5	230.583	33.857	20.371
113	3.943	88.781	60.982	119.417	56.864	18.253
114	3.852	96.86	56.202	136.174	56.31	17.778
115	3.439	136.576	104.957	179.6	33.906	15.778
116	3.256	107.089	51.079	177.115	21.801	15.057
117	3.76	128.104	72.891	170.51	-22.457	17.246
118	3.118	118.66	85.333	147.492	-20.353	14.252
119	3.164	116.772	70.667	147.919	6.71	14.608
120	4.701	89.153	35.925	143.55	2.862	21.602
121	4.189	95.058	51.032	156.27	5.194	19.172
122	4.096	91.041	31.943	182.124	2.663	18.688
123	3.77	103.995	31.982	154.141	9.345	17.291
124	4.143	78.021	23.045	118.818	5.194	19.064
125	4.05	80.827	24	123.047	-57.426	18.555
126	5.027	58.581	3.147	118.783	-56.459	23.018
127	4.562	103.672	60.873	147.144	17.319	20.971
128	4.469	110.967	40.86	189.629	21.468	20.54
129	3.305	92.264	42.917	138.667	26.565	15.052
130	4.05	119.803	72	161.121	25.665	18.527
131	4.608	122.726	45.256	190.031	22.348	21.155
132	3.957	107.144	49	145.714	-157.694	18.112
133	4.255	96.258	57	131.006	-33.341	19.474
134	3.006	90.593	54.5	126.367	-8.13	13.671
135	4.024	90.95	40.39	127.163	2.663	18.51
136	4.162	63.501	34.823	98.459	72.181	19.045
137	4.486	105.084	43.25	141.125	140.5	20.624
138	4.162	108.294	45.416	165.651	132.274	19.175
139	4.579	101.939	66.75	154.622	147.44	21.088
140	3.145	129.963	77.428	218.031	161.03	14.452
141	4.07	70.595	23.5	112.5	70.523	18.705
142	3.746	49.556	14.75	82	25.278	17.123
143	3.376	69.285	29.5	96.088	107.684	15.575
144	4.764	110.816	54.561	161.472	69.969	21.95
145	3.792	113.115	46.767	160.257	90	17.348
146	3.931	112.083	56	169.81	88.636	18.07
147	3.977	113.363	42.246	174.031	88.668	18.356
148	3.422	118.651	55.667	162.867	93.918	15.803
149	5.134	87.633	52.182	134.808	99.978	23.736
150	4.255	97.669	44.426	159.153	104.647	19.579
151	5.134	96.518	52.774	157.83	90.521	23.658
152	3.561	104.41	49.111	135.726	142.524	16.259
153	4.162	84.429	36.667	122.871	142.745	19.24
154	4.717	130.958	101	163.505	132.997	21.71
155	4.764	110.415	80.333	158.051	142.125	21.967
156	4.394	99.614	55	141.056	99.26	20.199
157	5.55	119.087	72.864	167.32	88.075	25.677
158	4.116	109.138	51.111	156.909	91.302	18.93
159	4.717	113.244	81	139.988	78.69	21.819
160	4.301	130.312	69.615	182.822	140.274	19.862
161	4.949	130.023	78.889	200.036	139.986	22.689
162	4.764	118.318	70	168.707	120.867	21.944
163	4.949	125.817	67	165.948	123.389	22.755
164	5.504	116.25	81.805	176.204	121.13	25.375
165	4.532	128.524	77.297	162.708	126.989	20.882
166	4.024	112.648	50.47	159.484	117.759	18.565
167	5.596	128.084	89	166.729	123.024	25.708
168	4.995	119.594	56.814	158.853	122.8	23.116
169	5.411	131.962	95.593	174.144	134.301	24.942
170	3.977	125.728	77.111	158.693	131.634	18.181
171	4.856	123.145	78.615	174.538	123.69	22.427
172	5.134	110.84	59.783	149.939	120.784	23.604
173	3.931	116.868	66.667	137.143	15.195	17.981
174	4.81	87.271	52.759	128.177	8.915	22.204
175	5.087	121.6	54.422	159.352	127.504	23.341
176	3.885	112.749	67.301	157.446	16.232	17.784
177	3.7	132.277	91.565	158.898	14.744	17.039
178	4.116	149.226	109.9	194.838	11.056	19.007
179	3.931	132.456	95.286	167	18.217	17.999
180	3.654	120.842	77.208	161.936	11.739	16.843
181	5.041	108.168	73.444	137	-51.423	23.152
182	4.995	109.292	54.165	143.844	127.304	22.911
183	4.532	92.619	68.954	114.669	9.462	20.93
184	4.949	122.21	89.084	150.907	119.946	22.798
185	3.052	114.801	69.648	143.143	12.339	14.059
186	4.579	116.732	70.667	157.63	127.104	20.989
187	4.347	149.457	116	190.517	125.395	19.967
188	4.486	113.619	56.75	172.75	0	20.645
189	4.532	115.874	34.83	199.603	0.591	20.861
190	4.625	111.063	61.833	182.894	-0.579	21.291
191	5.226	141.879	74.5	202.388	0.516	23.979
192	4.764	118.605	45.299	179.457	1.123	21.832
193	4.902	101.249	53.901	160.406	8.746	22.522
194	4.347	98.861	44.04	191.334	8.653	20.013
195	4.162	101.789	36.999	187.335	9.673	19.092
196	5.319	97.33	28.93	171.881	39.999	24.433
197	4.209	115.322	48.444	227.169	35.463	19.416
198	4.902	89.558	40.179	130.735	34.902	22.551
199	3.792	99.482	40.659	164.123	25.925	17.314
200	4.162	109.303	31.111	181.869	20.854	19.197
201	4.394	98.603	56.037	151.007	20.556	20.187
202	4.532	89.111	7.059	170.763	19.733	20.909
203	5.044	77.81	10.635	182.244	84.184	23.246
204	5.181	68.163	14.46	128.67	71.727	23.903
205	4.264	88.878	20.596	168.916	61.489	19.688
206	5.777	62.869	0	151.459	52.125	26.772
207	3.989	80.422	20.428	157.466	59.265	18.49
208	5.273	77.652	27.667	163.228	-1.005	24.418
209	4.218	85.302	8.851	127.947	-2.49	19.583
210	4.86	71.188	20.713	145.546	0.546	22.556
211	4.952	71.685	12.652	135.451	38.157	22.875
212	4.998	86.479	28.833	148.926	0	23.127
213	4.539	63.534	0	145.048	-0.585	20.985
214	4.585	75.358	33.586	153.611	0	21.271
215	4.218	83.436	22.71	142.034	-135	19.381
216	3.577	62.078	0	168.909	30.579	16.452
217	5.136	88.359	12.634	156.633	37.694	23.841
218	4.494	89.745	17.344	175.76	3.54	20.739
219	3.76	67.705	2.667	127.852	1.414	17.279
220	5.482	111.967	62.774	173.004	10.528	24.899
221	4.159	100.178	30.5	145.931	12.458	19.017
222	4.253	94.049	29.235	176.593	111.922	19.256
223	4.442	73.494	6.064	127.191	105.69	20.201
224	5.198	82.223	10.437	174.423	107.765	23.616
225	3.639	86.094	20.558	148.824	106.049	16.618
226	5.435	67.748	1.644	137.131	8.13	24.703
227	4.206	71.706	0	116.097	3.252	19.053
228	4.82	64.442	25.357	135.573	5.092	21.945
229	4.49	93.526	52.397	205	7.958	20.414
230	3.875	88.868	37.549	147.778	0.707	17.61
231	5.482	87.145	41.86	145.727	10.528	25.093
232	3.97	69.569	1.708	147.12	4.135	18.099
233	4.726	88.597	28.879	142.444	1.736	21.535
234	4.584	97.064	39.606	155.12	3.576	20.795
235	4.301	49.977	1.141	128.317	-82.321	19.523

## Sheet: Fig. 1K
Helical	114.727	25.575		Width	22.4908	2.01083
	128.684	16.5123			19.6812	2.45146
	129.248	19.3172			17.4939	2.54921
	133.397	19.2042			18.9647	3.40965
	129.999	4.09067			18.4903	2.23264
	135.901	22.7563			19.1653	1.3945
	132.135	13.6216			24.758	2.39656
	153.353	31.5693			24.0742	4.29762
	117.228	8.17943			19.4624	3.51511
	128.352	7.26409			17.0592	3.26968
	108.949	11.0948			17.5514	1.28521
	108.142	17.0636			16.5572	1.32171
	108.41	9.7676			15.9557	2.051
	83.3373	7.32909			25.8782	4.37983
	127.919	27.3689			22.1386	6.07919
	125.02	10.2379			20.587	2.84914
	123.398	9.45377			19.1802	2.40355
	105.104	10.5346			15.6375	1.06223
	136.003	24.3215			24.811	3.28769
	97.595	20.891			17.797	2.14352
	86.898	23.012			18.9992	1.13489
	119.705	16.1507			19.8444	2.64406

## Sheet: Fig. 1M
Length (nm)	Height (nm)
0	14.176
0.3913	14.17
0.7826	14.164
1.1739	14.158
1.5652	14.152
1.9565	14.146
2.3478	14.14
2.7391	14.134
3.1304	14.128
3.5217	14.122
3.913	14.116
4.3043	14.059
4.6956	14.003
5.0869	13.946
5.4782	13.89
5.8695	13.833
6.2608	13.777
6.6521	13.72
7.0434	13.664
7.4347	13.607
7.826	13.551
8.2173	13.474
8.6086	13.397
8.9999	13.32
9.3912	13.243
9.7825	13.166
10.174	13.089
10.565	13.012
10.956	12.936
11.348	12.859
11.739	12.783
12.13	12.739
12.522	12.696
12.913	12.652
13.304	12.609
13.696	12.566
14.087	12.522
14.478	12.479
14.869	12.435
15.261	12.392
15.652	12.349
16.043	12.312
16.435	12.275
16.826	12.238
17.217	12.202
17.609	12.165
18	12.128
18.391	12.091
18.782	12.054
19.174	12.017
19.565	11.982
19.956	11.987
20.348	11.991
20.739	11.995
21.13	12
21.522	12.004
21.913	12.009
22.304	12.013
22.696	12.018
23.087	12.022
23.478	12.026
23.869	12.016
24.261	12.007
24.652	11.997
25.043	11.987
25.435	11.978
25.826	11.968
26.217	11.958
26.609	11.949
27	11.939
27.391	11.93
27.782	11.93
28.174	11.932
28.565	11.934
28.956	11.937
29.348	11.94
29.739	11.945
30.13	11.95
30.522	11.956
30.913	11.962
31.304	11.97
31.695	11.969
32.087	11.968
32.478	11.968
32.869	11.967
33.261	11.967
33.652	11.966
34.043	11.966
34.435	11.965
34.826	11.965
35.217	11.965
35.608	11.949
36	11.931
36.391	11.912
36.782	11.893
37.174	11.873
37.565	11.854
37.956	11.833
38.348	11.813
38.739	11.792
39.13	11.77
39.521	11.759
39.913	11.75
40.304	11.742
40.695	11.733
41.087	11.725
41.478	11.717
41.869	11.71
42.261	11.702
42.652	11.695
43.043	11.688
43.435	11.68
43.826	11.672
44.217	11.665
44.608	11.657
45	11.649
45.391	11.642
45.782	11.635
46.174	11.628
46.565	11.621
46.956	11.614
47.348	11.617
47.739	11.63
48.13	11.644
48.521	11.661
48.913	11.68
49.304	11.7
49.695	11.723
50.087	11.748
50.478	11.774
50.869	11.803
51.261	11.851
51.652	11.918
52.043	11.988
52.434	12.059
52.826	12.133
53.217	12.208
53.608	12.286
54	12.366
54.391	12.448
54.782	12.531
55.174	12.612
55.565	12.684
55.956	12.756
56.347	12.827
56.739	12.899
57.13	12.971
57.521	13.043
57.913	13.115
58.304	13.187
58.695	13.259
59.087	13.315
59.478	13.348
59.869	13.38
60.26	13.412
60.652	13.445
61.043	13.477
61.434	13.51
61.826	13.542
62.217	13.574
62.608	13.607
63	13.619
63.391	13.603
63.782	13.586
64.174	13.569
64.565	13.553
64.956	13.536
65.347	13.52
65.739	13.503
66.13	13.486
66.521	13.47
66.913	13.451
67.304	13.429
67.695	13.407
68.087	13.385
68.478	13.363
68.869	13.34
69.26	13.318
69.652	13.296
70.043	13.274
70.434	13.252
70.826	13.231
71.217	13.211
71.608	13.191
72	13.171
72.391	13.151
72.782	13.131
73.173	13.111
73.565	13.091
73.956	13.071
74.347	13.051
74.739	13.023
75.13	12.986
75.521	12.949
75.913	12.912
76.304	12.875
76.695	12.838
77.086	12.801
77.478	12.764
77.869	12.727
78.26	12.69
78.652	12.664
79.043	12.655
79.434	12.645
79.826	12.636
80.217	12.626
80.608	12.617
80.999	12.609
81.391	12.6
81.782	12.592
82.173	12.583
82.565	12.582
82.956	12.596
83.347	12.612
83.739	12.63
84.13	12.649
84.521	12.67
84.912	12.693
85.304	12.717
85.695	12.744
86.086	12.772
86.478	12.804
86.869	12.848
87.26	12.895
87.652	12.943
88.043	12.993
88.434	13.044
88.826	13.098
89.217	13.153
89.608	13.211
89.999	13.27
90.391	13.329
90.782	13.367
91.173	13.405
91.565	13.443
91.956	13.482
92.347	13.522
92.739	13.562
93.13	13.603
93.521	13.644
93.912	13.685
94.304	13.727
94.695	13.699
95.086	13.663
95.478	13.627
95.869	13.589
96.26	13.551
96.652	13.513
97.043	13.473
97.434	13.433
97.825	13.392
98.217	13.35
98.608	13.312
98.999	13.275
99.391	13.237
99.782	13.199
100.17	13.161
100.56	13.122
100.96	13.083
101.35	13.043
101.74	13.003
102.13	12.963
102.52	12.92
102.91	12.877
103.3	12.835
103.69	12.793
104.09	12.753
104.48	12.713
104.87	12.674
105.26	12.637
105.65	12.599
106.04	12.563
106.43	12.528
106.83	12.533
107.22	12.543
107.61	12.556
108	12.57
108.39	12.585
108.78	12.603
109.17	12.622
109.56	12.642
109.96	12.664
110.35	12.688
110.74	12.714
111.13	12.741
111.52	12.77
111.91	12.801
112.3	12.832
112.69	12.865
113.09	12.875
113.48	12.88
113.87	12.889
114.26	12.9
114.65	12.914
115.04	12.924
115.43	12.927
115.83	12.933
116.22	12.943
116.61	12.957
117	12.974
117.39	12.996
117.78	13.021
118.17	13.049
118.56	13.081
118.96	13.117
119.35	13.162
119.74	13.211
120.13	13.263
120.52	13.317
120.91	13.374
121.3	13.432
121.69	13.493
122.09	13.556
122.48	13.621
122.87	13.689
123.26	13.759
123.65	13.779
124.04	13.79
124.43	13.802
124.83	13.814
125.22	13.828
125.61	13.842
126	13.856
126.39	13.871
126.78	13.887
127.17	13.903
127.56	13.896
127.96	13.881
128.35	13.866
128.74	13.853
129.13	13.84
129.52	13.828
129.91	13.818
130.3	13.808
130.69	13.799
131.09	13.792
131.48	13.772
131.87	13.745
132.26	13.718
132.65	13.693
133.04	13.669
133.43	13.645
133.83	13.623
134.22	13.601
134.61	13.581
135	13.562
135.39	13.548
135.78	13.542
136.17	13.537
136.56	13.534
136.96	13.532
137.35	13.532
137.74	13.533
138.13	13.535
138.52	13.539
138.91	13.545
139.3	13.536
139.69	13.494
140.09	13.453
140.48	13.412
140.87	13.372
141.26	13.332
141.65	13.292
142.04	13.253
142.43	13.215
142.83	13.177
143.22	13.133
143.61	13.065
144	12.996
144.39	12.927
144.78	12.856
145.17	12.785
145.56	12.714
145.96	12.641
146.35	12.568
146.74	12.495
147.13	12.42
147.52	12.344
147.91	12.269
148.3	12.196
148.69	12.125
149.09	12.055
149.48	11.987
149.87	11.921
150.26	11.857
150.65	11.794
151.04	11.734
151.43	11.753
151.83	11.775
152.22	11.797
152.61	11.82
153	11.844
153.39	11.868
153.78	11.893
154.17	11.918
154.56	11.944
154.96	11.97
155.35	12.014
155.74	12.059
156.13	12.106
156.52	12.152
156.91	12.198
157.3	12.244
157.69	12.291
158.09	12.337
158.48	12.384
158.87	12.431
159.26	12.432
159.65	12.422
160.04	12.412
160.43	12.403
160.83	12.393
161.22	12.385
161.61	12.376
162	12.368
162.39	12.36
162.78	12.353
163.17	12.325
163.56	12.288
163.96	12.252
164.35	12.217
164.74	12.182
165.13	12.149
165.52	12.117
165.91	12.085
166.3	12.054
166.69	12.024
167.09	11.98
167.48	11.926
167.87	11.873
168.26	11.82
168.65	11.767
169.04	11.716
169.43	11.664
169.82	11.614
170.22	11.564
170.61	11.515
171	11.478
171.39	11.454
171.78	11.429
172.17	11.406
172.56	11.382
172.96	11.359
173.35	11.335
173.74	11.312
174.13	11.29
174.52	11.267
174.91	11.296
175.3	11.4
175.69	11.503
176.09	11.606
176.48	11.709
176.87	11.813
177.26	11.916
177.65	12.019
178.04	12.123
178.43	12.226
178.82	12.345
179.22	12.487
179.61	12.629
180	12.771
180.39	12.912
180.78	13.054
181.17	13.196
181.56	13.338
181.96	13.48
182.35	13.622
182.74	13.747
183.13	13.851
183.52	13.954
183.91	14.058
184.3	14.161
184.69	14.265
185.09	14.369
185.48	14.472
185.87	14.576
186.26	14.679
186.65	14.769
187.04	14.841
187.43	14.913
187.82	14.984
188.22	15.056
188.61	15.128
189	15.199
189.39	15.271
189.78	15.343
190.17	15.414
190.56	15.465
190.96	15.488
191.35	15.512
191.74	15.535
192.13	15.558
192.52	15.582
192.91	15.605
193.3	15.629
193.69	15.652
194.09	15.676
194.48	15.685
194.87	15.676
195.26	15.667
195.65	15.658
196.04	15.65
196.43	15.641
196.82	15.632
197.22	15.623
197.61	15.615
198	15.606
198.39	15.6
198.78	15.596
199.17	15.592
199.56	15.589
199.96	15.585
200.35	15.582
200.74	15.578
201.13	15.574
201.52	15.571
201.91	15.567
202.3	15.545
202.69	15.501
203.09	15.458
203.48	15.414
203.87	15.37
204.26	15.326
204.65	15.282
205.04	15.239
205.43	15.195
205.82	15.151
206.22	15.092
206.61	15.015
207	14.938
207.39	14.861
207.78	14.784
208.17	14.707
208.56	14.63
208.96	14.553
209.35	14.476
209.74	14.4
210.13	14.314
210.52	14.218
210.91	14.124
211.3	14.031
211.69	13.94
212.09	13.85
212.48	13.76
212.87	13.673
213.26	13.586
213.65	13.5
214.04	13.424
214.43	13.375
214.82	13.329
215.22	13.285
215.61	13.244
216	13.206
216.39	13.17
216.78	13.137
217.17	13.107
217.56	13.08
217.96	13.055
218.35	13.085
218.74	13.118
219.13	13.154
219.52	13.194
219.91	13.237
220.3	13.283
220.69	13.333
221.09	13.387
221.48	13.443
221.87	13.503
222.26	13.525
222.65	13.536
223.04	13.546
223.43	13.557
223.82	13.569
224.22	13.581
224.61	13.593
225	13.606
225.39	13.619
225.78	13.632
226.17	13.631
226.56	13.615
226.96	13.599
227.35	13.584
227.74	13.569
228.13	13.544
228.52	13.505
228.91	13.467
229.3	13.431
229.69	13.395
230.09	13.349
230.48	13.278
230.87	13.208
231.26	13.138
231.65	13.069
232.04	13.001
232.43	12.934
232.82	12.867
233.22	12.801
233.61	12.736
234	12.671
234.39	12.602
234.78	12.533
235.17	12.464
235.56	12.394
235.96	12.324
236.35	12.254
236.74	12.184
237.13	12.113
237.52	12.043
237.91	11.972
238.3	11.892
238.69	11.809
239.09	11.727
239.48	11.644
239.87	11.561
240.26	11.478
240.65	11.395
241.04	11.312
241.43	11.228
241.82	11.145
242.22	11.107
242.61	11.102
243	11.1
243.39	11.1
243.78	11.103
244.17	11.108
244.56	11.115
244.95	11.125
245.35	11.137
245.74	11.151
246.13	11.16
246.52	11.158
246.91	11.159
247.3	11.165
247.69	11.175
248.09	11.19
248.48	11.208
248.87	11.231
249.26	11.258
249.65	11.289
250.04	11.325
250.43	11.377
250.82	11.431
251.22	11.488
251.61	11.547
252	11.608
252.39	11.672
252.78	11.738
253.17	11.807
253.56	11.878
253.95	11.951
254.35	12.015
254.74	12.077
255.13	12.141
255.52	12.205
255.91	12.272
256.3	12.339
256.69	12.408
257.09	12.478
257.48	12.549
257.87	12.622
258.26	12.695
258.65	12.768
259.04	12.842
259.43	12.917
259.82	12.992
260.22	13.069
260.61	13.146
261	13.225
261.39	13.304
261.78	13.384
262.17	13.458
262.56	13.491
262.95	13.524
263.35	13.557
263.74	13.591
264.13	13.626
264.52	13.661
264.91	13.696
265.3	13.732
265.69	13.768
266.09	13.804
266.48	13.823
266.87	13.839
267.26	13.856
267.65	13.873
268.04	13.89
268.43	13.909
268.82	13.927
269.22	13.947
269.61	13.967
270	13.987
270.39	14.002
270.78	14.012
271.17	14.023
271.56	14.034
271.95	14.046
272.35	14.059
272.74	14.072
273.13	14.085
273.52	14.099
273.91	14.114
274.3	14.131
274.69	14.155
275.09	14.178
275.48	14.2
275.87	14.22
276.26	14.239
276.65	14.257
277.04	14.273
277.43	14.288
277.82	14.302
278.22	14.315
278.61	14.367
279	14.421
279.39	14.475
279.78	14.53
280.17	14.584
280.56	14.638
280.95	14.693
281.35	14.747
281.74	14.801
282.13	14.855
282.52	14.877
282.91	14.897
283.3	14.916
283.69	14.936
284.09	14.956
284.48	14.976
284.87	14.996
285.26	15.016
285.65	15.035
286.04	15.056
286.43	15.049
286.82	15.042
287.22	15.035
287.61	15.028
288	15.021
288.39	15.013
288.78	15.006
289.17	14.999
289.56	14.992
289.95	14.985
290.35	14.962
290.74	14.939
291.13	14.917
291.52	14.894
291.91	14.871
292.3	14.848
292.69	14.825
293.09	14.802
293.48	14.779
293.87	14.756
294.26	14.673
294.65	14.588
295.04	14.504
295.43	14.419
295.82	14.335
296.22	14.25
296.61	14.165
297	14.081
297.39	13.996
297.78	13.912
298.17	13.808
298.56	13.705
298.95	13.601
299.35	13.497
299.74	13.394
300.13	13.29
300.52	13.186
300.91	13.083
301.3	12.979
301.69	12.876
302.09	12.784
302.48	12.693
302.87	12.601
303.26	12.51
303.65	12.418
304.04	12.327
304.43	12.235
304.82	12.144
305.22	12.052
305.61	11.961
306	11.905
306.39	11.849
306.78	11.794
307.17	11.738
307.56	11.682
307.95	11.626
308.35	11.57
308.74	11.514
309.13	11.458
309.52	11.403
309.91	11.348
310.3	11.294
310.69	11.239
311.08	11.185
311.48	11.13
311.87	11.076
312.26	11.022
312.65	10.967
313.04	10.913
313.43	10.861
313.82	10.971
314.22	11.082
314.61	11.195
315	11.309
315.39	11.425
315.78	11.543
316.17	11.662
316.56	11.783
316.95	11.906
317.35	12.03
317.74	12.116
318.13	12.188
318.52	12.26
318.91	12.333
319.3	12.406
319.69	12.48
320.08	12.555
320.48	12.63
320.87	12.706
321.26	12.783
321.65	12.829
322.04	12.831
322.43	12.834
322.82	12.836
323.22	12.839
323.61	12.841
324	12.844
324.39	12.846
324.78	12.849
325.17	12.852
325.56	12.855
325.95	12.857
326.35	12.861
326.74	12.865
327.13	12.871
327.52	12.878
327.91	12.886
328.3	12.895
328.69	12.905
329.08	12.917
329.48	12.929
329.87	12.96
330.26	12.994
330.65	13.029
331.04	13.063
331.43	13.098
331.82	13.133
332.22	13.167
332.61	13.202
333	13.236
333.39	13.271
333.78	13.301
334.17	13.327
334.56	13.351
334.95	13.374
335.35	13.397
335.74	13.418
336.13	13.438
336.52	13.457
336.91	13.475
337.3	13.491
337.69	13.508
338.08	13.525
338.48	13.542
338.87	13.56
339.26	13.578
339.65	13.596
340.04	13.614
340.43	13.633
340.82	13.652
341.22	13.671
341.61	13.69
342	13.682
342.39	13.673
342.78	13.665
343.17	13.659
343.56	13.655
343.95	13.652
344.35	13.651
344.74	13.652
345.13	13.654
345.52	13.658
345.91	13.565
346.3	13.416
346.69	13.272
347.08	13.134
347.48	13.002
347.87	12.876
348.26	12.756
348.65	12.641
349.04	12.533
349.43	12.43
349.82	12.333
350.22	12.24
350.61	12.136
351	12.033
351.39	11.931
351.78	11.83
352.17	11.729
352.56	11.63
352.95	11.532
353.35	11.434
353.74	11.328
354.13	11.216
354.52	11.112
354.91	11.033
355.3	10.973
355.69	10.92
356.08	10.873
356.48	10.833
356.87	10.801
357.26	10.774
357.65	10.755
358.04	10.742
358.43	10.736
358.82	10.737
359.22	10.751
359.61	10.836
360	10.927
360.39	11.022
360.78	11.124
361.17	11.231
361.56	11.333
361.95	11.421
362.35	11.512
362.74	11.606
363.13	11.703
363.52	11.804
363.91	11.898
364.3	11.988
364.69	12.078
365.08	12.169
365.48	12.26
365.87	12.352
366.26	12.445
366.65	12.538
367.04	12.632
367.43	12.727
367.82	12.822
368.21	12.912
368.61	12.921
369	12.933
369.39	12.931
369.78	12.872
370.17	12.818
370.56	12.768
370.95	12.724
371.35	12.685
371.74	12.65
372.13	12.62
372.52	12.595
372.91	12.546
373.3	12.478
373.69	12.415
374.08	12.356
374.48	12.302
374.87	12.252
375.26	12.207
375.65	12.166
376.04	12.13
376.43	12.098
376.82	12.071
377.21	12.045
377.61	11.974
378	11.905
378.39	11.839
378.78	11.775
379.17	11.714
379.56	11.655
379.95	11.599
380.35	11.545
380.74	11.494
381.13	11.445
381.52	11.386
381.91	11.31
382.3	11.239
382.69	11.174
383.08	11.114
383.48	11.059
383.87	11.011
384.26	10.967
384.65	10.929
385.04	10.897
385.43	10.87
385.82	10.818
386.21	10.757
386.61	10.7
387	10.647
387.39	10.598
387.78	10.553
388.17	10.513
388.56	10.473
388.95	10.436
389.35	10.402
389.74	10.373
390.13	10.366
390.52	10.363
390.91	10.363
391.3	10.368
391.69	10.377
392.08	10.389
392.48	10.406
392.87	10.427
393.26	10.451
393.65	10.48
394.04	10.514
394.43	10.556
394.82	10.603
395.21	10.654
395.61	10.709
396	10.768
396.39	10.832
396.78	10.901
397.17	10.974
397.56	11.051
397.95	11.133
398.35	11.215
398.74	11.3
399.13	11.388
399.52	11.473
399.91	11.527
400.3	11.582
400.69	11.641
401.08	11.701
401.48	11.764
401.87	11.83
402.26	11.897
402.65	11.939
403.04	11.984
403.43	12.032
403.82	12.083
404.21	12.138
404.61	12.196
405	12.257
405.39	12.321
405.78	12.389
406.17	12.46
406.56	12.522
406.95	12.563
407.35	12.606
407.74	12.649
408.13	12.694
408.52	12.739
408.91	12.785
409.3	12.833
409.69	12.881
410.08	12.93
410.48	12.981
410.87	12.98
411.26	12.956
411.65	12.932
412.04	12.909
412.43	12.887
412.82	12.866
413.21	12.845
413.61	12.825
414	12.806
414.39	12.788
414.78	12.763
415.17	12.73
415.56	12.698
415.95	12.668
416.35	12.64
416.74	12.614
417.13	12.59
417.52	12.567
417.91	12.546
418.3	12.527
418.69	12.512
419.08	12.52
419.48	12.529
419.87	12.541
420.26	12.555
420.65	12.571
421.04	12.589
421.43	12.609
421.82	12.631
422.21	12.656
422.61	12.683
423	12.722
423.39	12.765
423.78	12.809
424.17	12.854
424.56	12.9
424.95	12.946
425.35	12.994
425.74	13.042
426.13	13.091
426.52	13.141
426.91	13.168
427.3	13.167
427.69	13.165
428.08	13.163
428.48	13.159
428.87	13.155
429.26	13.149
429.65	13.143
430.04	13.136
430.43	13.128
430.82	13.119
431.21	13.113
431.61	13.109
432	13.106
432.39	13.106
432.78	13.108
433.17	13.112
433.56	13.118
433.95	13.125
434.35	13.135
434.74	13.147
435.13	13.2
435.52	13.258
435.91	13.316
436.3	13.374
436.69	13.433
437.08	13.492
437.48	13.551
437.87	13.611
438.26	13.67
438.65	13.73
439.04	13.766
439.43	13.785
439.82	13.805
440.21	13.825
440.61	13.846
441	13.867
441.39	13.889
441.78	13.912
442.17	13.935
442.56	13.959
442.95	13.956
443.34	13.884
443.74	13.812
444.13	13.739
444.52	13.666
444.91	13.592
445.3	13.519
445.69	13.445
446.08	13.371
446.48	13.296
446.87	13.222
447.26	13.12
447.65	13.013
448.04	12.91
448.43	12.811
448.82	12.715
449.21	12.623
449.61	12.535
450	12.45
450.39	12.369
450.78	12.292
451.17	12.216
451.56	12.131
451.95	12.051
452.34	11.976
452.74	11.905
453.13	11.839
453.52	11.778
453.91	11.721
454.3	11.669
454.69	11.622
455.08	11.579
455.48	11.532
455.87	11.483
456.26	11.437
456.65	11.394
457.04	11.354
457.43	11.317
457.82	11.283
458.21	11.251
458.61	11.223
459	11.198
459.39	11.177
459.78	11.169
460.17	11.163
460.56	11.16
460.95	11.159
461.34	11.162
461.74	11.167
462.13	11.174
462.52	11.184
462.91	11.197
463.3	11.213
463.69	11.254
464.08	11.312
464.48	11.371
464.87	11.432
465.26	11.494
465.65	11.557
466.04	11.623
466.43	11.689
466.82	11.757
467.21	11.827
467.61	11.894
468	11.912
468.39	11.93
468.78	11.948
469.17	11.966
469.56	11.984
469.95	12.002
470.34	12.02
470.74	12.038
471.13	12.055
471.52	12.073
471.91	12.109
472.3	12.145
472.69	12.181
473.08	12.216
473.48	12.252
473.87	12.288
474.26	12.323
474.65	12.358
475.04	12.394
475.43	12.429
475.82	12.438
476.21	12.445
476.61	12.451
477	12.458
477.39	12.465
477.78	12.472
478.17	12.479
478.56	12.487
478.95	12.495
479.34	12.503
479.74	12.508
480.13	12.513
480.52	12.519
480.91	12.525
481.3	12.532
481.69	12.539
482.08	12.546
482.48	12.554
482.87	12.562
483.26	12.571
483.65	12.595
484.04	12.625
484.43	12.657
484.82	12.689
485.21	12.722
485.61	12.755
486	12.789
486.39	12.824
486.78	12.86
487.17	12.896
487.56	12.922
487.95	12.942
488.34	12.961
488.74	12.98
489.13	12.998
489.52	13.016
489.91	13.033
490.3	13.049
490.69	13.066
491.08	13.081
491.48	13.107
491.87	13.142
492.26	13.178
492.65	13.214
493.04	13.25
493.43	13.286
493.82	13.323
494.21	13.359
494.61	13.396
495	13.433
495.39	13.441
495.78	13.413
496.17	13.39
496.56	13.37
496.95	13.355
497.34	13.343
497.74	13.336
498.13	13.332
498.52	13.333
498.91	13.337
499.3	13.346
499.69	13.34
500.08	13.283
500.48	13.23
500.87	13.182
501.26	13.138
501.65	13.098
502.04	13.063
502.43	13.032
502.82	13.005
503.21	12.982
503.61	12.964
504	12.942
504.39	12.837
504.78	12.733
505.17	12.632
505.56	12.534
505.95	12.437
506.34	12.343
506.74	12.252
507.13	12.163
507.52	12.076
507.91	11.991
508.3	11.909
508.69	11.813
509.08	11.718
509.47	11.627
509.87	11.54
510.26	11.457
510.65	11.378
511.04	11.302
511.43	11.23
511.82	11.162
512.21	11.098
512.61	11.038
513	10.987
513.39	10.943
513.78	10.904
514.17	10.872
514.56	10.845
514.95	10.825
515.34	10.81
515.74	10.801
516.13	10.798
516.52	10.801
516.91	10.809
517.3	10.817
517.69	10.826
518.08	10.844
518.47	10.869
518.87	10.902
519.26	10.942
519.65	10.991
520.04	11.047
520.43	11.11
520.82	11.182
521.21	11.261
521.61	11.32
522	11.338
522.39	11.359
522.78	11.382
523.17	11.406
523.56	11.433
523.95	11.462
524.34	11.493
524.74	11.526
525.13	11.562
525.52	11.599
525.91	11.634
526.3	11.659
526.69	11.687
527.08	11.718
527.47	11.752
527.87	11.789
528.26	11.829
528.65	11.872
529.04	11.919
529.43	11.968
529.82	12.021
530.21	12.077
530.61	12.137
531	12.197
531.39	12.259
531.78	12.32
532.17	12.383
532.56	12.446
532.95	12.51
533.34	12.574
533.74	12.639
534.13	12.704
534.52	12.79
534.91	12.879
535.3	12.969
535.69	13.058
536.08	13.148
536.47	13.239
536.87	13.329
537.26	13.42
537.65	13.512
538.04	13.604
538.43	13.67
538.82	13.728
539.21	13.786
539.61	13.844
540	13.902
540.39	13.96
540.78	14.018
541.17	14.076
541.56	14.134
541.95	14.191
542.34	14.227
542.74	14.248
543.13	14.272
543.52	14.298
543.91	14.326
544.3	14.356
544.69	14.388
545.08	14.422
545.47	14.458
545.87	14.496
546.26	14.497
546.65	14.444
547.04	14.391
547.43	14.336
547.82	14.282
548.21	14.227
548.61	14.171
549	14.115
549.39	14.058
549.78	14
550.17	13.933
550.56	13.839
550.95	13.745
551.34	13.652
551.74	13.558
552.13	13.459
552.52	13.339
552.91	13.221
553.3	13.104
553.69	12.989
554.08	12.879
554.47	12.799
554.87	12.72
555.26	12.641
555.65	12.564
556.04	12.488
556.43	12.413
556.82	12.338
557.21	12.265
557.61	12.193
558	12.121
558.39	12.127
558.78	12.136
559.17	12.143
559.56	12.149
559.95	12.154
560.34	12.157
560.74	12.159
561.13	12.16
561.52	12.16
561.91	12.158
562.3	12.144
562.69	12.127
563.08	12.111
563.47	12.095
563.87	12.079
564.26	12.064
564.65	12.049
565.04	12.034
565.43	12.019
565.82	12.005
566.21	11.97
566.61	11.924
567	11.878
567.39	11.832
567.78	11.786
568.17	11.739
568.56	11.693
568.95	11.647
569.34	11.601
569.74	11.554
570.13	11.506
570.52	11.455
570.91	11.405
571.3	11.356
571.69	11.309
572.08	11.262
572.47	11.216
572.87	11.172
573.26	11.128
573.65	11.086
574.04	11.049
574.43	11.023
574.82	10.998
575.21	10.972
575.6	10.947
576	10.922
576.39	10.897
576.78	10.872
577.17	10.847
577.56	10.823
577.95	10.798
578.34	10.773
578.74	10.749
579.13	10.727
579.52	10.706
579.91	10.688
580.3	10.671
580.69	10.657
581.08	10.644
581.47	10.632
581.87	10.623
582.26	10.605
582.65	10.588
583.04	10.572
583.43	10.558
583.82	10.546
584.21	10.536
584.6	10.528
585	10.521
585.39	10.517
585.78	10.514
586.17	10.568
586.56	10.657
586.95	10.751
587.34	10.848
587.74	10.948
588.13	11.053
588.52	11.161
588.91	11.273
589.3	11.388
589.69	11.507
590.08	11.637
590.47	11.781
590.87	11.927
591.26	12.075
591.65	12.225
592.04	12.37
592.43	12.497
592.82	12.625
593.21	12.752
593.6	12.88
594	13
594.39	13.077
594.78	13.153
595.17	13.23
595.56	13.305
595.95	13.381
596.34	13.456
596.74	13.531
597.13	13.606
597.52	13.68
597.91	13.754
598.3	13.789
598.69	13.819
599.08	13.849
599.47	13.879
599.87	13.908
600.26	13.937
600.65	13.965
601.04	13.992
601.43	14.02
601.82	14.046
602.21	14.061
602.6	14.071
603	14.079
603.39	14.088
603.78	14.096
604.17	14.104
604.56	14.112
604.95	14.119
605.34	14.126
605.74	14.133
606.13	14.144
606.52	14.162
606.91	14.181
607.3	14.201
607.69	14.221
608.08	14.242
608.47	14.264
608.87	14.286
609.26	14.309
609.65	14.333
610.04	14.342
610.43	14.29
610.82	14.24
611.21	14.189
611.6	14.139
612	14.089
612.39	14.039
612.78	13.99
613.17	13.942
613.56	13.893
613.95	13.846
614.34	13.796
614.74	13.745
615.13	13.693
615.52	13.642
615.91	13.59
616.3	13.538
616.69	13.486
617.08	13.433
617.47	13.38
617.87	13.328
618.26	13.274
618.65	13.241
619.04	13.211
619.43	13.18
619.82	13.15
620.21	13.12
620.6	13.089
621	13.059
621.39	13.012
621.78	12.962
622.17	12.913
622.56	12.865
622.95	12.813
623.34	12.763
623.74	12.715
624.13	12.67
624.52	12.626
624.91	12.584
625.3	12.545
625.69	12.507
626.08	12.472
626.47	12.439
626.87	12.403
627.26	12.366
627.65	12.332
628.04	12.301
628.43	12.275
628.82	12.251
629.21	12.231
629.6	12.215
630	12.202
630.39	12.192
630.78	12.186
631.17	12.186
631.56	12.191
631.95	12.2
632.34	12.2
632.74	12.17
633.13	12.142
633.52	12.118
633.91	12.098
634.3	12.08
634.69	12.066
635.08	12.05
635.47	12.011
635.87	11.976
636.26	11.944
636.65	11.916
637.04	11.891
637.43	11.869
637.82	11.851
638.21	11.837
638.6	11.826
639	11.818
639.39	11.8
639.78	11.773
640.17	11.75
640.56	11.733
640.95	11.72
641.34	11.712
641.73	11.709
642.13	11.71
642.52	11.717
642.91	11.728
643.3	11.743
643.69	11.789
644.08	11.842
644.47	11.898
644.87	11.957
645.26	12.019
645.65	12.084
646.04	12.152
646.43	12.223
646.82	12.297
647.21	12.373
647.6	12.433
648	12.446
648.39	12.46
648.78	12.474
649.17	12.488
649.56	12.502
649.95	12.516
650.34	12.531
650.73	12.545
651.13	12.56
651.52	12.575
651.91	12.558
652.3	12.534
652.69	12.51
653.08	12.489
653.47	12.469
653.87	12.45
654.26	12.433
654.65	12.417
655.04	12.403
655.43	12.39
655.82	12.378
656.21	12.364
656.6	12.353
657	12.345
657.39	12.339
657.78	12.336
658.17	12.336
658.56	12.339
658.95	12.344
659.34	12.352
659.73	12.363
660.13	12.412
660.52	12.477
660.91	12.543
661.3	12.607
661.69	12.672
662.08	12.737
662.47	12.802
662.87	12.866
663.26	12.931
663.65	12.995
664.04	13.052
664.43	13.075
664.82	13.101
665.21	13.131
665.6	13.165
666	13.203
666.39	13.245
666.78	13.29
667.17	13.339
667.56	13.393
667.95	13.45
668.34	13.44
668.73	13.391
669.13	13.346
669.52	13.304
669.91	13.264
670.3	13.228
670.69	13.194
671.08	13.164
671.47	13.136
671.87	13.111
672.26	13.089
672.65	13.034
673.04	12.968
673.43	12.904
673.82	12.842
674.21	12.781
674.6	12.722
675	12.664
675.39	12.608
675.78	12.554
676.17	12.502
676.56	12.45
676.95	12.414
677.34	12.38
677.73	12.346
678.13	12.302
678.52	12.226
678.91	12.152
679.3	12.078
679.69	12.007
680.08	11.936
680.47	11.867
680.87	11.8
681.26	11.789
681.65	11.785
682.04	11.786
682.43	11.793
682.82	11.807
683.21	11.826
683.6	11.851
684	11.881
684.39	11.918
684.78	11.96
685.17	12.011
685.56	12.078
685.95	12.147
686.34	12.22
686.73	12.295
687.13	12.374
687.52	12.456
687.91	12.54
688.3	12.583
688.69	12.622
689.08	12.662
689.47	12.682
689.87	12.649
690.26	12.617
690.65	12.586
691.04	12.555
691.43	12.526
691.82	12.497
692.21	12.468
692.6	12.441
693	12.414
693.39	12.388
693.78	12.344
694.17	12.275
694.56	12.209
694.95	12.144
695.34	12.081
695.73	12.02
696.13	11.961
696.52	11.903
696.91	11.848
697.3	11.795
697.69	11.743
698.08	11.692
698.47	11.642
698.87	11.593
699.26	11.546
699.65	11.501
700.04	11.458
700.43	11.417
700.82	11.378
701.21	11.341
701.6	11.305
702	11.274
702.39	11.248
702.78	11.223
703.17	11.2
703.56	11.179
703.95	11.159
704.34	11.141
704.73	11.125
705.13	11.11
705.52	11.097
705.91	11.085
706.3	11.073
706.69	11.062
707.08	11.051
707.47	11.042
707.86	11.034
708.26	11.026
708.65	11.02
709.04	11.014
709.43	11.01
709.82	11.013
710.21	11.03
710.6	11.05
711	11.072
711.39	11.096
711.78	11.123
712.17	11.153
712.56	11.184
712.95	11.219
713.34	11.255
713.73	11.305
714.13	11.391
714.52	11.478
714.91	11.565
715.3	11.653
715.69	11.742
716.08	11.832
716.47	11.923
716.86	12.014
717.26	12.107
717.65	12.194
718.04	12.254
718.43	12.314
718.82	12.374
719.21	12.433
719.6	12.492
720	12.551
720.39	12.609
720.78	12.668
721.17	12.726
721.56	12.778
721.95	12.779
722.34	12.781
722.73	12.784
723.13	12.788
723.52	12.792
723.91	12.797
724.3	12.803
724.69	12.809
725.08	12.816
725.47	12.823
725.86	12.815
726.26	12.808
726.65	12.801
727.04	12.795
727.43	12.789
727.82	12.784
728.21	12.779
728.6	12.775
729	12.771
729.39	12.767
729.78	12.78
730.17	12.793
730.56	12.806
730.95	12.818
731.34	12.831
731.73	12.844
732.13	12.857
732.52	12.87
732.91	12.883
733.3	12.896
733.69	12.908
734.08	12.921
734.47	12.933
734.86	12.946
735.26	12.959
735.65	12.971
736.04	12.984
736.43	12.997
736.82	13.009
737.21	13.022
737.6	12.996
738	12.971
738.39	12.945
738.78	12.919
739.17	12.893
739.56	12.867
739.95	12.842
740.34	12.816
740.73	12.79
741.13	12.764
741.52	12.738
741.91	12.712
742.3	12.686
742.69	12.66
743.08	12.634
743.47	12.607
743.86	12.581
744.26	12.555
744.65	12.529
745.04	12.503
