# Supplementary material for: Seeding the aggregation of TDP-43 requires post-fibrillization proteolytic cleavage
Source: Nat Neurosci. 2023 May 29;26(6):983–96. doi: 10.1038/s41593-023-01341-4 (PMC10244175; doi:10.1038/s41593-023-01341-4)
Supplement: Source Data Fig. 3 — Statistical source data. [file 41593_2023_1341_MOESM6_ESM.xlsx]

## Sheet: Fig. 3B
Trypsin treated	0 min	5 min	15 min	30 min	60 min
	23.234	22.064	19.249	16.465	15.693
	21.064	24.538	17.853	18.458	16.648
	25.62	20.499	19.113	23.862	14.994
	21.751	21.768	20.187	17.342	14.605
	21.848	24.328	15.857	16.212	19.289
	21.411	20.245	20.902	12.951	12.412
	26.576	18.946	21.225	18.293	12.899
	23.924	24.144	18.632	19.072	19.52
	28.467	23.169	19.48	15.49	15.407
	20.319	24.198	21.454	13.369	10.926
	19.769	22.812	20.361	12.41	16.737
	18.08	16.179	24.111	15.477	18.255
	23.181	21.824	16.753	18.526	10.812
	20.172	20.36	16.12	14.281	14.617
	21.476	21.753	16.233	17.087	17.068
	21.417	19.197	17.41	15.314	16.04
	25.128	20.997	18.098	19.308	15.102
	22.218	24.504	15.215	18.202	16.792
	20.348	23.381	16.264	15.685	13.428
	23.181	16.632	17.32	12.79	15.601
	22.394	26.541	17.744	19.993	14.416
	21.476	20.682	18.472	13.779	14.955
	18.532	17.723	17.989	13.961	13.338
	25.165	23.221	19.612	15.796	12.264
	20.596	17.714	13.877	15.221	14.189
	23.234	22.024	13.779	10.984	16.037
	28.467	15.426	18.222	18.612	14.17
	23.181	17.72	20.241	18.088	17.776
		20.019	16.328	15.643	10.383
		22.522	16.504	12.659	15.898
		21.2	14.39	16.922	21.564

## Sheet: Fig. 3D
ProK treated	0 min	5 min	15 min	30 min	60 min
	23.234	17.795	6.639	5.825	3.894
	21.064	14.904	7.626	7.677	5.134
	25.62	21.203	5.353	4.279	5.219
	21.751	18.446	8.047	6.707	4.035
	21.848	20.244	7.771	7.342	5.974
	21.411	16.294	9.257	5.801	5.4
	26.576	19.832	6.382	4.878	6.185
	23.924	19.832	9.485	5.488	6.001
	28.467	15.505	8.621	7.012	4.058
	20.319	26.744	9.054	7.53	4.622
	19.769	16.962	10.345	4.397	4.541
	18.08	18.201	10.802	3.904	3.211
	23.181	18.294	8.794	7.933	4.018
	20.172	18.427	6.979	4.963	3.115
	21.476	16.998	6.189	3.671	4.417
	21.417	24.749	8.404	5.462	4.772
	25.128	25.074	7.124	4.63	4.632
	22.218	16.792	11.057	7.911	2.871
	20.348	21.597	8.026	4.868	4.158
	23.181	19.14	5.702	4.718	3.871
	22.394	19.243	5.706	6.35	2.267
	21.476	19.357	7.244	3.789	3.346
	18.532	16.445	5.451	2.84	5.332
	25.165	19.327	7.447	5.886	3.086
	20.596	18.402	5.795	6.249	7.497
	23.234	16.294	8.116	5.336	3.508
	28.467	15.505	9.054	3.327	1.683
	23.181	16.792	8.404	3.448	6.265

## Sheet: Fig. 3G
	20 μg TDP-43			40 μg TDP-43			ThT alone
-	2109	2154	2062	3271	3263	3335	1186	1139	1205
+	8707	8415	7671	12910	12301	10051
