# Supplementary material for: Seeding the aggregation of TDP-43 requires post-fibrillization proteolytic cleavage
Source: Nat Neurosci. 2023 May 29;26(6):983–96. doi: 10.1038/s41593-023-01341-4 (PMC10244175; doi:10.1038/s41593-023-01341-4)
Supplement: Source Data Fig. 4 — Statistical source data. [file 41593_2023_1341_MOESM7_ESM.xlsx]

## Sheet: Fig. 4B
NTD	RRM1	RRM2	CTD
0.0632184	0.0632184	0.0747126	0.793103

## Sheet: Fig. 4C
Total peptides	Counts
7-32	1
9-27	2
53-65	1
59-80	1
62-73	1
69-80	1
69-88	1
69-91	3
94-126	1
114-127	1
127-140	1
130-155	1
149-160	1
153-166	1
156-166	1
156-173	1
156-180	1
160-177	1
167-182	1
196-221	1
207-224	1
215-226	2
215-229	2
215-241	1
219-226	1
219-229	1
219-241	1
221-237	2
259-283	1
267-287	1
274-283	1
279-299	1
279-316	2
284-304	1
287-316	1
287-326	2
289-325	3
290-323	1
293-339	5
294-338	6
295-333	1
296-316	1
296-339	2
296-340	2
296-341	1
296-342	3
297-324	1
298-325	4
298-334	2
298-339	8
299-318	1
300-325	3
300-334	2
300-341	1
301-345	3
302-329	4
303-330	2
303-337	2
303-338	1
303-347	6
304-347	1
305-345	17
305-346	4
305-348	2
307-350	2
311-340	2
312-334	1
314-347	1
314-349	1
317-357	3
317-358	2
318-340	4
318-343	4
319-332	1
322-332	2
323-341	1
323-357	1
324-338	2
325-347	1
334-356	4
335-352	1
335-354	5
335-360	3

## Sheet: Fig. 4D
CTD peptides	Counts
279-316	2
287-326	2
289-325	3
293-339	5
294-338	6
296-339	2
296-340	2
296-342	3
298-325	4
298-334	2
298-339	8
300-325	3
300-334	2
301-345	3
302-329	4
303-330	2
303-337	2
303-347	6
305-345	17
305-346	4
305-348	2
307-350	2
311-340	2
317-357	3
317-358	2
318-340	4
318-343	4
322-332	2
324-338	2
334-356	4
335-354	5
335-360	3
