# Supplementary material for: Seeding the aggregation of TDP-43 requires post-fibrillization proteolytic cleavage
Source: Nat Neurosci. 2023 May 29;26(6):983–96. doi: 10.1038/s41593-023-01341-4 (PMC10244175; doi:10.1038/s41593-023-01341-4)
Supplement: Source Data Fig. 5 — Statistical source data. [file 41593_2023_1341_MOESM8_ESM.xlsx]

## Sheet: Fig. 5C
PK-unmasked	CP fibrils
3.894	6.296
5.134	6.01
5.219	3.667
4.035	4.756
5.974	5.697
5.4	3.035
6.185	4.046
6.001	5.158
4.058	4.939
4.622	5.07
4.541	3.611
3.211	4.864
4.018	7.932
3.115	6.374
4.417	4.841
4.772	6.675
4.632	4.783
2.871	6.633
4.158	3.352
3.871	5.341
2.267	2.751
3.346	3.993
5.332	4.432
3.086	4.404
7.497	5.172
3.508	5.784
1.683	3.246
6.265	6.792
	5.256
	4.886
	4.053
	3.859
	5.71
	4.291
