# Supplementary material for: Seeding the aggregation of TDP-43 requires post-fibrillization proteolytic cleavage
Source: Nat Neurosci. 2023 May 29;26(6):983–96. doi: 10.1038/s41593-023-01341-4 (PMC10244175; doi:10.1038/s41593-023-01341-4)
Supplement: Source Data Fig. 6 — Statistical source data. [file 41593_2023_1341_MOESM9_ESM.xlsx]

## Sheet: Fig. 6A
Time (min)	0% seeds	STDev 0% seeds	0.1 % seeds	STDev 0.1 % seeds	0.25 % seeds	STDev 0.25 % seeds	0.5 % seeds	STDev 0.5 % seeds	1.0 % seeds	STDev 1.0 % seeds
0	1847	19.975	1924.7	6.4291	1931	15.524	2124.3	103.74	2455	76.544
5	1817.3	23.692	1900.3	13.577	1922.3	14.364	2112.3	107.45	2447.7	93.179
10	1801	36.387	1884	4.5826	1911.3	15.948	2116.3	112.17	2457.7	87.272
15	1780	28.844	1882.3	10.017	1917.7	21.939	2121.3	128.24	2463	109.42
20	1787	53.814	1872.7	13.013	1910.3	10.97	2123	101.84	2473	93.579
25	1779.7	38.371	1876	19.313	1935	13	2139.7	114.05	2497.7	100.2
30	1788.7	31.021	1872	20.952	1932	16	2174.7	123.25	2522.3	96.775
35	1795.7	29.501	1894.7	12.858	1950.3	14.64	2165	120.78	2574	85.855
40	1780.3	2.8868	1884.3	3.0551	1968.3	30.271	2182.3	115.85	2614.3	111.16
45	1779	29.547	1875	19.468	1967.7	15.695	2210.3	106.78	2666.7	118.5
50	1780	9.8489	1910.3	32.624	2002.7	0.57735	2275.7	99.43	2691.7	133.03
55	1782	24.249	1927.3	34.847	2053.7	18.61	2334	80.542	2743.7	124.12
60	1788.7	15.373	1955.7	36.937	2105.7	27.154	2395.3	66.583	2883.7	125.78
65	1782.7	31.501	1963.7	46.705	2171.7	45.72	2532.7	43.981	3044.3	125.48
70	1770.7	22.745	1991	35.595	2291.7	84.014	2754.3	87.002	3306	123.73
75	1760.7	12.097	2059	62.642	2474	149.08	3121.7	186.15	3764.7	122.21
80	1754.3	30.6	2148.3	90.279	2849.7	271.14	3762	315	4485.3	145.08
85	1771.3	15.044	2300.3	131.58	3418.7	411.16	4756	389.5	5676	359.65
90	1755.3	3.2146	2497.7	218.28	4292.7	631.67	6242	417.82	7299.7	656.59
95	1774.3	24.007	2815.3	353.2	5571	889.75	8205	247.4	9488.3	1068.5
100	1764.7	23.861	3304.7	618.97	7324.7	1131.1	10451	296.84	12321	1416.6
105	1767.3	20.817	4033.3	993.23	9562.3	1289.2	13338	791.54	15796	2118
110	1777.3	33.382	5019.3	1434.2	12177	1258.4	16950	1471.2	20322	3112.9
115	1787.7	24.09	6289.7	1930.4	15241	952.52	21661	2652.2	26442	4287.9
120	1792.7	32.747	7855.7	2556.6	18813	340.75	27204	4006.4	34472	5278.9
125	1816.3	44.377	9511	3231.6	23849	895.68	34331	4904.3	44178	6451.4
130	1830	71.435	11677	4356.4	30296	2466.5	43200	5668.7	54035	7708.1
135	1874.3	111.96	14416	5932.6	38316	3567.6	53895	6150	64264	8187.4
140	1946.3	137.17	17740	8026.9	47254	4194.2	64429	5983.6	74191	7542.8
145	2039.7	214.5	22179	10284	55837	4553.2	73974	4571	82732	6925.9
150	2182.7	314.33	27530	11992	64705	3777.4	82929	2392.3	90079	5926.7
155	2410.7	513.02	34218	13061	74101	3804.3	92235	1947.4	96970	4964.1
160	2767.7	775.63	42578	13630	83033	4281.1	98848	765.17	102990	2143.4
165	3265.7	1162.5	52656	13006	90521	4503.6	104440	2096.5	106260	2753.6
170	4011.7	1708.7	62605	11450	96888	4670.2	108770	5113.1	110230	2298.6
175	5019.3	2435.4	72538	10391	102490	4736.4	112920	4305.7	113350	2391.9
180	6263.3	3202.7	83008	8336.8	107410	3932.6	118130	3812.6	112160	3078.2
185	7783.7	4074.1	92154	7329	112270	4892.5	119060	5230.1	118120	1702
190	9887.3	5315.1	100670	6876.9	115180	5411.5	121980	6151.9	116430	4125.5
195	12380	6547.9	107540	7370.6	119000	6376.1	124510	7768.5	121450	1020.8
200	15891	8373.3	112890	7802.8	120980	5932.8	123130	8104	117810	3900.3
205	19609	10092	119440	9553.7	122680	7235.4	124570	11587	119140	4086.4
210	24259	12205	121720	9538.2	122100	6349.5	126860	6630.6	120200	5965.7
215	29820	14732	124980	11211	124680	7944.1	127690	6109.6	123180	5330.6
220	36550	17754	128700	9882.6	124780	6256.3	127100	3902	124630	5681
225	43752	20695	129940	14070	126230	7400.3	126870	1648.4	124710	4324.4
230	52095	24236	127700	13365	126130	8560.5	127340	7736.4	126730	3771.7
235	60657	27686	131520	15033	128310	7993	128500	4877.9	122770	6908.6
240	69429	31376	134990	14527	127960	8422.7	131010	7185.2	122320	3957.8
245	78314	34381	134000	16397	129460	8223.6	132010	5403.6	124160	5181.8
250	87015	35614	135470	17769	127470	11543	132340	5415.7	124080	2938
255	96591	36166	138480	16694	129530	7203.7	131510	8641.5	125010	5772.8
260	105970	36632	137670	18158	131260	9819.8	133020	8069.2	127500	3469.4
265	114530	35286	135960	12794	133380	10829	132070	6812.6	128830	1980.1
270	121050	33506	136170	14934	133050	10725	133200	6311	125040	3283.6
275	127310	30502	137510	16190	131610	11103	133360	8727.6	127220	3938.3
280	132900	28995	137210	12339	131450	12382	135810	8450.9	126350	5848.3
285	139180	26891	139510	15509	132130	12340	137430	8328.6	128620	5575.5
290	145210	25066	141420	15266	132810	12173	136060	5145.7	128410	3007.7
295	151220	24025	145750	13085	136240	15373	137490	7934.4	130250	9087.9
300	152000	21379	143410	16552	138120	10997	138100	7660	133010	7152.9
305	155530	24937	141930	20948	137590	10435	139170	8107	128980	6196.1
310	158090	20362	142970	19228	136850	8923.7	139800	6460.2	133360	7247.8
315	160070	24466	145300	15483	135730	8697.7	140420	6824.6	132570	7743.9
320	165000	24464	145530	14150	135250	6989.7	141680	6453.2	133760	7197.8
325	160620	24399	143400	15969	136930	5655	140940	8680.2	134270	4775.6
330	165010	23764	146690	16268	137750	9560.6	140270	7567	135930	7471.6
335	163570	19658	145720	18286	136390	8408.8	140770	6376	136150	8968
340	165650	23474	145790	19287	138710	7005.1	143350	5804.1	136480	8248.8
345	164750	18856	144200	18075	138590	6541.9	139600	8599.5	137160	7149.2
350	164960	16612	147340	16057	137330	7515.1	140320	8248.3	137030	7980
355	169140	20601	144960	15570	138200	6033.7	141270	7652.3	136150	8297.5
360	168920	20431	145920	14740	135500	7417.1	142170	5911.3	136650	8460.9
365	163800	12450	145230	16878	139550	9787.7	140340	4474.6	137290	6923.3
370	166760	17342	142960	16505	137940	11355	140660	2906.4	137140	6603.4
375	171170	22293	142720	14364	140790	8365.3	141230	7443	136870	5920.6
380	167920	20313	141740	14819	139190	7103.3	138570	5126.9	137000	5576.7
385	161320	5990.5	145380	12001	139090	9755.2	138530	7533.2	136770	6278.5
390	161210	2141.9	144740	12975	139000	13444	140440	8477.9	136820	5959.3
395	164080	4092.8	144720	14151	140150	10075	138980	7756.5	136070	4008.2
400	167450	8629.9	145080	14792	140600	9351.2	140910	9703.9	137150	6157.6
405	172680	8911.6	143470	14233	139470	10566	136230	7062.8	137140	4969.9
410	160970	5780.3	141240	15807	138800	10676	138340	10627	137580	4386.1
415	168600	10552	146290	14851	139360	12860	137920	8637.7	137040	4036.4
420	171990	11172	145270	14003	139600	10234	141550	6741.1	135430	1288.5
425	172990	15412	146490	13889	140400	10028	140270	10686	134530	648.48
430	173910	11494	146940	14180	140320	11743	139110	9038.5	137710	5689.6
435	171030	13025	148310	15997	142500	7966.5	138600	11849	137470	4553.9
440	171520	19953	148860	15731	139350	13201	140440	9316.5	136760	3573.6
445	166640	5609.1	149190	14182	140840	10870	140650	6534.3	136080	2587.2
450	172200	19957	149690	15239	141020	9601.3	142930	11741	136250	3004.7
455	179740	24043	147730	16260	140020	10892	140070	5956.6	135880	2717.9
460	174340	14158	149350	13583	138920	11103	138340	6591.5	137260	5421.1
465	173910	14027	148010	16184	138970	11331	140950	7793.3	135650	4260.5
470	171890	15390	148730	14751	139920	10833	139180	5479.4	133920	2395.3
475	167920	15341	146640	16855	142700	9288.2	139420	6227	138100	7522.3
480	172970	14087	146930	18315	141830	10871	138880	3396.6	137530	6640.8
485	179890	25003	148420	18166	141750	12707	141360	7631.1	135970	4029.7
490	181590	16525	150920	15666	139290	12073	139830	8939	135890	3322
495	181100	25501	148700	16440	141940	9292.1	138420	5892.2	135110	2318.6
500	178260	21676	146720	14472	139220	10778	140270	3345.3	137350	6820.8
505	179160	23670	148080	14898	138960	10700	143120	7390.7	132250	9067.7

## Sheet: Fig. 6B
Time (min)	0.1 % seeds	STDev 0.1 % seeds	0.25 % seeds	STDev 0.25 % seeds	0.5 % seeds	STDev 0.5 % seeds	1.0 % seeds	STDev 1.0 % seeds
0	1920.3	83.243	1528.7	80.934	1562	57.559	1524	62.554
5	1900.3	90.996	1537	88.097	1577	53.254	1531	54.443
10	1891.3	87.695	1535.7	79.034	1593.3	71.002	1539	42.297
15	1896.3	88.489	1545	66.159	1592	54.111	1516	48.877
20	1874	93.054	1541	63.851	1611.7	37.873	1524	56.241
25	1882	80.43	1544.3	72.57	1592.7	43.19	1520	54.286
30	1869.3	78.907	1554.3	76.722	1613	40.731	1514.3	39.552
35	1879.3	74.312	1564.7	70.288	1593.7	17.156	1533	41.509
40	1870	83.516	1568.7	72.196	1600.7	24.42	1549	45.574
45	1874.7	87.831	1580.3	74.38	1605.3	27.135	1568.7	46.501
50	1870.3	86.327	1578.3	72.39	1641.3	37.581	1594	64.133
55	1888.3	95.793	1564.3	47.585	1602.7	33.02	1667	71.141
60	1883	80.293	1597	42.755	1634	39.85	1766.3	106.98
65	1904.3	109.86	1608	22.271	1678.7	38.083	1952	110
70	1946.3	136.06	1674.3	12.055	1764.7	22.368	2303.7	186.94
75	1997	175.52	1750.3	35.005	1868.3	49.662	3001.7	466.08
80	2098	200.58	1924.3	107.45	2074.3	66.01	4327.3	999.49
85	2302.3	303.47	2276.3	220.88	2384.7	138.3	6516	1594.7
90	2668	535.24	2952.7	410.28	2964	242.63	9286.7	2263.2
95	3289.3	1056.8	4118	784.7	3895.3	461.96	12196	2781.3
100	4324.7	1906.3	5964.7	1307.9	5241	1042.4	15609	3325.4
105	5893.7	3279.4	8182	2064.8	7020	1981.4	19047	3936.1
110	8038	4986	10729	2548.4	9152.3	2842.2	23649	4924.2
115	10534	6833.4	13040	2860	11522	3831.3	28786	5949.6
120	13209	8741.7	15720	3433.7	13945	4669.3	35507	7169.6
125	15754	9797.1	18626	4160.4	16680	5951.3	43460	8053.3
130	19198	11153	22140	5247.6	19577	7073.6	52182	8517.5
135	22855	12511	26244	6514	23067	8657.8	60221	8665
140	26797	14193	31279	8049.5	27715	10901	67734	8971.7
145	31208	15866	37398	10390	32780	13922	75162	9025.2
150	36831	17277	43443	12064	38744	16642	80568	8550.9
155	43242	17249	49155	15268	44534	18985	85759	8583.3
160	49490	16727	55973	17393	51552	21704	91702	9626.5
165	56881	16782	61132	19575	58244	23584	94464	7480.4
170	65726	16777	67217	21339	64773	25313	98855	7472.1
175	73747	15622	72720	22846	70950	26876	102660	8101.1
180	82293	15402	78428	24040	76989	27183	103170	10079
185	89007	15002	82460	24776	82243	28169	105900	8595.9
190	93892	16430	86768	24500	85863	28736	107060	9809.4
195	99567	17630	89897	22522	91201	28443	108710	10410
200	104420	19605	93872	24598	94556	27441	111190	8022
205	103030	18637	98681	23177	97921	27680	112390	7433.2
210	107320	22415	99598	22194	100100	24996	111870	9424.9
215	108050	22326	102530	22581	99462	25227	108210	7799.9
220	108340	18829	102100	21422	104090	25182	114270	7712.4
225	110690	19975	103590	19108	105060	24102	114200	8068.9
230	109830	23210	106390	17943	107780	21476	115650	5745.4
235	110460	17747	111020	14243	106660	19092	114750	5528.2
240	107050	22336	105270	12658	103790	21279	112740	5737.3
245	108490	25052	110990	13578	109150	21917	117250	7129.1
250	113350	26828	108260	19947	109140	22483	114600	7343.6
255	111980	22809	106390	11481	113200	18470	114930	7053.2
260	111470	28839	111120	13089	112040	20193	116220	5880.5
265	113910	25594	119770	13477	114220	15066	116280	6226.6
270	118870	29117	118770	13391	114180	15078	117580	5782.4
275	112760	27158	117130	13445	119240	11542	116540	6875.3
280	113350	22999	115690	18137	118370	12437	115980	7537.1
285	117780	29762	116900	14679	116210	17527	113620	7279
290	120290	27037	117030	7505.6	117670	12233	116290	6846.6
295	115970	21278	121630	13074	118550	10514	116420	6559.4
300	117650	27167	118770	14825	120280	11072	116290	6484.5
305	118960	24930	122610	13360	120350	11230	116310	6821.1
310	119740	27017	123780	10155	120540	12116	116320	7598.6
315	118980	26332	122790	10328	119630	11536	116590	6325.3
320	118760	27096	126440	7135	119410	12404	116910	6479.3
325	120480	30435	124630	7117.8	120760	11435	116240	6205.2
330	121590	30806	125870	7159.2	121370	11942	116030	5908.8
335	121270	27973	125670	6809	121400	11750	116450	6357.9
340	120040	25063	119290	4412.7	121900	11639	116080	6798.2
345	117440	32873	124350	7905.5	121980	12016	116620	7069.9
350	121280	29006	125100	9883.6	122080	12123	115800	6953.5
355	121880	29821	125390	5640.1	121960	11994	115450	7237.3
360	121740	28464	125210	9536	122520	11101	115940	6554.4
365	118910	27256	126600	6476.4	122310	11151	115250	6493.9
370	119100	25427	124300	7864.1	122420	11036	115780	7173.4
375	112590	27027	126950	9984.6	122290	11045	115250	8022.6
380	113440	25111	126280	11040	121980	10102	115290	7773.3
385	111760	24947	123290	14979	121480	10105	113860	8971.5
390	113370	27044	126410	12180	121050	9908.6	115650	7032.6
395	119770	31372	129100	8696.7	122190	10164	114920	7899.9
400	115720	23294	123550	10500	118260	8239.1	110150	8468.6
405	113510	24526	128670	8649.9	119350	7358.4	114340	7680.6
410	116080	27183	128080	8964.2	121890	9267.8	113960	8623.3
415	117280	28759	129260	6902.2	122610	9151.4	114940	6025.2
420	118270	29526	129430	7226.7	122170	8767	114480	7827.3
425	119250	25549	129180	7632.3	121910	8616.7	114770	6618.9
430	115990	20114	129250	7763.5	121460	8734.4	115040	6312.6
435	115270	17719	129060	7818.9	121750	9401.1	111010	7627.9
440	113870	14644	127290	7557.5	120720	9392.1	108210	7884.5
445	115140	20133	128820	7571	121360	8221.9	109590	7991.5
450	119540	28723	129480	6743.7	122120	7829.7	113720	5763.3
455	118410	29811	129240	6475.7	120640	8021.1	111590	5408.6
460	117740	29956	129880	6423.2	120090	8135	111890	5584.1
465	120090	27758	130670	6766.8	120560	8406.3	112460	5269.6
470	118620	27730	129660	6247.4	120150	8250.1	109520	7153.9
475	119750	30072	130870	5242.2	121810	9000.1	112510	5432.5
480	116940	30376	130570	6262.1	121040	8578.3	112890	5822.7
485	121620	26739	129840	6923.7	119840	8959.1	112580	4967.7
490	120760	27759	129250	6991.4	119890	9284	113080	5736.8
495	117580	24985	129860	7298.2	119260	9080.4	111600	5601.6
500	115550	20584	130170	7094.7	119940	8415.9	114010	6925.2
505	116530	25075	129770	6015.4	120250	8628.6	109610	7549

## Sheet: Fig. 6C
Time (min)	0.1 % seeds	STDev 0.1 % seeds	0.25 % seeds	STDev 0.25 % seeds	0.5 % seeds	STDev 0.5 % seeds	1.0 % seeds	STDev 1.0 % seeds	2.5 % seeds	STDev 2.5 % seeds	5.0 % seeds	STDev 5.0 % seeds
0	1685.7	58.381	3001.7	79.053	1553	87.069	3193	131.94	1879.3	31.086	1954.3	26.764
5	1663.3	42.724	2948.7	81.205	1560.7	58.046	3124.7	122.87	1856.3	12.342	1925	39.357
10	1665.3	34.385	2929	78.307	1553	67.978	3076.3	128.44	1842.7	21.962	1900.3	33.546
15	1665.7	39.374	2896.3	72.127	1561	70.449	3061	104.33	1828	5.5678	1904.3	33.561
20	1670.7	43.004	2898	69.549	1560.3	61.614	3058.7	120.23	1832.7	11.676	1900	16.093
25	1662.3	52.691	2870.7	71.283	1563.3	47.163	3015.3	135.88	1828.7	14.012	1901.3	36.556
30	1656.7	50.935	2887	113.71	1557.7	66.252	3015	111.5	1829.3	34.02	1897	33.451
35	1669	48.042	2862.3	84.008	1560.7	60.484	3013	112.74	1820	30.512	1891.3	19.553
40	1652	46.508	2852.7	62.517	1563.7	41.549	3008	118.73	1831.7	9.2916	1906.3	3.0551
45	1638.3	50.143	2827	89.42	1579.7	65.919	2990.3	104.54	1825.3	18.877	1891.3	38.083
50	1637	36.715	2839	91.016	1569.3	45.49	2988	87.892	1844.7	29.366	1897.3	18.877
55	1649	33.045	2830	69.936	1575.7	57.047	2976.3	109.97	1827	13.528	1920.3	32.716
60	1629.3	38.553	2821.7	73.242	1565.7	59.475	3000	108.67	1861.3	24.583	1932.3	11.06
65	1644.3	32.747	2824.3	82.008	1605.7	73.921	2979.7	117.53	1891.7	24.173	1952	40.706
70	1655.7	22.811	2829	68.037	1560	21.166	2994.7	119.57	1929.7	35.005	1990	40.112
75	1645.7	32.471	2823.7	51.189	1567.3	3.7859	3006.7	108.92	1929	19.975	2041.3	45.004
80	1647.3	40.919	2844.3	75.268	1568	4.3589	3038.7	81.543	1989.7	6.1101	2124	81.431
85	1642.7	44.23	2848.7	59.969	1562	4.5826	3057	91.657	2061.7	23.798	2283.7	154.05
90	1646.3	40.673	2847.3	63.003	1581.7	10.017	3039	120.33	2183	70.342	2518	224.31
95	1650.3	36.364	2872	38.974	1560.7	0.57735	3083	106.55	2374	164.68	2860	314.58
100	1659.7	38.657	2918.3	59.467	1556.3	14.295	3156	108.59	2664	286.33	3364	450.4
105	1656	30.79	2928	39.23	1566.3	10.97	3170.7	92.089	3103.7	583.61	4145.3	603.13
110	1681.7	13.317	2980.7	59.467	1566.3	6.0277	3225.3	105.51	3807.3	1009.9	5193	748.35
115	1705.3	17.388	3050	87.573	1560.7	14.503	3309.3	121.66	4803.3	1547.3	6569.7	825.74
120	1739.7	16.773	3121	109.82	1555.3	23.798	3362	91.804	6102.7	2199.5	8101.3	716.34
125	1795.7	31.88	3220	127.01	1556	14.526	3435	93.696	7618	2727	9953.3	593.81
130	1843.7	42.712	3297	175.79	1567	16.093	3518	108.26	9320.7	3295.1	12343	799.1
135	1936	86.017	3423	214.27	1595.7	13.577	3633	136.63	11164	3967.1	15147	1358.5
140	2060	126.17	3573.3	265.51	1595.3	12.858	3759.7	133.24	13161	4535.4	18456	1189.8
145	2253	154.91	3742.3	340.18	1585.7	4.5092	3902	147.39	15632	5210.8	22439	1122.9
150	2512	222.9	3948.7	404.93	1601	11.79	4096.7	203.5	18779	6063.8	27703	1308.1
155	2771.3	285.92	4168.3	511.03	1581	14	4298.7	176.64	22079	7142.1	33575	966.21
160	3170.7	383.08	4429.7	637.46	1624.7	5.5076	4522.7	248.15	26312	8739.9	40113	1413
165	3600.3	448.08	4788.7	785.26	1655.7	3.2146	4843.7	289.51	32279	10577	47262	2174.9
170	4184	656.13	5231.3	973.21	1695.7	18.502	5209	304.97	39657	11777	54640	2466.6
175	4753	882.49	5778	1202.8	1769	32.909	5599	347.03	48550	12240	61002	4424.9
180	5441	1114.7	6320.7	1436.8	1900	60.058	6057.3	474.74	59659	12570	65259	5381.9
185	6272.7	1450.2	6955.7	1686.5	2094.3	120.36	6528.3	567.72	69266	12063	69340	7102.9
190	7179	1789.2	7886.3	1901	2407	217.5	7222.3	746.9	77981	11785	72729	8474.5
195	8561.7	2375	8905.7	2393.9	2851.7	323.82	7918.7	907.24	86717	11425	75061	9716.9
200	10054	2961.8	9979.3	2939.1	3477.7	548.43	8669.3	1141.6	95010	10687	76551	9266.3
205	11947	3588.8	11208	3390	4208	715.71	9420	1308.1	102070	10463	77815	8715.9
210	13955	4308.5	12685	3984	5121	1033.6	10398	1479.7	108830	8513.5	77604	8832.3
215	16133	5056.3	14151	4624.6	6222.7	1235.4	11636	1701.2	113620	7900.9	77838	9568.9
220	20649	6215.6	15741	5270.7	7550.3	1577.9	12854	2004.3	117530	7069.4	79811	8865.6
225	24984	7070.8	17519	6067.6	8973.3	1816.3	14217	2299.6	119100	8958.4	80070	8978
230	30199	7792.1	19544	6551	10643	2123.5	15637	2383	121510	11279	79151	9881.3
235	35511	9102.5	21830	7447.4	12508	2456.1	17499	3144.2	123100	6555.6	79383	12333
240	39191	9190.3	24441	8101.7	14321	2696.3	19999	3881.4	124810	7974.8	80042	8640.6
245	49941	11122	27480	8964	16371	3028.1	22552	4241.3	126510	8398.9	82603	8549.8
250	58016	11506	31648	10715	18232	3319.3	25486	4137.4	124100	3890.9	82605	12755
255	65499	11845	36509	12664	20687	3856.7	28553	4875.9	124920	6219.3	81146	8638.7
260	73482	11915	41170	15100	22673	4044.9	32147	5130.4	130490	6737.1	83547	11513
265	79543	11283	45780	18028	25809	5017.3	36482	6130.6	128170	5214.7	84529	10902
270	85956	11807	52293	20270	29061	5744.5	41769	6617.8	130590	9153.3	85176	11285
275	90498	9748.1	58551	22407	32453	6261.7	47565	6909.7	130790	8992.5	83553	13142
280	95003	7643.1	65330	24877	35816	7135.9	53881	6631.2	135080	8986.3	85499	11323
285	96392	5828	71687	26260	38225	6815.1	60458	6548.9	134270	10464	85082	9424.2
290	104410	5290.6	79441	27465	43406	8036.9	67800	7154.8	132790	5997.3	84261	12011
295	108110	3467.2	87059	27112	48078	9044.3	74322	7519.2	133860	4619.7	85900	11020
300	113240	3433.1	94730	26149	53660	10010	80827	7448.1	137980	9189.5	88380	11560
305	115690	1931	101760	26146	57806	9151.3	86003	7597.1	137590	11344	89485	11551
310	117010	1186.8	108950	26147	59757	7648.6	91875	7865.3	138580	7207.3	88844	12387
315	116340	982.51	115920	26173	68983	9094.1	97649	7425.9	134880	9275.6	88234	13363
320	120710	1002.1	122100	25552	73539	7212.1	102840	7279.8	136960	6301.3	88307	14276
325	123000	1142.4	127570	25832	75635	5417.7	106840	7303.4	134890	7343.5	88804	11585
330	123690	1069.8	133210	25856	80052	5089.3	110850	7251.4	138940	5963.5	89020	14595
335	125390	1693.1	137920	25079	84075	4797.9	115270	8754.1	141280	9158.2	90054	11855
340	126120	1430.1	142230	24584	91635	5011.6	120390	9600.1	140660	7651.4	90392	11896
345	127360	1930.1	146040	25047	91011	7934.9	124880	10190	143730	7339	89269	10338
350	127340	2835.2	150220	24798	97718	6318.4	127840	10487	142160	7078.3	88752	12538
355	129270	1328.9	154780	26049	96575	5512.8	131440	10196	142930	8915.7	88715	11695
360	130430	2397.5	156990	25031	99215	6594.1	134060	8348.1	142850	8532.1	88946	12129
365	130020	1918.8	160470	25847	102630	4537.8	137960	6472.5	141790	5696.3	87739	11964
370	130170	1108.1	164200	26957	106480	6892.3	140960	7243.4	138880	7307.3	90397	12250
375	130430	1519.7	167090	26123	106390	7242.4	143600	8207.3	136780	8889.7	89574	12447
380	129630	4229.9	168580	25107	104560	13514	146040	9458.7	132730	7929	89204	11091
385	130070	1006.1	171560	25325	110550	8957.2	148090	8586.3	138020	8494.8	86568	12375
390	131530	3088.1	174080	24466	112810	9648.6	150310	10066	140110	13832	91679	11198
395	132990	3100.3	176690	23690	115580	8750.9	152320	10605	140450	6622.5	91637	12596
400	124020	2782.5	177640	24919	112710	11155	155440	12001	138670	11803	90213	9990.2
405	131950	3056.6	178960	25388	113620	7718.2	156330	11650	134040	14436	88471	13164
410	133110	2108.3	181830	24995	115380	10539	159540	12702	137610	12753	90233	11129
415	132740	4267.5	181400	22900	112870	10634	159660	14463	142080	9780.5	89130	12127
420	134450	2807.1	183150	22825	115120	11216	160290	14714	141270	15927	89375	14086
425	137300	2776.3	184100	22735	115040	12648	159020	14447	141530	7323.6	90490	11587
430	135560	3416.3	186650	22104	120460	9973.4	160220	15184	147180	10159	90869	11470
435	133870	4821.1	188530	22377	118590	6828.2	161410	14981	141730	3516.8	90952	11277
440	129890	3029.1	188120	22071	119480	8504.5	159850	15232	144130	11387	90782	9659.5
445	136400	1623.3	190080	20786	120650	12464	160200	15397	138480	11369	88529	11379
450	136670	6444.6	191000	20469	119710	13057	160550	14130	142550	7212.6	89282	11088
455	136970	648.5	192100	20697	118270	10830	162070	13529	141290	7503.5	88568	9698.7
460	136600	1748.6	192440	21411	118050	9541.1	162050	13829	139700	11555	89340	7745.2
465	136750	1569.7	193500	22159	115610	9581.5	162890	13677	136600	12820	88884	12645
470	136610	1559.4	194380	21504	117170	11826	163850	14481	140690	13354	89794	11527
475	137070	1962.8	195270	22073	119690	8727.1	164000	14731	138170	5878.2	90278	9182.5
480	139730	3102.2	196430	21847	126980	9362.6	164140	15634	139930	11632	88898	12608
485	139510	1947.2	197530	20200	127240	7672.7	164560	14840	138890	11319	85732	13704
490	138250	2868.4	198200	18918	119340	9905.9	165730	15023	135210	13535	87023	11715
495	138430	2894.9	199060	19329	116890	10119	166360	16286	135510	9908.7	88619	10742
500	139270	2800.5	199030	20872	122920	10930	166590	16936	143370	11247	89496	12253
505	137630	4040.3	199250	21273	126960	7775.9	166920	17233	139600	6297.3	92918	13954

## Sheet: Fig. 6D
	repeat 1	repeat 2	repeat 3
TDP279	186.7	164.2	164.9
0.1 % core seeds	108.2	100.2	95.6
0.25 % core seeds	88.3	84.3	84.9
0.5 % core seeds	78.2	76.3	75.8
1.0 % core seeds	70.5	69.8	68
0.1% PK seeds seeds	107.1	96.3	91.2
0.25% PK seeds seeds	74.4	81.3	79.4
0.5% PK seeds seeds	74.16	74.7	78.33
1.0% PK seeds seeds	63.88	66.6	67.2
0.1% FL Seeds	182.63	170.71	183.33
0.25% FL Seeds	188.1	180	179.2
0.5% FL Seeds	179.86	188.89	190
1.0% FL Seeds	188.1	180	179.2
2.5% FL seeds	114.4	113.3	102.8
5.0% FL seeds	98.2	100.1	101.21

## Sheet: Fig. 6F
Left plot								Right plot
	TDP-43	TDP-43 PFF	Unmasked	Core	Core PFF	Bioporter			TDP-43	TDP-43 PFF	Unmasked	Core	Core PFF	Bioporter
	134.9	55.4	331.5	74.7	337.9	106.2			149.1	125.7	115.8	113.9	131.4	103.9
	73.9	92.6	302.5	127.9	170.1	88.8			88.49	96.35	98.61	89.52	97.85	93.02
	162.5	218.8	881.2	92.6	324.1	76			118.6	126.4	118.6	128.2	119.9	106.4
	210.6	158.5	628.1	163.4	220.5	106.8			86.1	89	107.1	96.1	107.4	110.8

## Sheet: Statistic results of Fig. 6F
Fig. 6F (left plot)
Table Analyzed	(%) A.U. area occupied p409-410/Dapi (vs Bioporter)
Data sets analyzed	A-F
ANOVA summary
F	7.433
P value	0.0006
P value summary	***
Significant diff. among means (P < 0.05)?	Yes
R squared	0.6737
Brown-Forsythe test
F (DFn, DFd)	7.556 (5, 18)
P value	0.0006
P value summary	***
Are SDs significantly different (P < 0.05)?	Yes
Bartlett's test
Bartlett's statistic (corrected)	22.28
P value	0.0005
P value summary	***
Are SDs significantly different (P < 0.05)?	Yes
ANOVA table	SS	DF	MS	F (DFn, DFd)	P value
Treatment (between columns)	566722	5	113344	F (5, 18) = 7.433	P=0.0006
Residual (within columns)	274485	18	15249
Total	841207	23
Data summary
Number of treatments (columns)	6
Number of values (total)	24
