# Supplementary material for: Seeding the aggregation of TDP-43 requires post-fibrillization proteolytic cleavage
Source: Nat Neurosci. 2023 May 29;26(6):983–96. doi: 10.1038/s41593-023-01341-4 (PMC10244175; doi:10.1038/s41593-023-01341-4)
Supplement: Source Data Fig. 7 — Statistical source data. [file 41593_2023_1341_MOESM10_ESM.xlsx]

## Sheet: Fig. 7B
Time (min)	CP alone	STDev CP alone	Case 1 +PK	STDev Case 1 +PK	Case 1 -PK	STDev Case 1 -PK
0	0.00139	0.000323	0.00649	0.0039302	0.00419	0.00019605
5	0.000947	0.000124	0.00263	0.0047113	0.00241	0.00014792
10	0.000831	0.00021	0	0.0041021	0.00155	0.00036902
15	0.000649	0.0002	0.000414	0.0038087	0.00116	0.00033157
20	0.000584	0.000164	0.00197	0.0035314	0.000711	0.00033549
25	0.000491	0.000165	0.00469	0.0043176	0.000614	0.00036511
30	0.000399	0.000105	0.00555	0.0051039	0.000346	0.00040284
35	0.000397	0.000135	0.00747	0.0048523	0.00036	0.00045082
40	0.000217	0.000214	0.00947	0.0058925	0.000159	0.00040359
45	0.000285	0.000135	0.01464	0.004659	0.000371	0.00033518
50	0.000176	0.000241	0.02149	0.0072856	0.000181	0.00042977
55	2.83e-05	0.000216	0.03043	0.010076	7.24e-06	0.00037593
60	0.000149	0.000239	0.04618	0.016109	0.000194	0.00038356
65	8.94e-05	0.000233	0.062	0.023626	0.000349	0.00025401
70	0.000133	0.000167	0.08606	0.03111	0.000281	0.00057781
75	0.000133	0.00017	0.11502	0.041806	0.000234	0.00060549
80	0.000108	0.000184	0.1508	0.051564	1.99e-05	0.00049987
85	7.15e-05	0.000118	0.19995	0.066499	0	0.00040636
90	9.93e-06	0.000134	0.24666	0.076944	0.000259	0.00048821
95	0	0.000165	0.29277	0.087678	0.000563	0.00053049
100	0.000157	0.000184	0.34045	0.098691	0.00104	0.00077617
105	8.94e-05	0.000101	0.38262	0.10373	0.00178	0.00051682
110	0.000252	0.000157	0.43196	0.11312	0.00304	0.00077456
115	0.000186	0.000175	0.47839	0.11908	0.00383	0.0010762
120	0.000218	0.00027	0.52191	0.13731	0.00516	0.0014762
125	0.000357	0.000243	0.5565	0.13921	0.00651	0.0017554
130	0.000541	0.000317	0.5913	0.15509	0.00816	0.002017
135	0.00072	0.000573	0.61966	0.15895	0.0096	0.0026367
140	0.000816	0.000749	0.65013	0.16187	0.01113	0.0030073
145	0.00134	0.00102	0.66672	0.16866	0.01354	0.0040059
150	0.00165	0.00165	0.70294	0.19895	0.0155	0.0051587
155	0.00213	0.00207	0.73508	0.1972	0.01766	0.0056252
160	0.00285	0.00268	0.74688	0.20555	0.01991	0.0069511
165	0.00381	0.00358	0.77261	0.20562	0.02196	0.0069224
170	0.00506	0.00483	0.79824	0.22297	0.02366	0.0069781
175	0.00643	0.00608	0.80622	0.20443	0.02573	0.0066931
180	0.00836	0.0079	0.83571	0.22757	0.02858	0.0064811
185	0.01077	0.0105	0.84973	0.22024	0.03111	0.0069472
190	0.01334	0.013	0.8725	0.23511	0.03508	0.0086855
195	0.01636	0.0157	0.88639	0.22463	0.03857	0.010366
200	0.02058	0.0189	0.88847	0.24012	0.04348	0.012683
205	0.02477	0.0224	0.92189	0.23357	0.04735	0.015659
210	0.03067	0.0272	0.92723	0.24578	0.05307	0.01942
215	0.037	0.0316	0.93599	0.23615	0.05866	0.023387
220	0.04429	0.0368	0.93945	0.24067	0.06482	0.027405
225	0.0531	0.0435	0.95455	0.24757	0.0719	0.032548
230	0.06319	0.0501	0.96106	0.25721	0.08002	0.038789
235	0.07467	0.0587	0.9627	0.2521	0.08964	0.045602
240	0.08799	0.0673	0.95584	0.25358	0.09861	0.051086
245	0.10222	0.0754	0.973	0.25894	0.11022	0.060911
250	0.11679	0.0821	0.95738	0.27459	0.12329	0.07043
255	0.13211	0.0868	0.97975	0.27641	0.1398	0.08369
260	0.14894	0.0922	0.97344	0.29198	0.15571	0.092549
265	0.16842	0.0993	0.97157	0.28562	0.17224	0.10021
270	0.1884	0.104	0.99548	0.28759	0.19124	0.10731
275	0.21354	0.108	0.99194	0.28299	0.21354	0.11931
280	0.23557	0.113	0.99866	0.26958	0.23617	0.13211
285	0.25854	0.123	0.99932	0.27499	0.25777	0.14627
290	0.28381	0.127	0.98382	0.272	0.27965	0.16066
295	0.31511	0.132	1	0.28095	0.30135	0.17059
300	0.3413	0.135	0.99576	0.25917	0.32205	0.17763
305	0.36857	0.137	0.98631	0.26694	0.34652	0.18453
310	0.39995	0.139	0.99965	0.27472	0.36815	0.19066
315	0.43286	0.14	0.98902	0.27463	0.3903	0.19326
320	0.47229	0.147	0.99515	0.27917	0.41696	0.19183
325	0.5109	0.146	0.96434	0.26821	0.4386	0.19426
330	0.54312	0.133	0.97869	0.25604	0.4571	0.1934
335	0.56883	0.12	0.96498	0.25952	0.48001	0.19282
340	0.59316	0.0977	0.9826	0.24315	0.49898	0.19043
345	0.62612	0.0853	0.97	0.26179	0.52729	0.17856
350	0.65501	0.0674	0.9782	0.25617	0.5463	0.17173
355	0.68668	0.0637	0.95298	0.26754	0.57147	0.16618
360	0.71616	0.0537	0.96391	0.25095	0.59893	0.15374
365	0.73289	0.0429	0.96346	0.26916	0.60559	0.13667
370	0.75905	0.0281	0.95614	0.25102	0.6326	0.12302
375	0.7655	0.026	0.95218	0.26109	0.64977	0.11266
380	0.77211	0.02	0.95939	0.24619	0.66021	0.10211
385	0.78844	0.0294	0.93738	0.25919	0.68355	0.087834
390	0.79494	0.0443	0.9453	0.25522	0.69749	0.084618
395	0.81142	0.0276	0.95002	0.25497	0.7074	0.076322
400	0.82314	0.0285	0.94667	0.25793	0.72516	0.06815
405	0.82398	0.03	0.93589	0.24763	0.73387	0.064228
410	0.82204	0.0285	0.92346	0.2421	0.74667	0.057781
415	0.83877	0.0391	0.9278	0.24847	0.75568	0.05194
420	0.85277	0.0398	0.91454	0.24059	0.76615	0.048821
425	0.86096	0.0405	0.93593	0.24668	0.7779	0.039046
430	0.86662	0.0419	0.91619	0.24589	0.78699	0.028605
435	0.86662	0.037	0.92568	0.24474	0.79454	0.019693
440	0.86533	0.0233	0.91424	0.24197	0.80375	0.017809
445	0.86384	0.0141	0.92313	0.24723	0.80779	0.013714
450	0.855	0.00425	0.91058	0.24318	0.80131	0.030446
455	0.86543	0.0246	0.91151	0.23469	0.80471	0.022113
460	0.8768	0.0396	0.91381	0.23434	0.81443	0.0051687
465	0.87704	0.0401	0.92103	0.23023	0.81448	0.0074168
470	0.87555	0.036	0.91556	0.23436	0.81584	0.0050815
475	0.88772	0.0393	0.91119	0.2364	0.82595	0.0043754
480	0.89199	0.0397	0.91492	0.22954	0.81499	0.0079458
485	0.89506	0.0388	0.91303	0.23692	0.82874	0.019308
490	0.88126	0.017	0.90932	0.2261	0.83631	0.02172
495	0.8894	0.0228	0.8921	0.22127	0.83854	0.025375
500	0.88027	0.0187	0.90076	0.22606	0.8297	0.017984
505	0.88221	0.0169	0.89829	0.23366	0.8358	0.010977

## Sheet: Fig. 7C
Time (min)	CP alone	STDev CP alone	Case 2 +PK	STDev Case 2 +PK	Case 2 -PK	STDev Case 2 -PK
0	0.00139	0.000323	0.00512	0.0010043	0.00579	0.00075173
5	0.000947	0.000124	0.00308	0.0012262	0.00405	0.00085734
10	0.000831	0.00021	0.00204	0.00092376	0.0029	0.00086785
15	0.000649	0.0002	0.00139	0.0010391	0.00206	0.00074663
20	0.000584	0.000164	0.000985	0.0004296	0.00142	0.00064901
25	0.000491	0.000165	0.00065	0.0011033	0.00101	0.00077038
30	0.000399	0.000105	0.000283	0.0012363	0.000787	0.00083676
35	0.000397	0.000135	0.000215	0.00096592	0.000766	0.00065482
40	0.000217	0.000214	3.19e-05	0.0011238	0.000599	0.0007855
45	0.000285	0.000135	0.000223	0.00092112	0.000489	0.00063034
50	0.000176	0.000241	5.98e-05	0.00076462	0.000344	0.00079884
55	2.83e-05	0.000216	0	0.00068567	0.000278	0.00071372
60	0.000149	0.000239	0.000355	0.00065911	0.000316	0.00072775
65	8.94e-05	0.000233	0.000514	0.00043235	0.000251	0.00081722
70	0.000133	0.000167	0.00126	0.0010134	4.16e-05	0.00065239
75	0.000133	0.00017	0.00149	0.00077317	0	0.00052353
80	0.000108	0.000184	0.00206	0.00061697	5.51e-05	0.0006939
85	7.15e-05	0.000118	0.00307	0.00078993	0.000138	0.00057013
90	9.93e-06	0.000134	0.00409	0.00060403	0.000411	0.00043325
95	0	0.000165	0.00568	0.00091671	0.00071	0.00041282
100	0.000157	0.000184	0.00758	0.0015595	0.00108	0.0003679
105	8.94e-05	0.000101	0.0097	0.0021228	0.00162	7.3408e-05
110	0.000252	0.000157	0.01276	0.0029312	0.00283	0.00029831
115	0.000186	0.000175	0.01581	0.0041117	0.0039	0.00037973
120	0.000218	0.00027	0.01928	0.0046708	0.00571	0.00081109
125	0.000357	0.000243	0.0225	0.0061036	0.00815	0.0014724
130	0.000541	0.000317	0.02702	0.007045	0.01147	0.0021661
135	0.00072	0.000573	0.03273	0.0088863	0.01565	0.0028975
140	0.000816	0.000749	0.03907	0.011778	0.02005	0.004034
145	0.00134	0.00102	0.04644	0.014257	0.02691	0.0050166
150	0.00165	0.00165	0.05535	0.017869	0.03469	0.0060433
155	0.00213	0.00207	0.06829	0.024069	0.04292	0.0075344
160	0.00285	0.00268	0.08502	0.031576	0.05308	0.0092807
165	0.00381	0.00358	0.10468	0.040906	0.06383	0.011265
170	0.00506	0.00483	0.12786	0.052876	0.07714	0.012801
175	0.00643	0.00608	0.15555	0.065779	0.09241	0.015387
180	0.00836	0.0079	0.18882	0.079922	0.10973	0.018239
185	0.01077	0.0105	0.22345	0.096541	0.12811	0.021323
190	0.01334	0.013	0.25685	0.10496	0.15146	0.023622
195	0.01636	0.0157	0.29648	0.11029	0.17554	0.028237
200	0.02058	0.0189	0.33775	0.11154	0.20556	0.032567
205	0.02477	0.0224	0.37016	0.12014	0.2336	0.03848
210	0.03067	0.0272	0.39437	0.12972	0.26629	0.046571
215	0.037	0.0316	0.42347	0.14654	0.2905	0.049329
220	0.04429	0.0368	0.46587	0.14699	0.32129	0.050211
225	0.0531	0.0435	0.49701	0.14437	0.35493	0.053675
230	0.06319	0.0501	0.53932	0.14535	0.3945	0.064037
235	0.07467	0.0587	0.59246	0.13753	0.42177	0.055659
240	0.08799	0.0673	0.65585	0.12154	0.46065	0.050929
245	0.10222	0.0754	0.71524	0.13611	0.50595	0.06381
250	0.11679	0.0821	0.77069	0.14861	0.53902	0.060273
255	0.13211	0.0868	0.81142	0.14932	0.57868	0.060926
260	0.14894	0.0922	0.86084	0.1739	0.62258	0.06895
265	0.16842	0.0993	0.88338	0.17346	0.65995	0.054245
270	0.1884	0.104	0.89801	0.17765	0.70104	0.042718
275	0.21354	0.108	0.91741	0.1396	0.74089	0.038169
280	0.23557	0.113	0.94828	0.12185	0.78009	0.0512
285	0.25854	0.123	0.98338	0.097384	0.79883	0.028985
290	0.28381	0.127	1	0.064671	0.82634	0.045578
295	0.31511	0.132	0.97952	0.071637	0.83917	0.012525
300	0.3413	0.135	0.97008	0.093477	0.87905	0.046017
305	0.36857	0.137	0.95886	0.09579	0.87842	0.010799
310	0.39995	0.139	0.95923	0.12066	0.9205	0.037523
315	0.43286	0.14	0.9512	0.12414	0.90597	0.034743
320	0.47229	0.147	0.9453	0.14575	0.9053	0.049627
325	0.5109	0.146	0.93538	0.14975	0.91438	0.033958
330	0.54312	0.133	0.93856	0.15417	0.90797	0.053972
335	0.56883	0.12	0.93537	0.14787	0.95126	0.019734
340	0.59316	0.0977	0.94932	0.15704	0.93147	0.074216
345	0.62612	0.0853	0.93941	0.16077	0.92832	0.040861
350	0.65501	0.0674	0.93424	0.16516	0.92161	0.0792
355	0.68668	0.0637	0.93395	0.16241	0.90583	0.020652
360	0.71616	0.0537	0.9414	0.17055	0.89761	0.055787
365	0.73289	0.0429	0.94283	0.16735	0.86823	0.018426
370	0.75905	0.0281	0.93555	0.1575	0.8856	0.034877
375	0.7655	0.026	0.94337	0.17745	0.89324	0.054098
380	0.77211	0.02	0.91608	0.15622	0.89646	0.018128
385	0.78844	0.0294	0.92562	0.16579	0.87275	0.04136
390	0.79494	0.0443	0.919	0.15695	0.89212	0.048603
395	0.81142	0.0276	0.93761	0.17657	0.85579	0.054461
400	0.82314	0.0285	0.93982	0.1764	0.87889	0.051839
405	0.82398	0.03	0.93253	0.17813	0.89248	0.025626
410	0.82204	0.0285	0.92779	0.16322	0.87833	0.050452
415	0.83877	0.0391	0.9276	0.18378	0.91866	0.047061
420	0.85277	0.0398	0.92606	0.17754	0.90712	0.048491
425	0.86096	0.0405	0.92438	0.17546	0.9033	0.072897
430	0.86662	0.0419	0.92069	0.17222	0.89451	0.058282
435	0.86662	0.037	0.92796	0.1708	0.93101	0.018988
440	0.86533	0.0233	0.93254	0.18783	0.89849	0.077652
445	0.86384	0.0141	0.91665	0.18075	0.88999	0.04654
450	0.855	0.00425	0.92456	0.18257	0.9007	0.054529
455	0.86543	0.0246	0.92488	0.18295	0.91001	0.030859
460	0.8768	0.0396	0.91431	0.20547	0.90494	0.033183
465	0.87704	0.0401	0.92501	0.18337	0.89628	0.020315
470	0.87555	0.036	0.92599	0.18402	0.86768	0.066406
475	0.88772	0.0393	0.92639	0.16772	0.89606	0.05447
480	0.89199	0.0397	0.9215	0.16142	0.88509	0.046083
485	0.89506	0.0388	0.9365	0.16088	0.93698	0.032756
490	0.88126	0.017	0.9434	0.1857	0.90295	0.020624
495	0.8894	0.0228	0.93811	0.17534	0.90525	0.07661
500	0.88027	0.0187	0.91363	0.16269	0.88822	0.058685
505	0.88221	0.0169	0.9247	0.17646	0.86541	0.053795

## Sheet: Fig. 7D
Time (min)	CP alone	STDev CP alone	Case 3 +PK	STDev Case 3 +PK	Case 3 -PK	STDev Case 3 -PK
0	0.00139	0.000323	0.03126	0.012581	0.00787	0.00039259
5	0.000947	0.000124	0.01875	0.01235	0.00555	0.00039585
10	0.000831	0.00021	0.01433	0.01372	0.00401	0.00064564
15	0.000649	0.0002	0.00889	0.013797	0.00312	0.00042173
20	0.000584	0.000164	0.00931	0.012813	0.00245	0.00059713
25	0.000491	0.000165	0.00693	0.01382	0.002	0.00057855
30	0.000399	0.000105	0.00601	0.014018	0.0015	0.00080589
35	0.000397	0.000135	0.00552	0.013076	0.00116	0.00069686
40	0.000217	0.000214	0.00392	0.015441	0.00112	0.00060789
45	0.000285	0.000135	0.00294	0.012815	0.000896	0.00060018
50	0.000176	0.000241	0	0.013822	0.000502	0.0006071
55	2.83e-05	0.000216	0.00312	0.013401	0.00052	0.00068763
60	0.000149	0.000239	0.00631	0.01464	0.000131	0.00067326
65	8.94e-05	0.000233	0.00646	0.016582	0.000128	0.00060949
70	0.000133	0.000167	0.00582	0.014805	0.000146	0.00057759
75	0.000133	0.00017	0.00717	0.015937	9.96e-05	0.00042004
80	0.000108	0.000184	0.00664	0.016387	3.61e-05	0.00045054
85	7.15e-05	0.000118	0.01024	0.017975	0	0.00046736
90	9.93e-06	0.000134	0.01123	0.018886	0.000396	0.00073103
95	0	0.000165	0.01612	0.021778	0.000752	0.00080681
100	0.000157	0.000184	0.01828	0.023608	0.00149	0.0012238
105	8.94e-05	0.000101	0.02283	0.025444	0.00222	0.0016792
110	0.000252	0.000157	0.02844	0.026369	0.00353	0.0023596
115	0.000186	0.000175	0.03838	0.03269	0.00515	0.0032675
120	0.000218	0.00027	0.05264	0.043283	0.00711	0.0045762
125	0.000357	0.000243	0.06812	0.054549	0.00989	0.0058628
130	0.000541	0.000317	0.08176	0.066393	0.01365	0.0074512
135	0.00072	0.000573	0.09944	0.079891	0.01833	0.0098082
140	0.000816	0.000749	0.12152	0.097706	0.02357	0.01225
145	0.00134	0.00102	0.14016	0.11126	0.03088	0.015424
150	0.00165	0.00165	0.16085	0.12379	0.0392	0.018541
155	0.00213	0.00207	0.18334	0.14259	0.04933	0.022865
160	0.00285	0.00268	0.21638	0.16967	0.06107	0.028494
165	0.00381	0.00358	0.24066	0.18342	0.07475	0.035306
170	0.00506	0.00483	0.27768	0.20342	0.08975	0.042606
175	0.00643	0.00608	0.3142	0.22699	0.10582	0.050134
180	0.00836	0.0079	0.34852	0.24312	0.12301	0.057355
185	0.01077	0.0105	0.39613	0.27645	0.1414	0.065449
190	0.01334	0.013	0.44165	0.29601	0.16213	0.073001
195	0.01636	0.0157	0.47833	0.30972	0.18458	0.082444
200	0.02058	0.0189	0.49682	0.31417	0.21218	0.094487
205	0.02477	0.0224	0.52842	0.31381	0.23684	0.10327
210	0.03067	0.0272	0.57861	0.32159	0.26499	0.11318
215	0.037	0.0316	0.62098	0.32588	0.29371	0.12071
220	0.04429	0.0368	0.64708	0.32499	0.32759	0.12972
225	0.0531	0.0435	0.6725	0.3327	0.35964	0.13329
230	0.06319	0.0501	0.71067	0.34736	0.39305	0.13792
235	0.07467	0.0587	0.73346	0.35103	0.42593	0.1401
240	0.08799	0.0673	0.75548	0.35773	0.45991	0.13631
245	0.10222	0.0754	0.76578	0.34911	0.49237	0.13049
250	0.11679	0.0821	0.78741	0.35269	0.52456	0.12194
255	0.13211	0.0868	0.8067	0.35511	0.56673	0.13512
260	0.14894	0.0922	0.81546	0.35645	0.59686	0.13116
265	0.16842	0.0993	0.82494	0.35467	0.63373	0.14623
270	0.1884	0.104	0.8411	0.35895	0.66328	0.15535
275	0.21354	0.108	0.8586	0.35814	0.69197	0.14607
280	0.23557	0.113	0.88056	0.36245	0.71719	0.15406
285	0.25854	0.123	0.89698	0.36859	0.73481	0.12577
290	0.28381	0.127	0.9115	0.3692	0.76236	0.13967
295	0.31511	0.132	0.93618	0.37225	0.7961	0.12035
300	0.3413	0.135	0.93105	0.36537	0.8279	0.13231
305	0.36857	0.137	0.95593	0.36978	0.8741	0.12076
310	0.39995	0.139	0.96626	0.36768	0.88427	0.10869
315	0.43286	0.14	0.97148	0.3666	0.90559	0.092148
320	0.47229	0.147	0.98171	0.36291	0.91245	0.079374
325	0.5109	0.146	0.98464	0.36195	0.92808	0.081299
330	0.54312	0.133	0.99297	0.35516	0.92896	0.080518
335	0.56883	0.12	0.9887	0.34472	0.93888	0.082579
340	0.59316	0.0977	1	0.34833	0.93838	0.080434
345	0.62612	0.0853	0.99341	0.33428	0.94564	0.071854
350	0.65501	0.0674	0.98264	0.32913	0.94125	0.072144
355	0.68668	0.0637	0.9804	0.32794	0.94622	0.068701
360	0.71616	0.0537	0.97155	0.32492	0.95721	0.069292
365	0.73289	0.0429	0.97747	0.33174	0.95678	0.09205
370	0.75905	0.0281	0.98094	0.32832	0.96692	0.076818
375	0.7655	0.026	0.97328	0.3207	0.9849	0.063465
380	0.77211	0.02	0.97992	0.32128	0.99405	0.054893
385	0.78844	0.0294	0.95242	0.30512	0.97755	0.040388
390	0.79494	0.0443	0.9698	0.31768	0.99698	0.053454
395	0.81142	0.0276	0.97234	0.31791	0.9993	0.051353
400	0.82314	0.0285	0.9668	0.31847	0.99344	0.045154
405	0.82398	0.03	0.96396	0.31385	0.99265	0.038476
410	0.82204	0.0285	0.96958	0.32087	1	0.046712
415	0.83877	0.0391	0.96568	0.32118	0.99852	0.07113
420	0.85277	0.0398	0.96051	0.32103	0.99196	0.065329
425	0.86096	0.0405	0.96378	0.31819	0.98881	0.057997
430	0.86662	0.0419	0.96632	0.32191	0.98736	0.054961
435	0.86662	0.037	0.96781	0.31963	0.9925	0.064773
440	0.86533	0.0233	0.95843	0.32362	0.99437	0.072844
445	0.86384	0.0141	0.95573	0.31952	0.9914	0.074472
450	0.855	0.00425	0.95692	0.32348	0.98097	0.064598
455	0.86543	0.0246	0.95849	0.32272	0.97359	0.065722
460	0.8768	0.0396	0.95521	0.32079	0.95409	0.049049
465	0.87704	0.0401	0.95706	0.32439	0.94744	0.040946
470	0.87555	0.036	0.95014	0.32052	0.94682	0.038225
475	0.88772	0.0393	0.95463	0.3207	0.95306	0.039107
480	0.89199	0.0397	0.95033	0.3257	0.93327	0.03019
485	0.89506	0.0388	0.94563	0.31987	0.92453	0.023179
490	0.88126	0.017	0.95398	0.32426	0.92137	0.025743
495	0.8894	0.0228	0.94679	0.31655	0.93341	0.038723
500	0.88027	0.0187	0.94925	0.32382	0.9242	0.032411
505	0.88221	0.0169	0.95363	0.32486	0.93318	0.04909

## Sheet: Fig. 7E
CP alone	151.4	185.2	197.2
Case 1+	50	52.7	53.1
Case 1 -	185.2	195.3	200.1
Case 2+	108.8	112.3	113.9
Case 2-	143.1	149.2	138.9
Case 3+	98.2	104.5	122.1
Case 3-	137	135.5	151

## Sheet: Fig. 7F
	CP alone			B1 +			B1 -			B2 +			B2 -			B3 +			B3 -			ThT alone
ThT	242786	219632	250954	7699	20946	12321	195195	186720	176951	64321	25014	78319	210901	251289	234967	43897	49388	72740	159114	206474	187079	1874.7	1806.1	1902.3
Conc	0.044619	0.037617	0.036497	0.061284	0.072768	0.074448	0.04686	0.0456	0.052182	0.043639	0.069967	0.068566	0.062965	0.064505	0.066326	0.072067	0.077249	0.078089	0.059744	0.059464	0.058624

## Sheet: Fig. 7G
Time (min)	CP alone	STDev CP alone	Case 1 +PK	STDev Case 1 +PK	Case 2 +PK	STDev Case 2 +PK	Case 3 +PK	STDev Case 3 +PK
0	0.00139	0.000323	0	0	0	0	0	0
5	0.000947	0.000124	0.00608	0.0023061	0.02352	0.0029015	0.00829	0.00088729
10	0.000831	0.00021	0.01182	0.0026035	0.04478	0.0027076	0.01683	0.00059342
15	0.000649	0.0002	0.01779	0.0032369	0.06747	0.0027696	0.02599	0.00065492
20	0.000584	0.000164	0.02244	0.0035286	0.08759	0.0022904	0.03375	0.00080886
25	0.000491	0.000165	0.02744	0.0040905	0.10778	0.0052457	0.04282	0.00065886
30	0.000399	0.000105	0.03174	0.0040572	0.12881	0.0053742	0.05181	0.00098308
35	0.000397	0.000135	0.03647	0.0045522	0.14777	0.0051901	0.06083	0.00086916
40	0.000217	0.000214	0.04234	0.0048349	0.1804	0.018215	0.07188	0.0023073
45	0.000285	0.000135	0.04899	0.0052248	0.20391	0.016646	0.08875	0.0038111
50	0.000176	0.000241	0.05621	0.0059021	0.22135	0.018709	0.10676	0.0067193
55	2.83e-05	0.000216	0.06585	0.0064921	0.22959	0.027245	0.13109	0.0073529
60	0.000149	0.000239	0.07675	0.0057093	0.22888	0.0097615	0.15699	0.010896
65	8.94e-05	0.000233	0.08936	0.0065478	0.25568	0.0095482	0.18379	0.0054883
70	0.000133	0.000167	0.1073	0.0089612	0.27284	0.017169	0.20415	0.018694
75	0.000133	0.00017	0.12493	0.012081	0.29448	0.017442	0.23351	0.024257
80	0.000108	0.000184	0.1547	0.010796	0.31395	0.016103	0.26416	0.024828
85	7.15e-05	0.000118	0.17813	0.014251	0.33407	0.020708	0.30226	0.018901
90	9.93e-06	0.000134	0.20562	0.0074728	0.35618	0.022942	0.34701	0.018382
95	0	0.000165	0.23484	0.0046451	0.38137	0.020787	0.37247	0.024457
100	0.000157	0.000184	0.26382	0.0086976	0.40806	0.018332	0.40256	0.027888
105	8.94e-05	0.000101	0.29635	0.0072906	0.44305	0.016186	0.44222	0.022724
110	0.000252	0.000157	0.33401	0.0044216	0.47937	0.013358	0.47947	0.02414
115	0.000186	0.000175	0.36432	0.0061196	0.50784	0.014453	0.51715	0.022702
120	0.000218	0.00027	0.39976	0.0080697	0.54602	0.012696	0.5514	0.023776
125	0.000357	0.000243	0.43497	0.01018	0.57363	0.013077	0.59018	0.016775
130	0.000541	0.000317	0.46698	0.0083431	0.58307	0.014188	0.61048	0.015243
135	0.00072	0.000573	0.50599	0.0071253	0.61737	0.014319	0.64865	0.0094183
140	0.000816	0.000749	0.53575	0.017156	0.64205	0.013534	0.68266	0.010716
145	0.00134	0.00102	0.56447	0.021159	0.66265	0.015598	0.71511	0.016331
150	0.00165	0.00165	0.59811	0.022633	0.68021	0.017891	0.74797	0.023397
155	0.00213	0.00207	0.63296	0.023545	0.69643	0.016483	0.77995	0.024725
160	0.00285	0.00268	0.65749	0.029886	0.71261	0.015452	0.80217	0.023192
165	0.00381	0.00358	0.68424	0.031227	0.7263	0.017922	0.82308	0.020556
170	0.00506	0.00483	0.70335	0.029614	0.73507	0.016231	0.84447	0.018629
175	0.00643	0.00608	0.72882	0.031981	0.75373	0.016241	0.87098	0.026487
180	0.00836	0.0079	0.75082	0.03542	0.76951	0.016648	0.88611	0.037843
185	0.01077	0.0105	0.76376	0.036268	0.77086	0.016936	0.89343	0.039102
190	0.01334	0.013	0.78862	0.032537	0.78336	0.01849	0.91481	0.035696
195	0.01636	0.0157	0.79603	0.03221	0.783	0.018863	0.91533	0.046231
200	0.02058	0.0189	0.81565	0.035685	0.78939	0.019855	0.92255	0.046108
205	0.02477	0.0224	0.83587	0.037031	0.80133	0.019288	0.93411	0.044006
210	0.03067	0.0272	0.84823	0.037564	0.80355	0.018035	0.93384	0.049154
215	0.037	0.0316	0.85882	0.041863	0.80317	0.016804	0.93798	0.048693
220	0.04429	0.0368	0.86617	0.043432	0.8025	0.017516	0.94205	0.050494
225	0.0531	0.0435	0.8713	0.04092	0.80462	0.017801	0.94553	0.052677
230	0.06319	0.0501	0.87152	0.03979	0.80313	0.014397	0.94673	0.05574
235	0.07467	0.0587	0.87793	0.03842	0.80267	0.016124	0.95295	0.041728
240	0.08799	0.0673	0.89095	0.037807	0.81321	0.015432	0.95476	0.050735
245	0.10222	0.0754	0.89141	0.040729	0.80865	0.014427	0.95291	0.044072
250	0.11679	0.0821	0.89475	0.03601	0.81161	0.014942	0.95676	0.044
255	0.13211	0.0868	0.9065	0.035688	0.81807	0.012409	0.96678	0.038535
260	0.14894	0.0922	0.90859	0.038331	0.8207	0.013445	0.96479	0.0417
265	0.16842	0.0993	0.91699	0.036612	0.82995	0.013575	0.97497	0.041923
270	0.1884	0.104	0.91825	0.036406	0.82583	0.01183	0.97474	0.038023
275	0.21354	0.108	0.92299	0.041381	0.8231	0.013963	0.97055	0.040883
280	0.23557	0.113	0.93089	0.04046	0.82429	0.013621	0.96729	0.040993
285	0.25854	0.123	0.93965	0.033385	0.83194	0.012595	0.97256	0.042259
290	0.28381	0.127	0.94016	0.028949	0.82626	0.01476	0.94639	0.062174
295	0.31511	0.132	0.95057	0.029688	0.83372	0.014846	0.95343	0.060732
300	0.3413	0.135	0.94931	0.029744	0.82721	0.015316	0.94563	0.05997
305	0.36857	0.137	0.95224	0.027809	0.82881	0.014446	0.94436	0.056593
310	0.39995	0.139	0.95342	0.026536	0.83044	0.01195	0.94262	0.053544
315	0.43286	0.14	0.95657	0.028514	0.82984	0.0119	0.94337	0.054179
320	0.47229	0.147	0.95713	0.027782	0.83071	0.01199	0.94325	0.050916
325	0.5109	0.146	0.95395	0.028753	0.83006	0.013702	0.94463	0.050525
330	0.54312	0.133	0.95711	0.033111	0.83053	0.013399	0.94483	0.053405
335	0.56883	0.12	0.96527	0.035362	0.83859	0.01119	0.95455	0.053525
340	0.59316	0.0977	0.96323	0.035304	0.82957	0.011839	0.94755	0.057287
345	0.62612	0.0853	0.96584	0.040172	0.83083	0.012481	0.945	0.058134
350	0.65501	0.0674	0.96194	0.037669	0.83018	0.014807	0.94916	0.063331
355	0.68668	0.0637	0.95952	0.035646	0.82095	0.009874	0.95103	0.067858
360	0.71616	0.0537	0.96694	0.033591	0.82964	0.012173	0.95391	0.064916
365	0.73289	0.0429	0.96753	0.032925	0.83152	0.01224	0.95529	0.064769
370	0.75905	0.0281	0.97223	0.032395	0.83648	0.013633	0.95758	0.064216
375	0.7655	0.026	0.97133	0.031942	0.8409	0.009804	0.96041	0.065249
380	0.77211	0.02	0.97823	0.031541	0.84662	0.0068979	0.96703	0.063238
385	0.78844	0.0294	0.97189	0.030602	0.83921	0.0052486	0.96097	0.058849
390	0.79494	0.0443	0.97432	0.027801	0.83796	0.0057852	0.9605	0.052038
395	0.81142	0.0276	0.97828	0.029949	0.83653	0.0054907	0.96169	0.052808
400	0.82314	0.0285	0.97768	0.029243	0.83768	0.0050087	0.96208	0.055176
405	0.82398	0.03	0.98657	0.027984	0.84555	0.0035129	0.97229	0.053806
410	0.82204	0.0285	0.98791	0.024938	0.84683	0.0048234	0.97503	0.055177
415	0.83877	0.0391	0.98584	0.023014	0.84301	0.0040202	0.97535	0.052459
420	0.85277	0.0398	0.98321	0.020204	0.83201	0.0025334	0.9675	0.056406
425	0.86096	0.0405	0.98881	0.01579	0.83479	0.0019161	0.97051	0.057941
430	0.86662	0.0419	0.98835	0.015116	0.83631	0.0026257	0.96975	0.057109
435	0.86662	0.037	0.99041	0.014989	0.83879	0.004062	0.97303	0.059981
440	0.86533	0.0233	0.99182	0.017045	0.83567	0.003349	0.97374	0.060912
445	0.86384	0.0141	0.98981	0.017199	0.8376	0.0029717	0.974	0.060954
450	0.855	0.00425	0.99404	0.019485	0.83984	0.0028152	0.97446	0.059315
455	0.86543	0.0246	1	0.015641	0.85012	0.002043	0.97893	0.057761
460	0.8768	0.0396	0.99521	0.014943	0.84225	0.0024947	0.97122	0.060013
465	0.87704	0.0401	0.99886	0.016041	0.85159	0.0040821	0.98086	0.059418
470	0.87555	0.036	0.99424	0.014258	0.8474	0.0070117	0.97486	0.058374
475	0.88772	0.0393	0.99741	0.014074	0.8586	0.010049	0.98239	0.056953
480	0.89199	0.0397	0.99664	0.015345	0.86104	0.012141	0.98435	0.0581
485	0.89506	0.0388	0.99704	0.018689	0.86139	0.014696	0.98298	0.056351
490	0.88126	0.017	0.98575	0.013013	0.856	0.016756	0.9742	0.059774
495	0.8894	0.0228	0.99054	0.01275	0.85694	0.016063	0.97895	0.059991
500	0.88027	0.0187	0.99001	0.014821	0.86027	0.017836	0.9766	0.062218
505	0.88221	0.0169	0.99029	0.014007	0.8589	0.020151	0.97447	0.061997

## Sheet: Fig. 7I
Case 1	no PK	PK Cyc1	PK Cyc2		Case 2	no PK	PK Cyc1	PK Cyc2		Case 3	no PK	PK Cyc1	PK Cyc2
	8.863	5.001	6.93			7.555	6.348	6.621			33.752	27.759	18.94
	7.309	7.885	7.156			6.291	7.371	6.324			9.27	28.868	36.061
	5.475	5.688	4.214			6.042	3.778	7.117			3.893	11.377	40.944
	6.997	5.087	4.816			5.263	3.49	10.338			4.502	18.838	25.823
	5.793	4.243	4.116			4.713	8.224	8.267			5.728	25.171	17.95
	6.656	9.66	5.938			6.051	6.388	6.732			16.833	14.022	27.064
	13.755	5.645	5.367			3.963	8.212	6.512			23.293	24.133	26.284
	5.075	7.416	6.308			4.323	7.269	6.865			19.681	17.065	30.803
	7.608	7.198	4.877			5.534	5.623	6.068			12.942	18.017	22.856
	7.802	6.716	9.338			5.175	5.159	6.433			17.499	11.066	18.244
	4.576	8.634	5.452			3.609	5.559	5.894			4.635	23.009	40.978
	6.328	5.042	6.287			3.712	9.25	3.572			5.202	22.505	23.748
	4.969	5.517	5.502			5.945	6.999	7.431			4.263	18.399	14.27
	6.876	4.365	4.813			4.415	5.955	5.673			4.31	18.304	20.083
	9.301	4.843	5.786			6.394	5.948	5.019			3.475	16.503	9.911
	6.364	4.85	5.105			4.343	9.069	5.663			6.764	13.53	25.589
	12.119	4.891	8.034			3.463	8.604	6.587			6.067	22.699	29.639
	5.988	6.753	6.905			11.229	7.194	7.643			18.339	18.14	29.945
	4.651	10.018	6.45			9.856	8.517	11.597			17.023	33.058	18.43
	5.546	3.357	7.653			7.259	8.506	7.409			14.462	22.61	22.313
	3.686	6.189	7.49			8.315	6.348	9.903			5.373	33.138	22.542
	6.102	6.383	6.498			3.552	6.963	5.364			4.849	31.88	27.169
	6.102	5.399	8.125			9.113	7.301	4.435			4.337	38.467	23.009
	8.731	3.725	7.22			5.234	7.145	6.345			5.961	31.481	19.332
	6.181	6.881	7.961			4.781	4.378	5.545			22.166	22.111	17.442
	7.315	6.387	18.117			5.421	15.655	4.008			4.944	21.387	11.06
	7.332	4.195	13.113			6.568	4.248	4.316			4.43	20.269	3.862
	5.467	4.14	26.397			3.262	3.391	5.5			5.646	18.36	7.574
	6.817	4.952	25.257			6.772	5.517	5.652			5.883	17.093	6.707
	4.718	5.602	18.086			4.898	3.179	5.139			5.547	19.042	5.484
	13.097	19.085	20.176			13.78	24.064	6.004			14.088	19.287	4.887
	12.276	23.234	18.541			10.862	17.525	15.536			5.961	17.291	5.589
	14.752	11.241	23.113			11.67	19.357	12.41			13.59	12.685	13.058
	16.866	24.491	12.661			8.938	13.826	13.895			13.922	6.264	5.106
	18.32	13.671	12.548			7.283	10.084	14.152			4.208	12.625	9.16
	15.884	17.21	12.789			11.743	7.212	15.089			19.684	14.227	8.271
	16.018	18.63	17.562			11.603	7.312	11.068			5.803	23.806	6.911
	27.937	13.469	13.194			9.411	5.222	8.667			5.803	11.018	6.097
	16.159	22.932	14.339			11.187	7	4.087			8.691	5.963	4.017
	22.71	22.943	18.374			8.824	7.505	3.884			4.962	8.11	5.231
		14.828	16.385			11.106		5.913			5.191	8.602	6.596
		16.997	30.175					4.723			12.289	8.062	19.191
			29.729					5.451			4.753	5	8.072
			36.912					5.409				9.22	8.813
			23.341									9.22	23.734
			25.035									6.708	28.272
			20.017									4.243	17.778
												5.831	9.346
												8.944	6.841
