# Supplementary material for: Seeding the aggregation of TDP-43 requires post-fibrillization proteolytic cleavage
Source: Nat Neurosci. 2023 May 29;26(6):983–96. doi: 10.1038/s41593-023-01341-4 (PMC10244175; doi:10.1038/s41593-023-01341-4)
Supplement: Source Data Extended Data Fig. 1 — Statistical source data. [file 41593_2023_1341_MOESM11_ESM.xlsx]

## Sheet: Fig. S5D
Wavelength (nm)	TDP-43 total	TDP-43 fibril	Buffer
460	0.42087	0.68888	0.12254
461	0.41791	0.67453	0.11357
462	0.43238	0.68328	0.11095
463	0.43808	0.69907	0.10621
464	0.45761	0.7223	0.10642
465	0.47325	0.74444	0.10824
466	0.48746	0.77398	0.11434
467	0.50364	0.80142	0.11307
468	0.51746	0.82183	0.1125
469	0.52772	0.84334	0.11275
470	0.544	0.87494	0.11345
471	0.55335	0.88945	0.11959
472	0.5665	0.90983	0.12233
473	0.57838	0.93289	0.1183
474	0.59061	0.93976	0.11796
475	0.59983	0.94946	0.11653
476	0.60181	0.9628	0.119
477	0.60761	0.97201	0.12005
478	0.61401	0.98199	0.12286
479	0.61186	0.98207	0.12652
480	0.61172	0.98774	0.12557
481	0.62274	0.98672	0.12323
482	0.61435	0.98958	0.12231
483	0.61068	0.99366	0.1246
484	0.61421	0.97891	0.12439
485	0.61234	0.97207	0.11896
486	0.60677	0.97509	0.11925
487	0.60338	0.97204	0.12303
488	0.59234	0.96942	0.1227
489	0.58959	0.96136	0.11949
490	0.58966	0.95352	0.11532
491	0.59093	0.94871	0.11575
492	0.58393	0.94085	0.1192
493	0.55631	0.92826	0.11844
494	0.54547	0.9227	0.1187
495	0.54142	0.92067	0.11513
496	0.56954	0.91351	0.11487
497	0.58654	0.90446	0.11704
498	0.58075	0.89793	0.11389
499	0.5773	0.88507	0.11246
500	0.569	0.88067	0.10996
501	0.57563	0.87922	0.10836
502	0.57012	0.87773	0.11088
503	0.55681	0.86638	0.11481
504	0.55477	0.85742	0.11171
505	0.54921	0.85443	0.10757
506	0.53916	0.85043	0.10791
507	0.54742	0.83851	0.10586
508	0.54664	0.84244	0.10659
509	0.52831	0.83048	0.10994
510	0.52606	0.82191	0.1109
511	0.52601	0.82373	0.10853
512	0.51227	0.81734	0.10892
513	0.51082	0.80887	0.11128
514	0.51279	0.79505	0.10238
515	0.51326	0.78799	0.10664
516	0.50436	0.7879	0.10866
517	0.4904	0.78051	0.10519
518	0.4956	0.77473	0.10374
519	0.49056	0.75931	0.10413
520	0.48647	0.75344	0.10616
521	0.48041	0.74294	0.10522
522	0.48412	0.74106	0.10403
523	0.47824	0.74103	0.10361
524	0.47113	0.74085	0.10702
525	0.46815	0.73242	0.11358
526	0.47319	0.7207	0.11472
527	0.47053	0.72148	0.11428
528	0.46709	0.72113	0.11688
529	0.46004	0.71026	0.10994
530	0.45753	0.70144	0.10978
531	0.45062	0.69601	0.11478
532	0.44054	0.69086	0.11147
533	0.43703	0.67902	0.10604
534	0.43321	0.67017	0.10562
535	0.43259	0.6703	0.10137
536	0.43336	0.66671	0.09827
537	0.42384	0.65175	0.094275
538	0.41363	0.64263	0.09241
539	0.40944	0.63238	0.09397
540	0.40591	0.62644	0.093325
541	0.39647	0.62334	0.09076
542	0.39814	0.61578	0.086305
543	0.39482	0.60742	0.089305
544	0.39286	0.60663	0.09017
545	0.39191	0.60465	0.08933
546	0.38698	0.60433	0.08674
547	0.38366	0.58978	0.086785
548	0.38234	0.58306	0.08988
549	0.38751	0.58412	0.090085
550	0.38811	0.58073	0.08754
551	0.38444	0.57209	0.08513
552	0.38604	0.56853	0.087925
553	0.38151	0.56758	0.0865
554	0.38274	0.5576	0.08395
555	0.38181	0.54963	0.0855
556	0.37938	0.54826	0.084365
557	0.38103	0.54198	0.082075
558	0.37835	0.54096	0.081435
559	0.37433	0.54176	0.0774
560	0.36999	0.53456	0.07779
561	0.37252	0.52004	0.07686
562	0.37112	0.51793	0.07731
563	0.36334	0.51529	0.07747
564	0.36048	0.50595	0.077895
565	0.36194	0.50677	0.07847
566	0.36674	0.50366	0.07926
567	0.36529	0.49081	0.076985
568	0.36094	0.4922	0.078105
569	0.35866	0.49095	0.074415
570	0.35605	0.48465	0.075085
571	0.35133	0.47903	0.072085
572	0.34516	0.47809	0.07327
573	0.34486	0.46712	0.07245
574	0.34565	0.45814	0.07148
575	0.33783	0.45371	0.07485
576	0.33759	0.4451	0.07237
577	0.33571	0.44253	0.07137
578	0.3295	0.4383	0.07201
579	0.32949	0.43162	0.072825
580	0.3264	0.42925	0.0731
581	0.32133	0.42437	0.073285
582	0.31611	0.42115	0.070185
583	0.31937	0.41629	0.072885
584	0.31751	0.41225	0.07238
585	0.31324	0.41186	0.070655
586	0.31331	0.4058	0.07223
587	0.3094	0.39871	0.06977
588	0.30803	0.39434	0.07143
589	0.30928	0.39615	0.071715
590	0.31177	0.39522	0.074495
591	0.30873	0.3891	0.072705
592	0.30012	0.38889	0.069885
593	0.30255	0.39151	0.071385
594	0.30022	0.39428	0.071585
595	0.30292	0.39246	0.068
596	0.30003	0.38929	0.068975
597	0.29664	0.38846	0.069875
598	0.2943	0.38684	0.066005
599	0.29432	0.38723	0.067885
600	0.29337	0.38855	0.065565
601	0.29283	0.38557	0.0664
602	0.29294	0.38572	0.068595
603	0.29443	0.38396	0.065755
604	0.2946	0.38572	0.0662
605	0.29195	0.38548	0.0646
606	0.28953	0.38217	0.067325
607	0.29243	0.38255	0.065085
608	0.29289	0.38506	0.066975
609	0.28889	0.38519	0.067965
610	0.28864	0.3835	0.06719
611	0.29265	0.38653	0.06477
612	0.29122	0.38085	0.067585
613	0.28624	0.3798	0.067655
614	0.28835	0.38279	0.06733
615	0.2894	0.37793	0.065445
616	0.28903	0.38214	0.06602
617	0.2873	0.37765	0.06401
618	0.29094	0.37534	0.06354
619	0.29147	0.37848	0.0647
620	0.28837	0.38086	0.064295
621	0.28679	0.37833	0.064145
622	0.28463	0.37987	0.065495
623	0.2832	0.38012	0.065915
624	0.28352	0.3778	0.06436
625	0.28134	0.3735	0.0657
626	0.28487	0.37525	0.063535
627	0.28717	0.37411	0.06409
628	0.28664	0.37004	0.06534
629	0.28348	0.36789	0.06627
630	0.2862	0.37094	0.063385
631	0.28688	0.37167	0.061545
632	0.28515	0.37001	0.06178
633	0.284	0.36812	0.06452
634	0.28464	0.3702	0.064165
635	0.28226	0.37117	0.0637
636	0.28394	0.37048	0.06608
637	0.27876	0.36913	0.063595
638	0.28056	0.36869	0.065265
639	0.28487	0.36691	0.06225
640	0.28346	0.37005	0.066395
641	0.28388	0.36952	0.064475
642	0.28394	0.37056	0.067245
643	0.28425	0.36973	0.06217
644	0.2814	0.36968	0.06211
645	0.27872	0.36679	0.066885
646	0.28216	0.36942	0.06683
647	0.28236	0.37051	0.06497
648	0.28417	0.36845	0.064085
649	0.28296	0.36452	0.066315
650	0.28179	0.36994	0.064785
651	0.28146	0.3696	0.06704
652	0.2783	0.36671	0.067925
653	0.27836	0.36362	0.066225
654	0.27955	0.3651	0.065715
655	0.27972	0.36331	0.06494
656	0.28278	0.36503	0.067695
657	0.27982	0.36562	0.06299
658	0.28315	0.36564	0.06299
659	0.28451	0.36421	0.064445
660	0.28113	0.36391	0.060495

## Sheet: Fig. S5E
Wavelength (nm)	Tau fibrils	TDP-43 filaments	Buffer
460	1.611	0.43002	0.20554
461	1.6592	0.40318	0.19447
462	1.7547	0.39202	0.18634
463	1.8623	0.3886	0.18431
464	1.9483	0.3947	0.18255
465	2.0224	0.39678	0.18222
466	2.1087	0.40376	0.18241
467	2.2038	0.40342	0.18448
468	2.3035	0.41216	0.18075
469	2.3713	0.41202	0.17831
470	2.4753	0.41355	0.17548
471	2.5501	0.41949	0.17462
472	2.6326	0.42138	0.17658
473	2.6871	0.42878	0.17864
474	2.7312	0.42884	0.17688
475	2.7969	0.43382	0.17358
476	2.8319	0.42621	0.1719
477	2.8709	0.42955	0.17033
478	2.9228	0.43645	0.16948
479	2.9732	0.42908	0.16949
480	3.0168	0.42708	0.16324
481	3.0399	0.42511	0.16274
482	3.1024	0.42913	0.16376
483	3.1436	0.42909	0.167
484	3.1526	0.43141	0.17003
485	3.1858	0.43648	0.16707
486	3.2146	0.44277	0.16815
487	3.2578	0.44323	0.16441
488	3.2735	0.43999	0.16688
489	3.3025	0.43751	0.16427
490	3.3437	0.43624	0.16445
491	3.3775	0.42941	0.16391
492	3.392	0.4331	0.16498
493	3.4213	0.44526	0.16841
494	3.4696	0.44523	0.16961
495	3.517	0.44108	0.16581
496	3.5422	0.44914	0.16375
497	3.5477	0.44826	0.16538
498	3.5932	0.44693	0.16703
499	3.6101	0.4534	0.16692
500	3.6398	0.44851	0.16575
501	3.697	0.44879	0.16333
502	3.7205	0.46103	0.16195
503	3.7331	0.45649	0.16252
504	3.7883	0.4611	0.15997
505	3.7776	0.46449	0.16207
506	3.8208	0.46949	0.15737
507	3.8638	0.4733	0.16
508	3.8726	0.47993	0.16255
509	3.8731	0.47502	0.16609
510	3.8926	0.48147	0.16247
511	3.9097	0.48672	0.16118
512	3.9005	0.48281	0.1649
513	3.8966	0.48761	0.16696
514	3.9257	0.49674	0.16662
515	3.9333	0.49162	0.16384
516	3.9056	0.48588	0.16537
517	3.8942	0.48798	0.16657
518	3.8913	0.49467	0.16612
519	3.887	0.4915	0.16749
520	3.8898	0.48715	0.17084
521	3.8986	0.49876	0.17286
522	3.8971	0.50177	0.1719
523	3.8555	0.50399	0.1719
524	3.8155	0.49481	0.17208
525	3.8014	0.50069	0.17315
526	3.7945	0.50042	0.17502
527	3.7883	0.5047	0.1739
528	3.7696	0.513	0.17387
529	3.7543	0.50882	0.17282
530	3.7237	0.51547	0.1721
531	3.7053	0.51067	0.17671
532	3.6385	0.5059	0.17517
533	3.6184	0.50888	0.16878
534	3.6	0.50965	0.16662
535	3.5665	0.50561	0.17345
536	3.5205	0.50864	0.16737
537	3.4967	0.50564	0.1699
538	3.4378	0.50239	0.16698
539	3.3949	0.49515	0.16645
540	3.3922	0.49362	0.16447
541	3.3412	0.496	0.16857
542	3.299	0.49586	0.16678
543	3.2699	0.49444	0.1685
544	3.2657	0.48876	0.1678
545	3.1972	0.48528	0.16757
546	3.121	0.48979	0.17534
547	3.1006	0.49186	0.17492
548	3.0317	0.47792	0.16919
549	2.9949	0.48329	0.16837
550	2.9775	0.47613	0.168
551	2.9328	0.46823	0.16843
552	2.8664	0.46896	0.16898
553	2.8104	0.46509	0.1686
554	2.7774	0.46558	0.1735
555	2.7271	0.46218	0.17376
556	2.6628	0.45656	0.16924
557	2.6382	0.45316	0.16831
558	2.6111	0.45219	0.16666
559	2.5694	0.45248	0.16608
560	2.515	0.44769	0.1695
561	2.4818	0.44303	0.16698
562	2.436	0.44175	0.16394
563	2.3707	0.43764	0.16911
564	2.3066	0.42989	0.16783
565	2.2734	0.42752	0.16862
566	2.2361	0.42554	0.17461
567	2.1788	0.41795	0.17029
568	2.0995	0.4135	0.17338
569	2.0221	0.40345	0.1683
570	1.9756	0.39529	0.17156
571	1.929	0.39498	0.16793
572	1.8637	0.39625	0.17046
573	1.8211	0.38364	0.16848
574	1.7568	0.37713	0.16583
575	1.6914	0.36884	0.16528
576	1.6023	0.35471	0.16332
577	1.5367	0.35213	0.16278
578	1.4804	0.34488	0.16388
579	1.4227	0.33797	0.16046
580	1.3728	0.33083	0.1598
581	1.2993	0.32291	0.16053
582	1.2356	0.31299	0.16153
583	1.1744	0.30134	0.15863
584	1.1062	0.28941	0.1616
585	1.0639	0.28773	0.15935
586	1.0281	0.28174	0.15792
587	0.98426	0.27417	0.15815
588	0.94844	0.27	0.15571
589	0.90666	0.26318	0.1543
590	0.86404	0.25765	0.1566
591	0.82094	0.24855	0.15452
592	0.77477	0.24671	0.15324
593	0.76317	0.24559	0.1505
594	0.72502	0.23697	0.1512
595	0.69289	0.2322	0.15123
596	0.66435	0.22839	0.14963
597	0.62937	0.22288	0.14913
598	0.61127	0.21882	0.14859
599	0.59509	0.21242	0.14662
600	0.56731	0.20989	0.14462
601	0.55663	0.20915	0.14758
602	0.53504	0.2053	0.14707
603	0.50844	0.19474	0.14469
604	0.48488	0.19543	0.14512
605	0.46806	0.19712	0.14589
606	0.4532	0.18901	0.14314
607	0.43426	0.18611	0.14082
608	0.418	0.18526	0.13998
609	0.39503	0.18417	0.14234
610	0.38714	0.18169	0.14102
611	0.37292	0.17738	0.14115
612	0.35634	0.17661	0.13801
613	0.33877	0.17643	0.13491
614	0.32532	0.17971	0.13676
615	0.3208	0.17864	0.13908
616	0.30559	0.17864	0.13488
617	0.2941	0.17772	0.13525
618	0.28185	0.17705	0.13551
619	0.27539	0.17108	0.13419
620	0.26654	0.17373	0.13698
621	0.25637	0.17428	0.13627
622	0.25207	0.16797	0.13366
623	0.24728	0.16981	0.13092
624	0.23033	0.1682	0.1291
625	0.21501	0.16705	0.13513
626	0.21311	0.16591	0.13201
627	0.20702	0.1641	0.13155
628	0.19143	0.16522	0.12758
629	0.19384	0.16624	0.1262
630	0.18996	0.16417	0.13059
631	0.18478	0.16247	0.12948
632	0.17686	0.1598	0.12827
633	0.1685	0.15914	0.1264
634	0.16561	0.15963	0.12419
635	0.17129	0.16176	0.1257
636	0.15911	0.16263	0.1218
637	0.15678	0.15925	0.12468
638	0.15624	0.15792	0.12675
639	0.16041	0.15331	0.1228
640	0.15882	0.15236	0.12633
641	0.15746	0.15569	0.12975
642	0.15654	0.15558	0.12894
643	0.15526	0.15076	0.12274
644	0.14899	0.14868	0.12601
645	0.14964	0.1492	0.12549
646	0.14632	0.14863	0.12647
647	0.142	0.15158	0.12594
648	0.14224	0.15165	0.12371
649	0.1446	0.15028	0.12303
650	0.13617	0.14973	0.12186
651	0.13638	0.14952	0.12355
652	0.13337	0.15076	0.12483
653	0.13181	0.14438	0.12414
654	0.13374	0.14614	0.12281
655	0.13044	0.14623	0.12688
656	0.12837	0.14693	0.12598
657	0.1231	0.149	0.12423
658	0.12299	0.1512	0.12245
659	0.12443	0.14785	0.12246
660	0.12532	0.14619	0.12105

## Sheet: Fig. S5F
Wavelength (nm)	aSyn fibrils + CR	TDP-43 filaments + CR	Buffer + CR
600	0.024084	0.019109	0.70195
599	0.02519	0.019422	0.7026
598	0.025467	0.020726	0.70336
597	0.026561	0.021457	0.70414
596	0.026674	0.023003	0.7045
595	0.027841	0.023785	0.70565
594	0.028676	0.024675	0.70669
593	0.029504	0.026692	0.70752
592	0.030567	0.027483	0.7084
591	0.031226	0.02906	0.70991
590	0.03272	0.030281	0.71089
589	0.034181	0.032209	0.71212
588	0.03555	0.034379	0.71358
587	0.037226	0.035828	0.71539
586	0.038894	0.03853	0.71676
585	0.040032	0.040111	0.71869
584	0.042796	0.042443	0.7201
583	0.044187	0.044598	0.72185
582	0.046643	0.047304	0.72396
581	0.049009	0.049459	0.72624
580	0.051855	0.052308	0.72772
579	0.053928	0.055581	0.73
578	0.057885	0.059148	0.73258
577	0.061793	0.061928	0.73429
576	0.064438	0.065042	0.73646
575	0.069552	0.068774	0.73929
574	0.07346	0.072107	0.7426
573	0.078139	0.076683	0.7447
572	0.083127	0.080318	0.74786
571	0.088834	0.084936	0.75033
570	0.094239	0.089395	0.75319
569	0.10148	0.093338	0.75581
568	0.11013	0.099415	0.76001
567	0.11621	0.10358	0.76281
566	0.12371	0.10877	0.76599
565	0.13198	0.11377	0.76915
564	0.14068	0.11889	0.77268
563	0.14969	0.12413	0.77624
562	0.15902	0.12941	0.77951
561	0.16931	0.13484	0.78268
560	0.17916	0.14098	0.78658
559	0.18942	0.14668	0.78978
558	0.20051	0.15219	0.793
557	0.21187	0.15826	0.79697
556	0.22261	0.16377	0.8008
555	0.2342	0.16876	0.80464
554	0.24598	0.17427	0.80787
553	0.2576	0.17983	0.81164
552	0.26837	0.18473	0.81511
551	0.27992	0.19044	0.81875
550	0.29079	0.19519	0.82221
549	0.30094	0.20036	0.82603
548	0.31112	0.20564	0.82911
547	0.32132	0.21028	0.83317
546	0.32963	0.21445	0.83681
545	0.33849	0.21961	0.83995
544	0.34665	0.22376	0.84369
543	0.35439	0.22734	0.84671
542	0.3605	0.23127	0.8502
541	0.36683	0.23533	0.85349
540	0.37176	0.23838	0.85692
539	0.37717	0.24196	0.85967
538	0.3807	0.24538	0.86286
537	0.38381	0.24923	0.86641
536	0.38748	0.25125	0.86989
535	0.38926	0.25429	0.87296
534	0.39085	0.25692	0.87548
533	0.39283	0.25984	0.87872
532	0.39349	0.26184	0.88213
531	0.39436	0.26409	0.88622
530	0.39439	0.26634	0.88892
529	0.39484	0.26844	0.89194
528	0.39527	0.27057	0.89465
527	0.39491	0.27286	0.89816
526	0.395	0.27475	0.90168
525	0.39529	0.27641	0.9047
524	0.39459	0.27987	0.90763
523	0.39527	0.28133	0.91185
522	0.39467	0.28334	0.91444
521	0.39541	0.28593	0.91771
520	0.395	0.28672	0.92094
519	0.39605	0.28961	0.92378
518	0.39648	0.2916	0.9273
517	0.39631	0.29357	0.93086
516	0.39671	0.29612	0.93419
515	0.39687	0.29839	0.93708
514	0.39784	0.29956	0.94061
513	0.39756	0.30185	0.94332
512	0.39772	0.30345	0.94638
511	0.39802	0.30536	0.9499
510	0.39773	0.30682	0.95253
509	0.39662	0.30739	0.9562
508	0.39649	0.30943	0.95842
507	0.39513	0.31012	0.96123
506	0.39427	0.31104	0.96472
505	0.39202	0.31248	0.96777
504	0.38992	0.31263	0.96986
503	0.38769	0.31296	0.97173
502	0.38531	0.31313	0.97429
501	0.38244	0.31359	0.97624
500	0.37965	0.31288	0.97818
499	0.37526	0.31275	0.98059
498	0.37211	0.31233	0.98171
497	0.36791	0.31172	0.98369
496	0.36467	0.3108	0.98477
495	0.36059	0.31077	0.98594
494	0.35613	0.30853	0.98721
493	0.35255	0.30788	0.98788
492	0.34846	0.30705	0.98748
491	0.3442	0.30552	0.98886
490	0.3402	0.30492	0.9895
489	0.33677	0.30315	0.98859
488	0.33248	0.30113	0.98895
487	0.32896	0.29948	0.98936
486	0.32495	0.29822	0.9885
485	0.3217	0.29645	0.9882
484	0.31796	0.29506	0.98701
483	0.31466	0.29254	0.98667
482	0.31185	0.29089	0.98587
481	0.30813	0.28902	0.98454
480	0.30537	0.28751	0.98347
479	0.30324	0.28579	0.98238
478	0.29965	0.28359	0.98074
477	0.29751	0.28128	0.9793
476	0.29417	0.27948	0.9781
475	0.29181	0.27752	0.97605
474	0.28925	0.27508	0.97393
473	0.28595	0.27357	0.97282
472	0.28297	0.27095	0.9704
471	0.28067	0.26891	0.9684
470	0.27801	0.26646	0.96581
469	0.27536	0.26469	0.96416
468	0.27273	0.26206	0.96158
467	0.27024	0.25978	0.95952
466	0.26736	0.25747	0.95684
465	0.26455	0.25506	0.9542
464	0.26178	0.25261	0.95169
463	0.25995	0.25009	0.94933
462	0.25719	0.24737	0.94666
461	0.25458	0.24578	0.94406
460	0.25224	0.24322	0.94133
459	0.24983	0.2411	0.93848
458	0.24802	0.23896	0.93586
457	0.24526	0.2366	0.93372
456	0.24352	0.23507	0.9314
455	0.24127	0.23304	0.92809
454	0.23905	0.23072	0.92595
453	0.23761	0.22845	0.92293
452	0.23604	0.2264	0.9199
451	0.2343	0.22453	0.9176
450	0.23226	0.22243	0.91509
449	0.23097	0.22076	0.91261
448	0.22907	0.21832	0.90967
447	0.22757	0.21621	0.9072
446	0.22545	0.21438	0.90458
445	0.22448	0.21202	0.90139
444	0.22306	0.21049	0.89907
443	0.22129	0.20857	0.89658
442	0.22005	0.20688	0.89324
441	0.2195	0.20451	0.89068
440	0.2175	0.20252	0.88829
439	0.21683	0.20017	0.88516
438	0.21504	0.19911	0.88243
437	0.2142	0.19719	0.88012
436	0.21297	0.1958	0.87725
435	0.21217	0.1932	0.87449
434	0.21068	0.19144	0.87092
433	0.20916	0.18935	0.86919
432	0.20783	0.18804	0.86585
431	0.20655	0.18557	0.86219
430	0.20569	0.18402	0.86034
429	0.20488	0.18275	0.85811
428	0.20411	0.18047	0.8559
427	0.20278	0.17953	0.8531
426	0.20168	0.17747	0.85031
425	0.20077	0.17509	0.8484
424	0.19968	0.17365	0.8454
423	0.19934	0.17209	0.84272
422	0.19857	0.17066	0.83987
421	0.19755	0.16958	0.83779
420	0.19681	0.16775	0.83518
419	0.1969	0.16654	0.83278
418	0.19568	0.16521	0.83077
417	0.19548	0.16365	0.82799
416	0.19506	0.16269	0.82522
415	0.19437	0.16159	0.82317
414	0.19377	0.16075	0.82129
413	0.19351	0.15995	0.81985
412	0.19357	0.15856	0.81787
411	0.19298	0.15798	0.81669
410	0.19345	0.15678	0.8134
409	0.19317	0.15646	0.81214
408	0.19381	0.15659	0.81056
407	0.19378	0.15617	0.80962
406	0.19458	0.15675	0.80812
405	0.19547	0.15661	0.80764
404	0.19608	0.15635	0.80674
403	0.19716	0.15684	0.80568
402	0.19907	0.15744	0.80483
401	0.19993	0.15825	0.80506
400	0.20142	0.15912	0.80485
