# Supplementary material for: Seeding the aggregation of TDP-43 requires post-fibrillization proteolytic cleavage
Source: Nat Neurosci. 2023 May 29;26(6):983–96. doi: 10.1038/s41593-023-01341-4 (PMC10244175; doi:10.1038/s41593-023-01341-4)
Supplement: Source Data Extended Data Fig.2 — Statistical source data. [file 41593_2023_1341_MOESM12_ESM.xlsx]

## Sheet: Fig. S6D
	0 min				5 min				15 min				30 min				60 min				90 min
Trypsin	100	100	100	100	94.224	93.5926	78.1437	89.6233	97.9774	95.9033	79.4641	84.0764	96.8127	88.5632	69.0436	103.334	93.0922	88.1331	77.6793	70.1627	87.1904	86.7738	67.9015	74.9636
PK					98.3894	94.9065	80.6426	88.8171	67.6691	59.2732	51.4893	50.5628	32.4599	32.0487	46.0068	58.6078	15.3166	14.5363	40.9896	30.4534	6.55942	6.96057	12.2368	16.731
