# Supplementary material for: Seeding the aggregation of TDP-43 requires post-fibrillization proteolytic cleavage
Source: Nat Neurosci. 2023 May 29;26(6):983–96. doi: 10.1038/s41593-023-01341-4 (PMC10244175; doi:10.1038/s41593-023-01341-4)
Supplement: Source Data Extended Data Fig. 4 — Statistical source data. [file 41593_2023_1341_MOESM13_ESM.xlsx]

## Sheet: Fig. S10C
Volume (mL)	Abs 280 nm	Volume (ml)	Imidazole Conc
0	-4.98	0	0
0.59	0.49	0.59	0
1.17	-0.04	1.17	0
1.76	-0.43	1.76	0
2.34	-1	2.34	0
2.93	-1.22	2.93	0
3.51	-1.49	3.51	0
4.1	-1.89	4.1	0
4.68	-1.78	4.68	0
5.27	4.91	5.27	0
5.85	415.12	5.85	0
6.44	1493	6.44	0
7.02	1796	7.03	0
7.61	1860.3	7.61	0
8.19	1885.1	8.2	0
8.78	1901.7	8.78	0
9.37	1911.3	9.37	0
9.95	1918.5	9.95	0
10.54	1922.9	10.54	0
11.12	1931.4	11.12	0
11.71	1928.6	11.71	0
12.29	1936.8	12.3	0
12.88	1940.3	12.88	0
13.46	1935.9	13.47	0
14.05	1939.2	14.05	0
14.63	1937.9	14.64	0
15.22	1945.7	15.22	0
15.8	1947.2	15.81	0
16.39	1948.2	16.39	0
16.97	1947.7	16.98	0
17.56	1955.7	17.56	0
18.15	1962.6	18.15	0
18.73	1970.7	18.74	0
19.32	1975.5	19.32	0
19.9	1979.6	19.91	0
20.49	1980.5	20.49	0
21.07	1974.2	21.08	0
21.66	1970.9	21.66	0
22.24	1973.6	22.25	0
22.83	1966.8	22.83	0
23.41	1960.8	23.42	0
24	1959.7	24.01	0
24.58	1960.1	24.59	0
25.17	1957.3	25.18	0
25.75	1952.9	25.76	0
26.34	1953.8	26.35	0
26.93	1947.8	26.93	0
27.51	1950.9	27.52	0
28.1	1945.6	28.1	0
28.68	1943	28.69	0
29.27	1943.7	29.27	0
29.85	1941.5	29.86	0
30.44	1940.4	30.45	0
31.02	1936.2	31.03	0
31.61	1937.8	31.62	0
32.19	1934.7	32.2	0
32.78	1932.3	32.79	0
33.36	1933.5	33.37	0
33.95	1934.7	33.96	0
34.53	1932.7	34.54	0
35.12	1929.2	35.13	0
35.71	1935.8	35.71	0
36.29	1929.8	36.3	0
36.88	1939.1	36.89	0
37.46	1940	37.47	0
38.05	1931.1	38.06	0
38.63	1933.9	38.64	0
39.22	1934.5	39.23	0
39.8	1943.6	39.81	0
40.39	1946.3	40.4	0
40.97	1943.4	40.98	0
41.56	1949.3	41.57	0
42.14	1949.4	42.16	0
42.73	1953.7	42.74	0
43.31	1955.7	43.33	0
43.9	1957.6	43.91	0
44.49	1957.4	44.5	0
45.07	1958	45.08	0
45.66	1959.9	45.67	0
46.24	1964.8	46.25	0
46.83	1963.6	46.84	0
47.41	1967.3	47.42	0
48	1974.2	48.01	0
48.58	1974.5	48.6	0
49.17	1974.9	49.18	0
49.75	1975.6	49.77	0
50.34	1976.7	50.35	0
50.92	1977.7	50.94	0
51.51	1981.9	51.52	0
52.09	1981.8	52.11	0
52.68	1984.8	52.69	0
53.27	1981.2	53.28	0
53.85	1986.7	53.87	0
54.44	1989.1	54.45	0
55.02	1990.1	55.04	0
55.61	1987.6	55.62	0
56.19	1990.4	56.21	0
56.78	1996.4	56.79	0
57.36	1996	57.38	0
57.95	1993.9	57.96	0
58.53	1993.4	58.55	0
59.12	1999.4	59.13	0
59.7	2003	59.72	0
60.29	2001.2	60.31	0
60.87	2005.8	60.89	0
61.46	2008.5	61.48	0
62.05	2007.2	62.06	0
62.63	2008.6	62.65	0
63.22	2008.4	63.23	0
63.8	2019	63.82	0
64.39	2015.9	64.4	0
64.97	2020.5	64.99	0
65.56	2019.4	65.57	0
66.14	2023.4	66.16	0
66.73	2025.1	66.75	0
67.31	2029.4	67.33	0
67.9	2030.3	67.92	0
68.48	2028.5	68.5	0
69.07	2027.8	69.09	0
69.65	2032.6	69.67	0
70.24	2036.3	70.26	0
70.83	2038.4	70.84	0
71.41	2040.9	71.43	0
72	2042.8	72.02	0
72.58	2043.5	72.6	0
73.17	2045.5	73.19	0
73.75	2045.9	73.77	0
74.34	2051.7	74.36	0
74.92	2054.3	74.94	0
75.51	2047.9	75.53	0
76.09	2059.9	76.11	0
76.68	2063.1	76.7	0
77.26	2063.8	77.28	0
77.85	2062	77.87	0
78.44	2062.4	78.46	0
79.02	2071.3	79.04	0
79.61	2072.4	79.63	0
80.19	2075.7	80.21	0
80.78	2075	80.8	0
81.36	2077.4	81.38	0
81.95	2082.2	81.97	0
82.53	2086.2	82.55	0
83.12	2089.4	83.14	0
83.7	2087.4	83.73	0
84.29	2093	84.31	0
84.87	2092.5	84.9	0
85.46	2092.1	85.48	0
86.04	2103.1	86.07	0
86.63	2098.3	86.65	0
87.22	2101.9	87.24	0
87.8	2104.4	87.82	0
88.39	2095.6	88.41	0
88.97	2104.9	88.99	0
89.56	2105.6	89.58	0
90.14	2100.3	90.17	0
90.73	2105.4	90.75	0
91.31	2106.5	91.34	0
91.9	2105.7	91.92	0
92.48	2105.8	92.51	0
93.07	2110.6	93.09	0
93.65	2104	93.68	0
94.24	2112.3	94.26	0
94.82	2112.2	94.85	0
95.41	2112.5	95.43	0
96	2115.3	96.02	0
96.58	2109.8	96.61	0
97.17	2116.7	97.19	0
97.75	2116.6	97.78	0
98.34	2118.3	98.36	0
98.92	2119.4	98.95	0
99.51	2120.2	99.53	0
100.09	2120.1	100.12	0
100.68	2116.4	100.7	0
101.26	2124.4	101.29	0
101.85	2123.2	101.88	0
102.43	2122.7	102.46	0
103.02	2124.2	103.05	0
103.6	2123.1	103.63	0
104.19	2123.1	104.22	0
104.78	2125.2	104.8	0
105.36	2126.7	105.39	0
105.95	2126.8	105.97	0
106.53	2125.2	106.56	0
107.12	2129	107.14	0
107.7	2128.7	107.73	0
108.29	2127.2	108.32	0
108.87	2132.6	108.9	0
109.46	2130.6	109.49	0
110.04	2129	110.07	0
110.63	2130.1	110.66	0
111.21	2130.1	111.24	0
111.8	2132	111.83	0
112.38	2124.6	112.41	0
112.97	2120.4	113	0
113.56	2075.7	113.58	0
114.14	2015.5	114.17	0
114.73	1983.8	114.76	0
115.31	1970	115.34	0
115.9	1951	115.93	0
116.48	1936.2	116.51	0
117.07	1922.6	117.1	0
117.65	1911.8	117.68	0
118.24	1886.2	118.27	0
118.82	1870.7	118.85	0
119.41	1852.6	119.44	0
119.99	1831.6	120.03	0
120.58	1809.9	120.61	0
121.16	1787.2	121.2	0
121.75	1759.9	121.78	0
122.34	1730.6	122.37	0
122.92	1700.6	122.95	0
123.51	1664.5	123.54	0
124.09	1624.2	124.12	0
124.68	1579	124.71	0
125.26	1528.9	125.29	0
125.85	1470.4	125.88	0
126.43	1408.4	126.47	0
127.02	1340.6	127.05	0
127.6	1268.2	127.64	0
128.19	1192.7	128.22	0
128.77	1114.2	128.81	0
129.36	1036.7	129.39	0
129.94	961.93	129.98	0
130.53	892.08	130.56	0
131.12	827.1	131.15	0
131.7	768.99	131.74	0
132.29	718.28	132.32	0
132.87	673.62	132.91	0
133.46	634.9	133.49	0
134.04	600.84	134.08	0
134.63	571.3	134.66	0
135.21	544.46	135.25	0
135.8	519.73	135.83	0
136.38	496.08	136.42	0
136.97	474.3	137	0
137.55	452.4	137.59	0
138.14	430.97	138.18	0
138.72	410.64	138.76	0
139.31	390.93	139.35	0
139.9	371.83	139.93	0
140.48	353.44	140.52	0
141.07	335.35	141.1	0
141.65	318.04	141.69	0
142.24	301.55	142.27	0
142.82	285.59	142.86	0
143.41	270.43	143.44	0
143.99	255.4	144.03	0
144.58	241.33	144.62	0
145.16	228.32	145.2	0
145.75	215.87	145.79	0
146.33	204.83	146.37	0
146.92	194.62	146.96	0
147.5	185.13	147.54	0
148.09	176.74	148.13	0
148.68	169.08	148.71	0
149.26	162.36	149.3	0
149.85	156.18	149.89	0
150.43	150.81	150.47	0
151.02	145.86	151.06	0
151.6	141.5	151.64	0
152.19	137.44	152.23	0
152.77	133.79	152.81	0
153.36	130.42	153.4	0
153.94	127.18	153.98	0
154.53	124.33	154.57	0
155.11	121.55	155.15	0
155.7	119.15	155.74	0
156.28	116.72	156.33	0
156.87	114.47	156.91	0
157.46	111.95	157.5	0
158.04	109.67	158.08	0
158.63	107.25	158.67	0
159.21	105.05	159.25	0
159.8	102.66	159.84	0
160.38	100.78	160.42	0
160.97	98.68	161.01	0
161.55	96.62	161.6	0
162.14	94.64	162.18	0
162.72	92.97	162.77	0
163.31	91.12	163.35	0
163.89	89.09	163.94	0
164.48	87.07	164.52	0
165.06	85.67	165.11	0
165.65	84.39	165.69	0
166.24	83.01	166.28	0
166.82	81.57	166.86	0
167.41	80.03	167.45	0
167.99	78.78	168.04	0
168.58	77.55	168.62	0
169.16	76.13	169.21	0
169.75	75.01	169.79	0
170.33	73.94	170.38	0
170.92	72.65	170.96	0
171.5	71.41	171.55	0
172.09	70.26	172.13	0
172.67	68.91	172.72	0
173.26	68.08	173.3	0
173.84	67.18	173.89	0
174.43	65.98	174.48	0
175.02	65.12	175.06	0
175.6	64.04	175.65	0
176.19	63.26	176.23	0
176.77	62.2	176.82	0
177.36	61.24	177.4	0
177.94	60.2	177.99	0
178.53	59.29	178.57	0
179.11	58.62	179.16	0
179.7	57.81	179.75	0
180.28	56.87	180.33	0
180.87	56.15	180.92	0
181.45	55.71	181.5	0
182.04	54.85	182.09	0
182.62	54.13	182.67	0
183.21	53.32	183.26	0
183.8	52.71	183.84	0
184.38	52.12	184.43	0
184.97	51.35	185.01	0
185.55	50.51	185.6	0
186.14	49.94	186.19	0
186.72	49.29	186.77	0
187.31	48.77	187.36	0
187.89	48.22	187.94	0
188.48	47.34	188.53	0
189.06	46.84	189.11	0
189.65	46.56	189.7	0
190.23	45.79	190.28	0
190.82	45.08	190.87	0
191.4	44.66	191.46	0
191.99	44.35	192.04	0
192.58	43.76	192.63	0
193.16	43.35	193.21	0
193.75	42.83	193.8	0
194.33	42.27	194.38	0
194.92	41.61	194.97	0
195.5	41.4	195.55	0
196.09	40.89	196.14	0
196.67	40.43	196.72	0
197.26	39.99	197.31	0
197.84	39.51	197.9	0
198.43	39.17	198.48	0
199.01	38.68	199.07	0
199.6	38.26	199.65	0
200.18	37.48	200.24	0
200.77	37.3	200.82	0
201.36	36.98	201.41	0
201.94	36.62	201.99	0
202.53	36.02	202.58	0
203.11	35.94	203.16	0
203.7	35.49	203.75	0
204.28	35	204.34	0
204.87	34.65	204.92	0
205.45	34.46	205.51	0
206.04	34.05	206.09	0
206.62	33.65	206.68	0
207.21	33.48	207.26	0
207.79	33.16	207.85	0
208.38	33.93	208.43	0
208.96	35.58	209.02	0.2
209.55	37.1	209.61	0.3
210.14	38.1	210.19	0.4
210.72	39.2	210.78	0.5
211.31	39.91	211.36	0.6
211.89	40.85	211.95	0.7
212.48	41.94	212.53	0.9
213.06	42.7	213.12	1
213.65	43.03	213.7	1.1
214.23	42.95	214.29	1.2
214.82	42.54	214.87	1.3
215.4	42.3	215.46	1.4
215.99	41.78	216.05	1.6
216.57	41.63	216.63	1.7
217.16	41	217.22	1.8
217.74	40.57	217.8	1.9
218.33	40.06	218.39	2
218.92	39.69	218.97	2.1
219.5	39.31	219.56	2.3
220.09	38.69	220.14	2.4
220.67	38.07	220.73	2.5
221.26	37.81	221.32	2.6
221.84	37.21	221.9	2.7
222.43	36.87	222.49	2.8
223.01	36.15	223.07	3
223.6	35.72	223.66	3.1
224.18	35.19	224.24	3.2
224.77	34.84	224.83	3.3
225.35	34.59	225.41	3.4
225.94	34.06	226	3.5
226.53	34	226.58	3.7
227.11	33.42	227.17	3.8
227.7	33.12	227.76	3.9
228.28	32.73	228.34	4
228.87	32.46	228.93	4.1
229.45	32.46	229.51	4.3
230.04	31.95	230.1	4.4
230.62	31.7	230.68	4.5
231.21	31.74	231.27	4.6
231.79	31.86	231.85	4.7
232.38	31.92	232.44	4.8
232.96	32.41	233.02	5
233.55	32.95	233.61	5.1
234.13	33.44	234.2	5.2
234.72	34.23	234.78	5.3
235.31	35.13	235.37	5.4
235.89	36.07	235.95	5.5
236.48	36.86	236.54	5.7
237.06	37.92	237.12	5.8
237.65	38.8	237.71	5.9
238.23	40.03	238.29	6
238.82	41.09	238.88	6.1
239.4	42.21	239.47	6.2
239.99	43.87	240.05	6.4
240.57	45.98	240.64	6.5
241.16	48.15	241.22	6.6
241.74	50.38	241.81	6.7
242.33	52.73	242.39	6.8
242.91	54.82	242.98	6.9
243.5	56.94	243.56	7.1
244.09	58.5	244.15	7.2
244.67	60.17	244.73	7.3
245.26	62.24	245.32	7.4
245.84	63.95	245.91	7.5
246.43	65.82	246.49	7.6
247.01	67.62	247.08	7.8
247.6	69.57	247.66	7.9
248.18	71.56	248.25	8
248.77	73.42	248.83	8.1
249.35	75.4	249.42	8.2
249.94	77.02	250	8.3
250.52	78.69	250.59	8.5
251.11	80.67	251.18	8.6
251.69	82.09	251.76	8.7
252.28	83.42	252.35	8.8
252.87	84.7	252.93	8.9
253.45	86.05	253.52	9.1
254.04	87.15	254.1	9.2
254.62	87.97	254.69	9.3
255.21	88.7	255.27	9.4
255.79	89.76	255.86	9.5
256.38	90.57	256.44	9.6
256.96	91.26	257.03	9.8
257.55	91.97	257.62	9.9
258.13	92.64	258.2	10
258.72	93.38	258.79	10.1
259.3	94.17	259.37	10.2
259.89	94.83	259.96	10.3
260.47	95.18	260.54	10.5
261.06	95.02	261.13	10.6
261.65	95.56	261.71	10.7
262.23	95.58	262.3	10.8
262.82	95.71	262.88	10.9
263.4	95.59	263.47	11
263.99	96.01	264.06	11.2
264.57	96.21	264.64	11.3
265.16	96.35	265.23	11.4
265.74	96.57	265.81	11.5
266.33	96.85	266.4	11.6
266.91	97.04	266.98	11.7
267.5	97.09	267.57	11.9
268.08	97.13	268.15	12
268.67	97.63	268.74	12.1
269.25	97.93	269.33	12.2
269.84	98.26	269.91	12.3
270.43	98.74	270.5	12.4
271.01	99.2	271.08	12.6
271.6	99.55	271.67	12.7
272.18	100.13	272.25	12.8
272.77	100.69	272.84	12.9
273.35	101.3	273.42	13
273.94	102.2	274.01	13.2
274.52	103.07	274.59	13.3
275.11	104.07	275.18	13.4
275.69	105.42	275.77	13.5
276.28	106.48	276.35	13.6
276.86	107.91	276.94	13.7
277.45	109.25	277.52	13.9
278.03	110.34	278.11	14
278.62	111.9	278.69	14.1
279.21	113.82	279.28	14.2
279.79	115.71	279.86	14.3
280.38	117.49	280.45	14.4
280.96	119.38	281.03	14.6
281.55	121.85	281.62	14.7
282.13	123.81	282.21	14.8
282.72	126.28	282.79	14.9
283.3	128.66	283.38	15
283.89	131.37	283.96	15.1
284.47	134.05	284.55	15.3
285.06	136.66	285.13	15.4
285.64	139.6	285.72	15.5
286.23	142.5	286.3	15.6
286.81	145.47	286.89	15.7
287.4	148.17	287.48	15.8
287.99	151.5	288.06	16
288.57	154.24	288.65	16.1
289.16	157.32	289.23	16.2
289.74	160.61	289.82	16.3
290.33	163.69	290.4	16.4
290.91	166.52	290.99	16.5
291.5	169.83	291.57	16.7
292.08	172.59	292.16	16.8
292.67	175.43	292.74	16.9
293.25	178.13	293.33	17
293.84	180.95	293.92	17.1
294.42	183.34	294.5	17.2
295.01	185.82	295.09	17.4
295.59	188.4	295.67	17.5
296.18	190.76	296.26	17.6
296.77	193.01	296.84	17.7
297.35	195.28	297.43	17.8
297.94	197.34	298.01	18
298.52	199.37	298.6	18.1
299.11	200.75	299.19	18.2
299.69	202.88	299.77	18.3
300.28	204.32	300.36	18.4
300.86	205.73	300.94	18.5
301.45	207.32	301.53	18.7
302.03	208.57	302.11	18.8
302.62	209.49	302.7	18.9
303.2	211.04	303.28	19
303.79	212.13	303.87	19.1
304.37	212.83	304.45	19.2
304.96	213.45	305.04	19.4
305.55	213.95	305.63	19.5
306.13	214.44	306.21	19.6
306.72	214.55	306.8	19.7
307.3	214.96	307.38	19.8
307.89	214.99	307.97	20
308.47	214.63	308.55	20.1
309.06	214.43	309.14	20.2
309.64	214.25	309.72	20.3
310.23	214.04	310.31	20.4
310.81	213.67	310.89	20.5
311.4	213.48	311.48	20.7
311.98	212.81	312.07	20.8
312.57	212.4	312.65	20.9
313.15	211.95	313.24	21
313.74	211.39	313.82	21.1
314.33	210.76	314.41	21.2
314.91	210.23	314.99	21.4
315.5	209.6	315.58	21.5
316.08	209.11	316.16	21.6
316.67	208.51	316.75	21.7
317.25	207.89	317.34	21.8
317.84	207.37	317.92	21.9
318.42	206.77	318.51	22.1
319.01	206.1	319.09	22.2
319.59	205.54	319.68	22.3
320.18	204.96	320.26	22.4
320.76	204.26	320.85	22.5
321.35	203.62	321.43	22.6
321.93	203.22	322.02	22.8
322.52	202.81	322.6	22.9
323.11	202.16	323.19	23
323.69	201.82	323.78	23.1
324.28	201.53	324.36	23.2
324.86	201.29	324.95	23.3
325.45	201.01	325.53	23.5
326.03	200.92	326.12	23.6
326.62	200.64	326.7	23.7
327.2	200.5	327.29	23.8
327.79	200.66	327.87	23.9
328.37	200.72	328.46	24
328.96	200.9	329.05	24.2
329.54	201.11	329.63	24.3
330.13	201.43	330.22	24.4
330.71	201.9	330.8	24.5
331.3	202.85	331.39	24.6
331.89	203.38	331.97	24.7
332.47	203.98	332.56	24.9
333.06	204.66	333.14	25
333.64	205.45	333.73	25.1
334.23	206.56	334.31	25.2
334.81	206.93	334.9	25.3
335.4	208.15	335.49	25.4
335.98	208.84	336.07	25.6
336.57	210.12	336.66	25.7
337.15	210.96	337.24	25.8
337.74	212.32	337.83	25.9
338.32	213.38	338.41	26
338.91	214.84	339	26.1
339.49	216	339.58	26.3
340.08	217.54	340.17	26.4
340.67	218.81	340.75	26.5
341.25	220.03	341.34	26.6
341.84	221.38	341.93	26.7
342.42	223.04	342.51	26.9
343.01	224.39	343.1	27
343.59	225.79	343.68	27.1
344.18	227.3	344.27	27.2
344.76	228.78	344.85	27.3
345.35	230.18	345.44	27.4
345.93	231.43	346.02	27.6
346.52	232.68	346.61	27.7
347.1	234.07	347.2	27.8
347.69	235.05	347.78	27.9
348.27	236.17	348.37	28
348.86	237.11	348.95	28.1
349.45	237.8	349.54	28.3
350.03	238.62	350.12	28.4
350.62	238.96	350.71	28.5
351.2	239.41	351.29	28.6
351.79	239.48	351.88	28.7
352.37	239.26	352.46	28.9
352.96	239.02	353.05	29
353.54	238.53	353.64	29.1
354.13	237.93	354.22	29.2
354.71	236.82	354.81	29.3
355.3	235.59	355.39	29.4
355.88	234.03	355.98	29.6
356.47	232.24	356.56	29.7
357.05	230.42	357.15	29.8
357.64	228.08	357.73	29.9
358.23	225.68	358.32	30
358.81	222.72	358.91	30.1
359.4	220.34	359.49	30.3
359.98	217.52	360.08	30.4
360.57	214.64	360.66	30.5
361.15	211.91	361.25	30.6
361.74	209.03	361.83	30.7
362.32	206.59	362.42	30.8
362.91	203.92	363	31
363.49	201.61	363.59	31.1
364.08	199.36	364.17	31.2
364.66	196.99	364.76	31.3
365.25	195.4	365.35	31.4
365.83	193.62	365.93	31.5
366.42	191.64	366.52	31.7
367.01	190.19	367.1	31.8
367.59	188.71	367.69	31.9
368.18	187.74	368.27	32
368.76	186.63	368.86	32.1
369.35	185.64	369.44	32.2
369.93	184.61	370.03	32.4
370.52	184.2	370.61	32.5
371.1	183.19	371.2	32.6
371.69	183.08	371.79	32.7
372.27	182.54	372.37	32.8
372.86	182.21	372.96	33
373.44	181.65	373.54	33.1
374.03	181.15	374.13	33.2
374.62	181.01	374.71	33.3
375.2	180.68	375.3	33.4
375.79	180.55	375.88	33.5
376.37	180.34	376.47	33.7
376.96	180.31	377.06	33.8
377.54	180.12	377.64	33.9
378.13	180.21	378.23	34
378.71	180.27	378.81	34.1
379.3	180.09	379.4	34.2
379.88	180.23	379.98	34.4
380.47	180.42	380.57	34.5
381.05	180.26	381.15	34.6
381.64	180.48	381.74	34.7
382.22	180.88	382.32	34.8
382.81	180.87	382.91	34.9
383.4	181.02	383.5	35.1
383.98	181.25	384.08	35.2
384.57	181.53	384.67	35.3
385.15	181.67	385.25	35.4
385.74	182.07	385.84	35.5
386.32	182.33	386.42	35.6
386.91	182.52	387.01	35.8
387.49	182.85	387.59	35.9
388.08	182.98	388.18	36
388.66	183.23	388.77	36.1
389.25	183.7	389.35	36.2
389.83	184.16	389.94	36.3
390.42	184.36	390.52	36.5
391	184.77	391.11	36.6
391.59	185.16	391.69	36.7
392.18	185.57	392.28	36.8
392.76	185.95	392.86	36.9
393.35	186.41	393.45	37
393.93	186.85	394.03	37.2
394.52	187.27	394.62	37.3
395.1	187.66	395.21	37.4
395.69	188.33	395.79	37.5
396.27	188.63	396.38	37.6
396.86	189.07	396.96	37.8
397.44	189.76	397.55	37.9
398.03	190.1	398.13	38
398.61	190.8	398.72	38.1
399.2	191.06	399.3	38.2
399.78	191.54	399.89	38.3
400.37	192.04	400.47	38.5
400.96	192.49	401.06	38.6
401.54	193.25	401.65	38.7
402.13	193.65	402.23	38.8
402.71	194.24	402.82	38.9
403.3	194.48	403.4	39
403.88	194.86	403.99	39.2
404.47	195.67	404.57	39.3
405.05	196.34	405.16	39.4
405.64	196.63	405.74	39.5
406.22	197.38	406.33	39.6
406.81	197.78	406.92	39.8
407.39	198.36	407.5	39.9
407.98	198.68	408.09	40
408.56	199.24	408.67	40
409.15	199.79	409.26	40
409.74	200.18	409.84	40
410.32	200.73	410.43	40
410.91	201.27	411.01	40
411.49	201.62	411.6	40
412.08	202.28	412.18	40
412.66	202.82	412.77	40
413.25	203.18	413.36	40
413.83	203.72	413.94	40
414.42	204.34	414.53	40
415	204.8	415.11	40
415.59	205.35	415.7	40
416.17	205.9	416.28	40
416.76	206.67	416.87	40
417.34	207.15	417.45	40
417.93	207.77	418.04	40
418.52	208.42	418.63	40
419.1	208.53	419.21	40
419.69	209.13	419.8	40
420.27	209.9	420.38	40
420.86	210.35	420.97	40
421.44	211.05	421.55	40
422.03	211.42	422.14	40
422.61	211.92	422.72	40
423.2	212.45	423.31	40
423.78	213	423.89	40
424.37	213.4	424.48	40
424.95	213.89	425.07	40
425.54	214.61	425.65	40
426.12	214.98	426.24	40
426.71	215.28	426.82	40
427.3	215.96	427.41	40
427.88	216.33	427.99	40
428.47	216.55	428.58	40
429.05	216.87	429.16	40
429.64	217.16	429.75	40
430.22	217.17	430.33	40
430.81	217.31	430.92	40
431.39	217.4	431.51	40
431.98	217.18	432.09	40
432.56	217.23	432.68	40
433.15	217.13	433.26	40
433.73	217.01	433.85	40
434.32	216.92	434.43	40
434.9	216.95	435.02	40
435.49	216.89	435.6	40
436.08	216.99	436.19	40
436.66	217.03	436.78	40
437.25	216.75	437.36	40
437.83	216.66	437.95	40
438.42	216.44	438.53	40
439	216.33	439.12	40
439.59	216.6	439.7	40
440.17	216.54	440.29	40
440.76	216.22	440.87	40
441.34	216.11	441.46	40
441.93	216.17	442.04	40
442.51	216.12	442.63	40
443.1	216.01	443.22	40
443.68	216	443.8	40
444.27	215.9	444.39	40
444.86	215.75	444.97	40
445.44	215.68	445.56	40
446.03	215.63	446.14	40
446.61	215.64	446.73	40
447.2	215.38	447.31	40
447.78	215.36	447.9	40
448.37	215.34	448.48	40
448.95	215.13	449.07	40
449.54	215.03	449.66	40
450.12	215.27	450.24	40
450.71	215.21	450.83	40
451.29	215.07	451.41	40
451.88	214.95	452	40
452.46	215.14	452.58	40
453.05	215.17	453.17	40
453.64	215.02	453.75	40
454.22	214.96	454.34	40
454.81	215.07	454.93	40
455.39	214.69	455.51	40
455.98	214.88	456.1	40
456.56	214.9	456.68	40
457.15	214.86	457.27	40
457.73	214.64	457.85	40
458.32	214.89	458.44	40
458.9	214.62	459.02	40
459.49	214.68	459.61	40
460.07	214.72	460.19	40
460.66	214.69	460.78	40
461.24	214.6	461.37	40
461.83	214.65	461.95	40
462.42	214.91	462.54	40
463	214.46	463.12	40
463.59	214.35	463.71	40
464.17	214.5	464.29	40
464.76	214.27	464.88	40
465.34	214.33	465.46	40
465.93	214.41	466.05	40
466.51	214.53	466.64	40
467.1	214.41	467.22	40
467.68	214.32	467.81	40
468.27	214.55	468.39	100
468.85	214.14	468.98	100
469.44	214.19	469.56	100
470.02	214.03	470.15	100
470.61	214.23	470.73	100
471.2	214.2	471.32	100
471.78	214.27	471.9	100
472.37	213.98	472.49	100
472.95	214.05	473.08	100
473.54	213.96	473.66	100
474.12	213.96	474.25	100
474.71	213.99	474.83	100
475.29	214.41	475.42	100
475.88	215.53	476	100
476.46	217.32	476.59	100
477.05	219.9	477.17	100
477.63	223.45	477.76	100
478.22	227.65	478.34	100
478.8	232.86	478.93	100
479.39	237.52	479.52	100
479.98	242.75	480.1	100
480.56	248.12	480.69	100
481.15	252.85	481.27	100
481.73	256.88	481.86	100
482.32	260.7	482.44	100
482.9	264.16	483.03	100
483.49	267.43	483.61	100
484.07	271.13	484.2	100
484.66	275.35	484.79	100
485.24	280.7	485.37	100
485.83	287.65	485.96	100
486.41	297.86	486.54	100
487	313.11	487.13	100
487.58	334.85	487.71	100
488.17	362.83	488.3	100
488.76	394.26	488.88	100
489.34	425.39	489.47	100
489.93	452.3	490.05	100
490.51	475	490.64	100
491.1	494.2	491.23	100
491.68	510.15	491.81	100
492.27	521.95	492.4	100
492.85	530.24	492.98	100
493.44	535.53	493.57	100
494.02	538.72	494.15	100
494.61	540.13	494.74	100
495.19	541	495.32	100
495.78	541.16	495.91	100
496.36	540.91	496.5	100
496.95	540.66	497.08	100
497.54	540.31	497.67	100
498.12	540.07	498.25	100
498.71	539.59	498.84	100
499.29	539.2	499.42	100
499.88	538.59	500.01	100
500.46	538.21	500.59	100
501.05	537.7	501.18	100
501.63	537.45	501.76	100
502.22	537.2	502.35	100
502.8	536.81	502.94	100
503.39	536.58	503.52	100
503.97	536.4	504.11	100
504.56	535.7	504.69	100
505.14	535.33	505.28	100
505.73	534.86	505.86	100
506.32	534.63	506.45	100
506.9	534.01	507.03	100
507.49	533.91	507.62	100
508.07	533.98	508.2	100
508.66	533.45	508.79	100
509.24	533.18	509.38	100
509.83	533.01	509.96	100
510.41	532.71	510.55	100
511	532.57	511.13	100
511.58	532.03	511.72	100
512.17	531.7	512.3	100
512.75	531.39	512.89	100
513.34	531.15	513.47	100
513.92	530.84	514.06	100
514.51	530.58	514.65	100
515.1	530.31	515.23	100
515.68	530.58	515.82	100
516.27	530.51	516.4	100
516.85	530.12	516.99	100
517.44	529.63	517.57	100
518.02	529.6	518.16	100
518.61	529.34	518.74	100
519.19	529.7	519.33	100
519.78	529.27	519.91	100
520.36	529.02	520.5	100
520.95	528.97	521.09	100
521.53	529.05	521.67	100
522.12	529.13	522.26	100
522.7	528.94	522.84	100
523.29	528.99	523.43	100
523.88	529.16	524.01	100
524.46	529.66	524.6	100
525.05	529.18	525.18	100
525.63	529.68	525.77	100
526.22	529.78	526.36	100
526.8	530.16	526.94	100
527.39	530.62	527.53	100
527.97	530.94	528.11	100
528.56	530.71	528.7	100
529.14	530.61	529.28	100
529.73	531.21	529.87	100
530.31	531.29	530.45	100
530.9	530.31	531.04	100
531.49	530.92	531.62	100
532.07	531.08	532.21	100
532.66	531.16	532.8	100
533.24	531.49	533.38	100
533.83	531.75	533.97	100
534.41	532.17	534.55	100
535	532.76	535.14	100
535.58	532.64	535.72	100
536.17	532.67	536.31	100
536.75	532.94	536.89	100
537.34	532.47	537.48	100
537.92	532.42	538.06	100
538.51	532	538.65	100
539.09	531.36	539.24	100
539.68	530.86	539.82	100
540.27	530.54	540.41	100
540.85	529.86	540.99	100
541.44	529.65	541.58	100
542.02	529.07	542.16	100
542.61	528.66	542.75	100
543.19	528.32	543.33	100
543.78	527.62	543.92	100
544.36	527.02	544.51	100
544.95	526.81	545.09	100
545.53	526.6	545.68	100
546.12	526.4	546.26	100
546.7	525.77	546.85	100
547.29	525.66	547.43	100
547.87	524.8	548.02	100
548.46	525.29	548.6	100
549.05	525.1	549.19	100
549.63	525.07	549.77	100
550.22	525.02	550.36	100
550.8	525.15	550.95	100
551.39	524.99	551.53	100
551.97	525.18	552.12	100
552.56	524.77	552.7	100
553.14	524.94	553.29	100
553.73	524.64	553.87	100
554.31	524.5	554.46	100
554.9	524.53	555.04	100
555.48	524.48	555.63	100
556.07	524.22	556.22	100
556.65	524.12	556.8	100
557.24	523.86	557.39	100
557.83	523.89	557.97	100
558.41	523.81	558.56	100
559	523.65	559.14	100
559.58	523.49	559.73	100
560.17	523.77	560.31	100
560.75	523.71	560.9	100
561.34	523.39	561.48	100
561.92	523.39	562.07	100
562.51	523.34	562.66	100
563.09	523.19	563.24	100
563.68	523.12	563.83	100
564.26	523.07	564.41	100
564.85	523.25	565	100
565.43	523.25	565.58	100
566.02	523.3	566.17	100
566.61	523.09	566.75	100
567.19	522.78	567.34	100
567.78	522.93	567.92	100

## Sheet: Fig. S10E
Time (min)	Abs 214 nm
0	0.013709
0.00083333	0.013345
0.0016667	0.012978
0.0025	0.012623
0.0033333	0.012303
0.0041667	0.012002
0.005	0.011703
0.0058333	0.011427
0.0066667	0.011155
0.0075	0.010846
0.0083333	0.010548
0.0091667	0.010265
0.01	0.0099583
0.010833	0.0096658
0.011667	0.0093848
0.0125	0.0091133
0.013333	0.0088238
0.014167	0.00854
0.015	0.0082622
0.015833	0.008013
0.016667	0.0077493
0.0175	0.0074993
0.018333	0.0072627
0.019167	0.0070307
0.02	0.0067829
0.020833	0.0065337
0.021667	0.0062826
0.0225	0.0060397
0.023333	0.0058013
0.024167	0.0055663
0.025	0.0053436
0.025833	0.005141
0.026667	0.0049244
0.0275	0.0046624
0.028333	0.0044189
0.029167	0.0041861
0.03	0.0039434
0.030833	0.0036984
0.031667	0.0035017
0.0325	0.0032679
0.033333	0.0030294
0.034167	0.0027819
0.035	0.0025714
0.035833	0.0023453
0.036667	0.0021561
0.0375	0.001971
0.038333	0.0017975
0.039167	0.0016205
0.04	0.0014826
0.040833	0.0013446
0.041667	0.0012001
0.0425	0.0010713
0.043333	0.00091785
0.044167	0.00074258
0.045	0.00055125
0.045833	0.00037441
0.046667	0.00019229
0.0475	1.4e-05
0.048333	-0.00014722
0.049167	-0.00030253
0.05	-0.00048079
0.050833	-0.00066553
0.051667	-0.00080875
0.0525	-0.00096688
0.053333	-0.0010875
0.054167	-0.0011687
0.055	-0.0012264
0.055833	-0.0013188
0.056667	-0.0014391
0.0575	-0.0016053
0.058333	-0.0017816
0.059167	-0.0019815
0.06	-0.0021424
0.060833	-0.0022315
0.061667	-0.0022758
0.0625	-0.0022995
0.063333	-0.0022966
0.064167	-0.0023431
0.065	-0.0024394
0.065833	-0.0025619
0.066667	-0.0027181
0.0675	-0.0028857
0.068333	-0.0029935
0.069167	-0.0030751
0.07	-0.003135
0.070833	-0.0031774
0.071667	-0.0032176
0.0725	-0.0033143
0.073333	-0.0034067
0.074167	-0.0035005
0.075	-0.0035722
0.075833	-0.0036357
0.076667	-0.0036508
0.0775	-0.0036881
0.078333	-0.0037328
0.079167	-0.0038025
0.08	-0.0038732
0.080833	-0.0039705
0.081667	-0.0040358
0.0825	-0.0040975
0.083333	-0.0041449
0.084167	-0.0041861
0.085	-0.0042198
0.085833	-0.0042654
0.086667	-0.0042896
0.0875	-0.0043086
0.088333	-0.0043307
0.089167	-0.0043512
0.09	-0.0043639
0.090833	-0.0044119
0.091667	-0.0044592
0.0925	-0.004513
0.093333	-0.0045361
0.094167	-0.0045758
0.095	-0.0045843
0.095833	-0.0046118
0.096667	-0.0046042
0.0975	-0.0046355
0.098333	-0.0046316
0.099167	-0.0046401
0.1	-0.004627
0.10083	-0.0046423
0.10167	-0.0046363
0.1025	-0.0046514
0.10333	-0.0046749
0.10417	-0.0047047
0.105	-0.0047061
0.10583	-0.004711
0.10667	-0.0047062
0.1075	-0.0046779
0.10833	-0.0046489
0.10917	-0.0046457
0.11	-0.0046393
0.11083	-0.004633
0.11167	-0.0046341
0.1125	-0.0046192
0.11333	-0.0046078
0.11417	-0.0045948
0.115	-0.0045731
0.11583	-0.0045541
0.11667	-0.0045484
0.1175	-0.0045108
0.11833	-0.0044547
0.11917	-0.0044363
0.12	-0.0044023
0.12083	-0.0043617
0.12167	-0.0043553
0.1225	-0.0043756
0.12333	-0.0043645
0.12417	-0.0043597
0.125	-0.0043643
0.12583	-0.0043518
0.12667	-0.0043374
0.1275	-0.0043205
0.12833	-0.0042932
0.12917	-0.0042446
0.13	-0.0041867
0.13083	-0.0041091
0.13167	-0.0040266
0.1325	-0.0039792
0.13333	-0.0039408
0.13417	-0.0039049
0.135	-0.0038971
0.13583	-0.0038978
0.13667	-0.0038769
0.1375	-0.0038576
0.13833	-0.0038599
0.13917	-0.0038109
0.14	-0.0037661
0.14083	-0.0037049
0.14167	-0.0036532
0.1425	-0.003567
0.14333	-0.0035195
0.14417	-0.0034595
0.145	-0.0034254
0.14583	-0.0033769
0.14667	-0.0033452
0.1475	-0.0033162
0.14833	-0.0032924
0.14917	-0.0032459
0.15	-0.0031925
0.15083	-0.0031415
0.15167	-0.0030899
0.1525	-0.0030333
0.15333	-0.0029874
0.15417	-0.0029689
0.155	-0.002949
0.15583	-0.0029201
0.15667	-0.0028941
0.1575	-0.0028576
0.15833	-0.0027857
0.15917	-0.0027091
0.16	-0.002625
0.16083	-0.0025369
0.16167	-0.0024526
0.1625	-0.0024023
0.16333	-0.0023603
0.16417	-0.0023189
0.165	-0.0022801
0.16583	-0.0022577
0.16667	-0.0022216
0.1675	-0.0021466
0.16833	-0.0020838
0.16917	-0.0020304
0.17	-0.0019628
0.17083	-0.0018871
0.17167	-0.0018471
0.1725	-0.0018059
0.17333	-0.0017634
0.17417	-0.0017263
0.175	-0.0017056
0.17583	-0.0016965
0.17667	-0.0016717
0.1775	-0.0016303
0.17833	-0.0015844
0.17917	-0.0015119
0.18	-0.0014164
0.18083	-0.0013299
0.18167	-0.0012568
0.1825	-0.0011773
0.18333	-0.0011076
0.18417	-0.0010416
0.185	-0.00098027
0.18583	-0.00090364
0.18667	-0.00083624
0.1875	-0.00078487
0.18833	-0.00073272
0.18917	-0.00067672
0.19	-0.00064465
0.19083	-0.00060524
0.19167	-0.00055157
0.1925	-0.00049686
0.19333	-0.00043571
0.19417	-0.00035542
0.195	-0.0002919
0.19583	-0.00022815
0.19667	-0.00017548
0.1975	-0.0001357
0.19833	-9.07e-05
0.19917	-4.64e-05
0.2	-1.04e-05
0.20083	4.02e-05
0.20167	0.00010728
0.2025	0.00015349
0.20333	0.000227
0.20417	0.00030338
0.205	0.00035596
0.20583	0.0003999
0.20667	0.00044662
0.2075	0.00049191
0.20833	0.00053826
0.20917	0.00060507
0.21	0.00067814
0.21083	0.00075465
0.21167	0.00080772
0.2125	0.00086062
0.21333	0.00091427
0.21417	0.00094874
0.215	0.00098994
0.21583	0.0010325
0.21667	0.0010762
0.2175	0.0011228
0.21833	0.0011704
0.21917	0.0012024
0.22	0.0012709
0.22083	0.0013371
0.22167	0.0013961
0.2225	0.0014786
0.22333	0.0015769
0.22417	0.0016321
0.225	0.0016842
0.22583	0.0017431
0.22667	0.0017845
0.2275	0.0018242
0.22833	0.0018787
0.22917	0.0019471
0.23	0.0020103
0.23083	0.002069
0.23167	0.002126
0.2325	0.0021743
0.23333	0.0022113
0.23417	0.00225
0.235	0.0022938
0.23583	0.0023345
0.23667	0.0023962
0.2375	0.0024558
0.23833	0.0024929
0.23917	0.0025405
0.24	0.0025938
0.24083	0.002642
0.24167	0.002688
0.2425	0.0027603
0.24333	0.0028201
0.24417	0.0028744
0.245	0.0029075
0.24583	0.002947
0.24667	0.0029854
0.2475	0.0030218
0.24833	0.003064
0.24917	0.0031115
0.25	0.0031579
0.25083	0.0031933
0.25167	0.0032298
0.2525	0.0032419
0.25333	0.0032636
0.25417	0.0032874
0.255	0.0033247
0.25583	0.0033649
0.25667	0.0034354
0.2575	0.0035058
0.25833	0.0035555
0.25917	0.0035947
0.26	0.0036393
0.26083	0.0036475
0.26167	0.0036629
0.2625	0.0036936
0.26333	0.0037262
0.26417	0.0037336
0.265	0.0037931
0.26583	0.0038317
0.26667	0.0038932
0.2675	0.0039446
0.26833	0.0040219
0.26917	0.0040687
0.27	0.0041087
0.27083	0.0041173
0.27167	0.0041412
0.2725	0.0041736
0.27333	0.004205
0.27417	0.0042561
0.275	0.0043214
0.27583	0.0043849
0.27667	0.0044275
0.2775	0.004441
0.27833	0.0044552
0.27917	0.0044647
0.28	0.0044424
0.28083	0.0044287
0.28167	0.0044575
0.2825	0.0045004
0.28333	0.0045241
0.28417	0.0046009
0.285	0.0046693
0.28583	0.0047377
0.28667	0.0047623
0.2875	0.0047888
0.28833	0.0047493
0.28917	0.004704
0.29	0.0046298
0.29083	0.0045733
0.29167	0.0045391
0.2925	0.0045668
0.29333	0.0045749
0.29417	0.0046034
0.295	0.0046267
0.29583	0.004617
0.29667	0.0045824
0.2975	0.0046065
0.29833	0.0046079
0.29917	0.0046259
0.3	0.0046821
0.30083	0.0047329
0.30167	0.0047307
0.3025	0.0047254
0.30333	0.0046992
0.30417	0.0046481
0.305	0.0045932
0.30583	0.0045378
0.30667	0.0045146
0.3075	0.0045143
0.30833	0.0045083
0.30917	0.0044975
0.31	0.0045072
0.31083	0.0044717
0.31167	0.0044279
0.3125	0.0043869
0.31333	0.0043512
0.31417	0.0042969
0.315	0.0042732
0.31583	0.0042185
0.31667	0.0041614
0.3175	0.0040922
0.31833	0.0040396
0.31917	0.0039653
0.32	0.0039121
0.32083	0.0038712
0.32167	0.0038399
0.3225	0.0037941
0.32333	0.0037534
0.32417	0.0037057
0.325	0.0036364
0.32583	0.0035522
0.32667	0.0034761
0.3275	0.0034054
0.32833	0.0033237
0.32917	0.0032483
0.33	0.0031797
0.33083	0.0030791
0.33167	0.0029728
0.3325	0.0028685
0.33333	0.0027465
0.33417	0.0026344
0.335	0.0025462
0.33583	0.002443
0.33667	0.0023482
0.3375	0.0022754
0.33833	0.0021651
0.33917	0.0020566
0.34	0.0019635
0.34083	0.0018669
0.34167	0.0017554
0.3425	0.0016674
0.34333	0.0015355
0.34417	0.0014099
0.345	0.0012847
0.34583	0.001145
0.34667	0.0010033
0.3475	0.00090982
0.34833	0.00078218
0.34917	0.00063085
0.35	0.00050663
0.35083	0.00036439
0.35167	0.00019823
0.3525	4.97e-05
0.35333	-9.7e-05
0.35417	-0.00025519
0.355	-0.00041741
0.35583	-0.00058724
0.35667	-0.00075968
0.3575	-0.00093915
0.35833	-0.001134
0.35917	-0.0013029
0.36	-0.0014642
0.36083	-0.0016523
0.36167	-0.001829
0.3625	-0.0020057
0.36333	-0.0022231
0.36417	-0.0024467
0.365	-0.0026532
0.36583	-0.0028546
0.36667	-0.0030575
0.3675	-0.0032286
0.36833	-0.0033995
0.36917	-0.0035767
0.37	-0.0037731
0.37083	-0.0039803
0.37167	-0.0042094
0.3725	-0.0044483
0.37333	-0.0046822
0.37417	-0.0049098
0.375	-0.0051389
0.37583	-0.0053424
0.37667	-0.0055616
0.3775	-0.005784
0.37833	-0.006008
0.37917	-0.0062328
0.38	-0.0064966
0.38083	-0.0067406
0.38167	-0.0069915
0.3825	-0.007266
0.38333	-0.0075249
0.38417	-0.0077789
0.385	-0.0080419
0.38583	-0.0083223
0.38667	-0.0085876
0.3875	-0.0088699
0.38833	-0.0091494
0.38917	-0.0094576
0.39	-0.0097385
0.39083	-0.010018
0.39167	-0.010307
0.3925	-0.010606
0.39333	-0.010887
0.39417	-0.011208
0.395	-0.011537
0.39583	-0.011867
0.39667	-0.012196
0.3975	-0.012527
0.39833	-0.012837
0.39917	-0.013158
0.4	-0.013483
0.40083	-0.013834
0.40167	-0.014177
0.4025	-0.014527
0.40333	-0.014882
0.40417	-0.015235
0.405	-0.01555
0.40583	-0.015875
0.40667	-0.016202
0.4075	-0.016534
0.40833	-0.016864
0.40917	-0.017216
0.41	-0.017562
0.41083	-0.017923
0.41167	-0.018273
0.4125	-0.018627
0.41333	-0.018976
0.41417	-0.019353
0.415	-0.019708
0.41583	-0.020081
0.41667	-0.020461
0.4175	-0.020863
0.41833	-0.021253
0.41917	-0.02168
0.42	-0.022117
0.42083	-0.022542
0.42167	-0.022943
0.4225	-0.023362
0.42333	-0.023725
0.42417	-0.024074
0.425	-0.024447
0.42583	-0.024847
0.42667	-0.025228
0.4275	-0.02568
0.42833	-0.026123
0.42917	-0.026568
0.43	-0.026993
0.43083	-0.027432
0.43167	-0.027833
0.4325	-0.02825
0.43333	-0.028653
0.43417	-0.029073
0.435	-0.029503
0.43583	-0.029956
0.43667	-0.030415
0.4375	-0.030873
0.43833	-0.031343
0.43917	-0.031799
0.44	-0.032232
0.44083	-0.032662
0.44167	-0.033112
0.4425	-0.033541
0.44333	-0.033961
0.44417	-0.034424
0.445	-0.034882
0.44583	-0.035335
0.44667	-0.035799
0.4475	-0.036302
0.44833	-0.036765
0.44917	-0.03723
0.45	-0.037691
0.45083	-0.038159
0.45167	-0.038617
0.4525	-0.039102
0.45333	-0.039575
0.45417	-0.040064
0.455	-0.04055
0.45583	-0.04101
0.45667	-0.04147
0.4575	-0.041938
0.45833	-0.04239
0.45917	-0.042816
0.46	-0.043268
0.46083	-0.043717
0.46167	-0.044159
0.4625	-0.044624
0.46333	-0.045145
0.46417	-0.045696
0.465	-0.046302
0.46583	-0.047072
0.46667	-0.047883
0.4675	-0.048656
0.46833	-0.049253
0.46917	-0.049456
0.47	-0.048989
0.47083	-0.047747
0.47167	-0.045574
0.4725	-0.042481
0.47333	-0.038786
0.47417	-0.034835
0.475	-0.031199
0.47583	-0.028557
0.47667	-0.027333
0.4775	-0.027476
0.47833	-0.028575
0.47917	-0.029141
0.48	-0.023198
0.48083	0.01312
0.48167	0.1157
0.4825	0.28825
0.48333	0.5281
0.48417	0.8245
0.485	1.1316
0.48583	1.3773
0.48667	1.5529
0.4875	1.6607
0.48833	1.7064
0.48917	1.7108
0.49	1.7109
0.49083	1.7115
0.49167	1.7117
0.4925	1.7105
0.49333	1.7108
0.49417	1.71
0.495	1.7099
0.49583	1.7091
0.49667	1.7099
0.4975	1.7093
0.49833	1.7106
0.49917	1.7113
0.5	1.7147
0.50083	1.7166
0.50167	1.7192
0.5025	1.7209
0.50333	1.722
0.50417	1.7199
0.505	1.7178
0.50583	1.715
0.50667	1.7126
0.5075	1.7108
0.50833	1.7101
0.50917	1.7097
0.51	1.709
0.51083	1.7076
0.51167	1.7059
0.5125	1.7033
0.51333	1.7023
0.51417	1.7023
0.515	1.7033
0.51583	1.7047
0.51667	1.7067
0.5175	1.7074
0.51833	1.7078
0.51917	1.7074
0.52	1.7064
0.52083	1.7054
0.52167	1.7043
0.5225	1.7027
0.52333	1.7002
0.52417	1.6987
0.525	1.6977
0.52583	1.6971
0.52667	1.6975
0.5275	1.698
0.52833	1.6979
0.52917	1.6976
0.53	1.6968
0.53083	1.696
0.53167	1.6959
0.5325	1.6969
0.53333	1.6969
0.53417	1.6974
0.535	1.6971
0.53583	1.6972
0.53667	1.6951
0.5375	1.694
0.53833	1.6923
0.53917	1.6907
0.54	1.6886
0.54083	1.6887
0.54167	1.6875
0.5425	1.6883
0.54333	1.69
0.54417	1.6915
0.545	1.6912
0.54583	1.6927
0.54667	1.6917
0.5475	1.6893
0.54833	1.6875
0.54917	1.6869
0.55	1.6846
0.55083	1.6837
0.55167	1.6839
0.5525	1.6837
0.55333	1.6833
0.55417	1.684
0.555	1.6849
0.55583	1.6855
0.55667	1.6852
0.5575	1.6855
0.55833	1.6845
0.55917	1.6835
0.56	1.6821
0.56083	1.6818
0.56167	1.6798
0.5625	1.6795
0.56333	1.6781
0.56417	1.6775
0.565	1.6763
0.56583	1.6765
0.56667	1.6761
0.5675	1.6762
0.56833	1.6753
0.56917	1.6751
0.57	1.6756
0.57083	1.6765
0.57167	1.6798
0.5725	1.6845
0.57333	1.6911
0.57417	1.6976
0.575	1.7031
0.57583	1.7066
0.57667	1.71
0.5775	1.7108
0.57833	1.71
0.57917	1.7115
0.58	1.7127
0.58083	1.7115
0.58167	1.7107
0.5825	1.7107
0.58333	1.709
0.58417	1.7069
0.585	1.7074
0.58583	1.7077
0.58667	1.7079
0.5875	1.7061
0.58833	1.7051
0.58917	1.7025
0.59	1.6999
0.59083	1.6969
0.59167	1.6958
0.5925	1.694
0.59333	1.6923
0.59417	1.6919
0.595	1.6906
0.59583	1.6897
0.59667	1.689
0.5975	1.6879
0.59833	1.6844
0.59917	1.6834
0.6	1.6814
0.60083	1.6798
0.60167	1.6793
0.6025	1.6794
0.60333	1.6774
0.60417	1.6758
0.605	1.6735
0.60583	1.671
0.60667	1.6691
0.6075	1.6679
0.60833	1.6657
0.60917	1.6642
0.61	1.6619
0.61083	1.6591
0.61167	1.6581
0.6125	1.6631
0.61333	1.6713
0.61417	1.6842
0.615	1.7007
0.61583	1.7173
0.61667	1.7264
0.6175	1.725
0.61833	1.7063
0.61917	1.6625
0.62	1.5847
0.62083	1.4728
0.62167	1.3292
0.6225	1.1628
0.62333	0.98822
0.62417	0.82269
0.625	0.67748
0.62583	0.55939
0.62667	0.4697
0.6275	0.40484
0.62833	0.35914
0.62917	0.32717
0.63	0.30436
0.63083	0.28731
0.63167	0.27377
0.6325	0.26225
0.63333	0.25193
0.63417	0.24229
0.635	0.23308
0.63583	0.22416
0.63667	0.21552
0.6375	0.20706
0.63833	0.19884
0.63917	0.1908
0.64	0.18302
0.64083	0.17544
0.64167	0.16812
0.6425	0.16108
0.64333	0.15435
0.64417	0.14788
0.645	0.14171
0.64583	0.13583
0.64667	0.13026
0.6475	0.12495
0.64833	0.1199
0.64917	0.11514
0.65	0.11062
0.65083	0.10631
0.65167	0.10221
0.6525	0.098295
0.65333	0.094549
0.65417	0.090929
0.655	0.087442
0.65583	0.084088
0.65667	0.080845
0.6575	0.077704
0.65833	0.074687
0.65917	0.071751
0.66	0.068883
0.66083	0.066119
0.66167	0.063412
0.6625	0.060788
0.66333	0.058275
0.66417	0.055843
0.665	0.053477
0.66583	0.051209
0.66667	0.048981
0.6675	0.046808
0.66833	0.044681
0.66917	0.042608
0.67	0.04058
0.67083	0.038664
0.67167	0.03682
0.6725	0.035069
0.67333	0.033409
0.67417	0.031845
0.675	0.030299
0.67583	0.028793
0.67667	0.02736
0.6775	0.025936
0.67833	0.024525
0.67917	0.023174
0.68	0.021888
0.68083	0.020616
0.68167	0.01941
0.6825	0.018269
0.68333	0.017167
0.68417	0.016089
0.685	0.015014
0.68583	0.013977
0.68667	0.012936
0.6875	0.011908
0.68833	0.010876
0.68917	0.0099109
0.69	0.0089191
0.69083	0.0079962
0.69167	0.007069
0.6925	0.00621
0.69333	0.0053329
0.69417	0.0045014
0.695	0.0036591
0.69583	0.0028709
0.69667	0.0020527
0.6975	0.0012803
0.69833	0.00054096
0.69917	-0.00020697
0.7	-0.00093725
0.70083	-0.0016166
0.70167	-0.0022854
0.7025	-0.002946
0.70333	-0.0035185
0.70417	-0.0040821
0.705	-0.0046136
0.70583	-0.0051305
0.70667	-0.0055979
0.7075	-0.0060915
0.70833	-0.0065669
0.70917	-0.0070392
0.71	-0.0074498
0.71083	-0.0078747
0.71167	-0.0082663
0.7125	-0.008598
0.71333	-0.0088914
0.71417	-0.009197
0.715	-0.009455
0.71583	-0.0096739
0.71667	-0.0099079
0.7175	-0.010134
0.71833	-0.010362
0.71917	-0.010564
0.72	-0.010788
0.72083	-0.010958
0.72167	-0.01112
0.7225	-0.01123
0.72333	-0.011374
0.72417	-0.011494
0.725	-0.011649
0.72583	-0.01177
0.72667	-0.011905
0.7275	-0.011964
0.72833	-0.01201
0.72917	-0.012036
0.73	-0.012081
0.73083	-0.012073
0.73167	-0.012133
0.7325	-0.012203
0.73333	-0.012266
0.73417	-0.012318
0.735	-0.012446
0.73583	-0.012548
0.73667	-0.012597
0.7375	-0.012644
0.73833	-0.012678
0.73917	-0.012637
0.74	-0.012536
0.74083	-0.012495
0.74167	-0.012416
0.7425	-0.012359
0.74333	-0.012355
0.74417	-0.012367
0.745	-0.012302
0.74583	-0.012261
0.74667	-0.012188
0.7475	-0.012061
0.74833	-0.011968
0.74917	-0.011936
0.75	-0.011899
0.75083	-0.011862
0.75167	-0.011865
0.7525	-0.011876
0.75333	-0.011861
0.75417	-0.011862
0.755	-0.011862
0.75583	-0.011807
0.75667	-0.011728
0.7575	-0.011609
0.75833	-0.011447
0.75917	-0.011342
0.76	-0.011261
0.76083	-0.011143
0.76167	-0.011081
0.7625	-0.011028
0.76333	-0.010885
0.76417	-0.010763
0.765	-0.010677
0.76583	-0.01055
0.76667	-0.010458
0.7675	-0.010406
0.76833	-0.01035
0.76917	-0.010276
0.77	-0.010257
0.77083	-0.01018
0.77167	-0.010117
0.7725	-0.010019
0.77333	-0.0099522
0.77417	-0.0098222
0.775	-0.0097417
0.77583	-0.0096534
0.77667	-0.0095786
0.7775	-0.0094773
0.77833	-0.0094095
0.77917	-0.0093169
0.78	-0.0091748
0.78083	-0.0090382
0.78167	-0.0089076
0.7825	-0.0087722
0.78333	-0.0086366
0.78417	-0.0085545
0.785	-0.0084701
0.78583	-0.008365
0.78667	-0.0082289
0.7875	-0.0081162
0.78833	-0.0079929
0.78917	-0.0078715
0.79	-0.007768
0.79083	-0.0077073
0.79167	-0.0076257
0.7925	-0.0075356
0.79333	-0.0074463
0.79417	-0.0073557
0.795	-0.007242
0.79583	-0.0071312
0.79667	-0.0070392
0.7975	-0.0069433
0.79833	-0.0068734
0.79917	-0.0068186
0.8	-0.0067673
0.80083	-0.0067042
0.80167	-0.0066311
0.8025	-0.0065139
0.80333	-0.0063958
0.80417	-0.0062702
0.805	-0.0061443
0.80583	-0.0060275
0.80667	-0.0059486
0.8075	-0.005865
0.80833	-0.0057882
0.80917	-0.0057015
0.81	-0.005621
0.81083	-0.0055177
0.81167	-0.0054098
0.8125	-0.0052952
0.81333	-0.0051973
0.81417	-0.0050944
0.815	-0.0049996
0.81583	-0.0049063
0.81667	-0.0048221
0.8175	-0.0047373
0.81833	-0.0046735
0.81917	-0.0045862
0.82	-0.0045035
0.82083	-0.0044192
0.82167	-0.004313
0.8225	-0.0041685
0.82333	-0.0040591
0.82417	-0.0039398
0.825	-0.0038099
0.82583	-0.0037048
0.82667	-0.0036382
0.8275	-0.0035458
0.82833	-0.0034737
0.82917	-0.0033948
0.83	-0.0033334
0.83083	-0.0032276
0.83167	-0.0031455
0.8325	-0.003027
0.83333	-0.0029625
0.83417	-0.0028557
0.835	-0.0027919
0.83583	-0.0027166
0.83667	-0.0026906
0.8375	-0.0026076
0.83833	-0.0025594
0.83917	-0.0024925
0.84	-0.0024277
0.84083	-0.0023476
0.84167	-0.0022949
0.8425	-0.0022189
0.84333	-0.0021642
0.84417	-0.0021042
0.845	-0.0020267
0.84583	-0.0019434
0.84667	-0.0018552
0.8475	-0.0017384
0.84833	-0.0016326
0.84917	-0.0015386
0.85	-0.0014396
0.85083	-0.0013673
0.85167	-0.0012973
0.8525	-0.0012293
0.85333	-0.0011525
0.85417	-0.001113
0.855	-0.0010633
0.85583	-0.0010198
0.85667	-0.00095669
0.8575	-0.00092135
0.85833	-0.00082959
0.85917	-0.00074798
0.86	-0.00069813
0.86083	-0.00067332
0.86167	-0.00062694
0.8625	-0.00063358
0.86333	-0.00060624
0.86417	-0.00054391
0.865	-0.00047148
0.86583	-0.00040353
0.86667	-0.00029207
0.8675	-0.00021278
0.86833	-0.00014975
0.86917	-0.00010266
0.87	-5.99e-05
0.87083	-4.8e-05
0.87167	-5.1e-05
0.8725	-4.28e-05
0.87333	-1.66e-05
0.87417	1.88e-05
0.875	6.17e-05
0.87583	0.000129
0.87667	0.00019395
0.8775	0.00025566
0.87833	0.00029772
0.87917	0.00034556
0.88	0.00038707
0.88083	0.00041217
0.88167	0.00044077
0.8825	0.00048109
0.88333	0.00052752
0.88417	0.0005625
0.885	0.00060321
0.88583	0.00063168
0.88667	0.00064371
0.8875	0.00063463
0.88833	0.00064674
0.88917	0.00067144
0.89	0.00068006
0.89083	0.00072381
0.89167	0.00076838
0.8925	0.00080282
0.89333	0.0008275
0.89417	0.00086606
0.895	0.0008748
0.89583	0.00090044
0.89667	0.00091048
0.8975	0.00090325
0.89833	0.00091413
0.89917	0.00093407
0.9	0.00095526
0.90083	0.00098943
0.90167	0.0010407
0.9025	0.0010482
0.90333	0.001057
0.90417	0.0010356
0.905	0.0010267
0.90583	0.0010258
0.90667	0.0010762
0.9075	0.0011112
0.90833	0.0011585
0.90917	0.0011713
0.91	0.0011672
0.91083	0.0011214
0.91167	0.0011144
0.9125	0.0011033
0.91333	0.0011225
0.91417	0.0011513
0.915	0.0011975
0.91583	0.0011832
0.91667	0.001192
0.9175	0.0011849
0.91833	0.0011779
0.91917	0.0011761
0.92	0.0012169
0.92083	0.001228
0.92167	0.0012682
0.9225	0.0012967
0.92333	0.001306
0.92417	0.0013197
0.925	0.0013499
0.92583	0.001343
0.92667	0.0013482
0.9275	0.0013797
0.92833	0.0014011
0.92917	0.001417
0.93	0.0014591
0.93083	0.0014953
0.93167	0.0015153
0.9325	0.0015396
0.93333	0.0015715
0.93417	0.0016131
0.935	0.001681
0.93583	0.001792
0.93667	0.001904
0.9375	0.002038
0.93833	0.0021756
0.93917	0.0023027
0.94	0.0023981
0.94083	0.0025013
0.94167	0.0025906
0.9425	0.002652
0.94333	0.0026987
0.94417	0.0027326
0.945	0.0027673
0.94583	0.0027824
0.94667	0.0028005
0.9475	0.0028243
0.94833	0.0028415
0.94917	0.0028269
0.95	0.0028211
0.95083	0.0027857
0.95167	0.002725
0.9525	0.0026665
0.95333	0.0025921
0.95417	0.0024823
0.955	0.0024043
0.95583	0.0023276
0.95667	0.0022432
0.9575	0.002176
0.95833	0.0021252
0.95917	0.002051
0.96	0.0019801
0.96083	0.0019072
0.96167	0.0018382
0.9625	0.0017833
0.96333	0.0017408
0.96417	0.0016943
0.965	0.0016441
0.96583	0.0015945
0.96667	0.0015202
0.9675	0.0014429
0.96833	0.0013837
0.96917	0.0013484
0.97	0.0013269
0.97083	0.0013393
0.97167	0.0013704
0.9725	0.0014248
0.97333	0.0014744
0.97417	0.0015315
0.975	0.0015774
0.97583	0.0016307
0.97667	0.001672
0.9775	0.0017353
0.97833	0.0017803
0.97917	0.0018662
0.98	0.0019395
0.98083	0.001991
0.98167	0.0020128
0.9825	0.0020509
0.98333	0.0020228
0.98417	0.0019887
0.985	0.0019511
0.98583	0.0019047
0.98667	0.0018225
0.9875	0.0017553
0.98833	0.0016649
0.98917	0.0015766
0.99	0.0014991
0.99083	0.0014363
0.99167	0.0013872
0.9925	0.0013616
0.99333	0.0013356
0.99417	0.0013003
0.995	0.0012786
0.99583	0.0012269
0.99667	0.0011573
0.9975	0.0010881
0.99833	0.0010228
0.99917	0.0009564
1	0.00089749
1.0008	0.00084865
1.0017	0.00080457
1.0025	0.00075867
1.0033	0.00068473
1.0042	0.00064457
1.005	0.00060628
1.0058	0.00056417
1.0067	0.00053163
1.0075	0.00052157
1.0083	0.00048779
1.0092	0.00045079
1.01	0.00041687
1.0108	0.00037393
1.0117	0.00033177
1.0125	0.0002847
1.0133	0.00025311
1.0142	0.00022491
1.015	0.00021399
1.0158	0.00019975
1.0167	0.0001931
1.0175	0.00018814
1.0183	0.00019066
1.0192	0.00016837
1.02	0.00013466
1.0208	0.00011894
1.0217	8.13e-05
1.0225	3.71e-05
1.0233	2.14e-05
1.0242	3.74e-05
1.025	3.89e-05
1.0258	6.15e-05
1.0267	7.82e-05
1.0275	8.36e-05
1.0283	8.19e-05
1.0292	7.29e-05
1.03	5.88e-05
1.0308	5.59e-05
1.0317	5.36e-05
1.0325	2.59e-05
1.0333	2.85e-05
1.0342	3.56e-05
1.035	4.41e-05
1.0358	5.92e-05
1.0367	0.00010643
1.0375	0.00013912
1.0383	0.00017049
1.0392	0.00019393
1.04	0.00020544
1.0408	0.00019932
1.0417	0.00020077
1.0425	0.00020229
1.0433	0.00022127
1.0442	0.00024361
1.045	0.00028782
1.0458	0.00030419
1.0467	0.00030712
1.0475	0.00030591
1.0483	0.00031796
1.0492	0.00029157
1.05	0.00027513
1.0508	0.00028104
1.0517	0.00026431
1.0525	0.00022343
1.0533	0.0002256
1.0542	0.00022482
1.055	0.00021729
1.0558	0.00022361
1.0567	0.00024637
1.0575	0.00024257
1.0583	0.00026131
1.0592	0.0002564
1.06	0.00023393
1.0608	0.0001966
1.0617	0.0001423
1.0625	5.07e-05
1.0633	-3.31e-05
1.0642	-9.84e-05
1.065	-0.00015934
1.0658	-0.00019486
1.0667	-0.00020446
1.0675	-0.00019753
1.0683	-0.00017627
1.0692	-0.00012448
1.07	-9.35e-05
1.0708	-7.57e-05
1.0717	-8.3e-05
1.0725	-0.0001285
1.0733	-0.00022669
1.0742	-0.00030957
1.075	-0.00037933
1.0758	-0.00042677
1.0767	-0.00042239
1.0775	-0.00037819
1.0783	-0.00031738
1.0792	-0.00024796
1.08	-0.00017282
1.0808	-0.00012587
1.0817	-8.86e-05
1.0825	-7.8e-05
1.0833	-8.48e-05
1.0842	-9.88e-05
1.085	-0.00012346
1.0858	-0.00014935
1.0867	-0.00016093
1.0875	-0.00016181
1.0883	-0.00015427
1.0892	-0.00015294
1.09	-0.0001469
1.0908	-0.00014886
1.0917	-0.00016441
1.0925	-0.00020046
1.0933	-0.00022281
1.0942	-0.00025266
1.095	-0.0002616
1.0958	-0.00025204
1.0967	-0.00022259
1.0975	-0.00019463
1.0983	-0.00017348
1.0992	-0.00017443
1.1	-0.00018718
1.1008	-0.00019733
1.1017	-0.00020758
1.1025	-0.00019234
1.1033	-0.0001782
1.1042	-0.00014697
1.105	-0.00012624
1.1058	-0.00010821
1.1067	-8.81e-05
1.1075	-7.49e-05
1.1083	-6.31e-05
1.1092	-7.17e-05
1.11	-4.9e-05
1.1108	-6.63e-05
1.1117	-5.48e-05
1.1125	-8.11e-05
1.1133	-9.74e-05
1.1142	-0.00014338
1.115	-0.00014133
1.1158	-0.00015638
1.1167	-0.00014345
1.1175	-9.69e-05
1.1183	-5.68e-05
1.1192	-4e-05
1.12	-4.24e-05
1.1208	-4.65e-05
1.1217	-8.31e-05
1.1225	-7.2e-05
1.1233	-0.00010406
1.1242	-8.39e-05
1.125	-5.98e-05
1.1258	-4.06e-05
1.1267	-7.36e-05
1.1275	-5.94e-05
1.1283	-0.00010638
1.1292	-0.00016238
1.13	-0.0002129
1.1308	-0.00026792
1.1317	-0.00031245
1.1325	-0.0003151
1.1333	-0.00033335
1.1342	-0.00033882
1.135	-0.00032749
1.1358	-0.00032187
1.1367	-0.00033757
1.1375	-0.00033807
1.1383	-0.00033739
1.1392	-0.00033151
1.14	-0.00034574
1.1408	-0.00036559
1.1417	-0.00037164
1.1425	-0.0003854
1.1433	-0.00039037
1.1442	-0.00038395
1.145	-0.00036404
1.1458	-0.00036654
1.1467	-0.00036365
1.1475	-0.00036836
1.1483	-0.00035779
1.1492	-0.00034892
1.15	-0.00032246
1.1508	-0.000305
1.1517	-0.00030736
1.1525	-0.00034492
1.1533	-0.00036209
1.1542	-0.00039697
1.155	-0.00042605
1.1558	-0.00044414
1.1567	-0.00043953
1.1575	-0.00047423
1.1583	-0.00048334
1.1592	-0.00049785
1.16	-0.00049507
1.1608	-0.00049379
1.1617	-0.00047431
1.1625	-0.00046994
1.1633	-0.00045948
1.1642	-0.00045781
1.165	-0.00046145
1.1658	-0.000448
1.1667	-0.00043074
1.1675	-0.00041689
1.1683	-0.00039854
1.1692	-0.00037239
1.17	-0.00036664
1.1708	-0.00035989
1.1717	-0.00034165
1.1725	-0.0003281
1.1733	-0.00033355
1.1742	-0.0003315
1.175	-0.00032775
1.1758	-0.000336
1.1767	-0.00035305
1.1775	-0.00034569
1.1783	-0.00034044
1.1792	-0.00031137
1.18	-0.0002689
1.1808	-0.00020934
1.1817	-0.00014196
1.1825	-6e-05
1.1833	-9.8e-06
1.1842	4.41e-05
1.185	9.88e-05
1.1858	0.00015369
1.1867	0.000215
1.1875	0.00027432
1.1883	0.00032335
1.1892	0.00037178
1.19	0.00040882
1.1908	0.00042828
1.1917	0.00046944
1.1925	0.00053041
1.1933	0.0005753
1.1942	0.00061079
1.195	0.0006501
1.1958	0.00065592
1.1967	0.00061375
1.1975	0.00058139
1.1983	0.00055445
1.1992	0.00049252
1.2	0.00044161
1.2008	0.00041951
1.2017	0.00039253
1.2025	0.00034036
1.2033	0.00032571
1.2042	0.00033278
1.205	0.00032556
1.2058	0.00032206
1.2067	0.00035128
1.2075	0.00035881
1.2083	0.00031717
1.2092	0.00028515
1.21	0.00023124
1.2108	0.00015546
1.2117	7.72e-05
1.2125	5.19e-05
1.2133	1.51e-05
1.2142	-6.96e-06
1.215	-1.66e-05
1.2158	-6.18e-06
1.2167	-4.42e-05
1.2175	-7.03e-05
1.2183	-9.88e-05
1.2192	-0.00014804
1.22	-0.00020987
1.2208	-0.00023617
1.2217	-0.00026815
1.2225	-0.0002963
1.2233	-0.00029552
1.2242	-0.00028321
1.225	-0.00028008
1.2258	-0.00027772
1.2267	-0.00026372
1.2275	-0.00026441
1.2283	-0.00028226
1.2292	-0.00030628
1.23	-0.00033147
1.2308	-0.00037963
1.2317	-0.00041185
1.2325	-0.00042315
1.2333	-0.00040351
1.2342	-0.00037555
1.235	-0.00032865
1.2358	-0.00031191
1.2367	-0.00030315
1.2375	-0.00032114
1.2383	-0.00035891
1.2392	-0.00040184
1.24	-0.00042274
1.2408	-0.0004507
1.2417	-0.00048802
1.2425	-0.00049731
1.2433	-0.00050677
1.2442	-0.00053628
1.245	-0.00055767
1.2458	-0.00057321
1.2467	-0.00060462
1.2475	-0.00065058
1.2483	-0.00065071
1.2492	-0.00065971
1.25	-0.00064756
1.2508	-0.00063178
1.2517	-0.00059155
1.2525	-0.00060609
1.2533	-0.00059329
1.2542	-0.00059905
1.255	-0.00059756
1.2558	-0.00061294
1.2567	-0.00058438
1.2575	-0.00059088
1.2583	-0.00060163
1.2592	-0.00062945
1.26	-0.00063702
1.2608	-0.00067945
1.2617	-0.00070374
1.2625	-0.00071039
1.2633	-0.00070319
1.2642	-0.00072086
1.265	-0.00072808
1.2658	-0.00073786
1.2667	-0.00076329
1.2675	-0.00079019
1.2683	-0.00079874
1.2692	-0.00080265
1.27	-0.00080501
1.2708	-0.00079693
1.2717	-0.00078351
1.2725	-0.00077064
1.2733	-0.00074093
1.2742	-0.00071498
1.275	-0.00069168
1.2758	-0.00067923
1.2767	-0.00067835
1.2775	-0.00069961
1.2783	-0.00071534
1.2792	-0.00073192
1.28	-0.00074035
1.2808	-0.00074154
1.2817	-0.00073299
1.2825	-0.00073809
1.2833	-0.00073725
1.2842	-0.00073196
1.285	-0.00072923
1.2858	-0.00072355
1.2867	-0.00069693
1.2875	-0.00067856
1.2883	-0.00068025
1.2892	-0.0006798
1.29	-0.0006883
1.2908	-0.00070685
1.2917	-0.00071116
1.2925	-0.00069132
1.2933	-0.00067314
1.2942	-0.00065012
1.295	-0.00063205
1.2958	-0.00062693
1.2967	-0.00064177
1.2975	-0.00065557
1.2983	-0.00067802
1.2992	-0.00067653
1.3	-0.00068509
1.3008	-0.00069331
1.3017	-0.00069468
1.3025	-0.00067251
1.3033	-0.0006819
1.3042	-0.00066734
1.305	-0.00064223
1.3058	-0.00060729
1.3067	-0.0006015
1.3075	-0.00058796
1.3083	-0.00058579
1.3092	-0.00058656
1.31	-0.0006226
1.3108	-0.00063779
1.3117	-0.00065024
1.3125	-0.00066774
1.3133	-0.0006701
1.3142	-0.00064972
1.315	-0.0006415
1.3158	-0.00062913
1.3167	-0.00060672
1.3175	-0.00061277
1.3183	-0.00061447
1.3192	-0.00060793
1.32	-0.00060345
1.3208	-0.00061043
1.3217	-0.00059367
1.3225	-0.00058096
1.3233	-0.00058651
1.3242	-0.00056842
1.325	-0.00053499
1.3258	-0.00052072
1.3267	-0.00052181
1.3275	-0.00051785
1.3283	-0.00054806
1.3292	-0.00058492
1.33	-0.00061125
1.3308	-0.00061163
1.3317	-0.00058667
1.3325	-0.00055287
1.3333	-0.00052653
1.3342	-0.00050815
1.335	-0.00050274
1.3358	-0.00052218
1.3367	-0.00052328
1.3375	-0.00053944
1.3383	-0.00054456
1.3392	-0.00056635
1.34	-0.00056449
1.3408	-0.0005789
1.3417	-0.00056586
1.3425	-0.00054939
1.3433	-0.00050738
1.3442	-0.00048023
1.345	-0.00046664
1.3458	-0.00046431
1.3467	-0.00047334
1.3475	-0.00048864
1.3483	-0.0005135
1.3492	-0.00051522
1.35	-0.0004988
1.3508	-0.00047964
1.3517	-0.00045325
1.3525	-0.00042282
1.3533	-0.00039155
1.3542	-0.00038084
1.355	-0.00037879
1.3558	-0.00037501
1.3567	-0.00037259
1.3575	-0.00038833
1.3583	-0.00038114
1.3592	-0.00037071
1.36	-0.00039244
1.3608	-0.00040484
1.3617	-0.00039409
1.3625	-0.00041832
1.3633	-0.000427
1.3642	-0.00041695
1.365	-0.00039826
1.3658	-0.00041343
1.3667	-0.00041597
1.3675	-0.00042747
1.3683	-0.00043844
1.3692	-0.00046707
1.37	-0.00046636
1.3708	-0.00045101
1.3717	-0.00043663
1.3725	-0.00042652
1.3733	-0.00041156
1.3742	-0.00040697
1.375	-0.00041714
1.3758	-0.00042618
1.3767	-0.00041608
1.3775	-0.00040494
1.3783	-0.00039287
1.3792	-0.00036716
1.38	-0.00034462
1.3808	-0.00034624
1.3817	-0.00032222
1.3825	-0.00030566
1.3833	-0.00030087
1.3842	-0.00029784
1.385	-0.00027718
1.3858	-0.00029678
1.3867	-0.00029634
1.3875	-0.00029527
1.3883	-0.00029315
1.3892	-0.00029411
1.39	-0.00028432
1.3908	-0.000305
1.3917	-0.00031284
1.3925	-0.00031734
1.3933	-0.00032501
1.3942	-0.00033894
1.395	-0.00030583
1.3958	-0.00028468
1.3967	-0.000261
1.3975	-0.00022248
1.3983	-0.00015942
1.3992	-0.00013842
1.4	-0.00011269
1.4008	-9.56e-05
1.4017	-0.00012661
1.4025	-0.00016986
1.4033	-0.00021627
1.4042	-0.00024994
1.405	-0.00025558
1.4058	-0.00020078
1.4067	-0.00014333
1.4075	-4.63e-05
1.4083	1.13e-05
1.4092	4.57e-05
1.41	5.58e-05
1.4108	6.44e-05
1.4117	3.18e-05
1.4125	3.24e-05
1.4133	3.59e-05
1.4142	3.51e-05
1.415	2.27e-05
1.4158	3.35e-05
1.4167	3.01e-05
1.4175	-1.21e-05
1.4183	-5.22e-05
1.4192	-7.42e-05
1.42	-0.00010924
1.4208	-0.00011581
1.4217	-8.41e-05
1.4225	-5.7e-05
1.4233	-7.88e-05
1.4242	-9.37e-05
1.425	-0.00016754
1.4258	-0.00023765
1.4267	-0.00028703
1.4275	-0.00027296
1.4283	-0.00024095
1.4292	-0.00016189
1.43	-8.45e-05
1.4308	-5.97e-05
1.4317	-7.15e-05
1.4325	-0.00012392
1.4333	-0.00017364
1.4342	-0.00021832
1.435	-0.00022025
1.4358	-0.00019393
1.4367	-0.00014427
1.4375	-0.00012046
1.4383	-9.31e-05
1.4392	-7.96e-05
1.44	-9.62e-05
1.4408	-0.00010416
1.4417	-6.83e-05
1.4425	-6.19e-05
1.4433	-5.6e-05
1.4442	-1.15e-05
1.445	3.87e-05
1.4458	5.55e-05
1.4467	9.52e-05
1.4475	0.00015594
1.4483	0.00016468
1.4492	0.00014216
1.45	0.0001229
1.4508	8.92e-05
1.4517	3.13e-05
1.4525	2.86e-05
1.4533	2.83e-05
1.4542	-7.49e-07
1.455	-2.32e-05
1.4558	-2.45e-05
1.4567	-9.45e-05
1.4575	-0.00013244
1.4583	-0.00013778
1.4592	-0.00016157
1.46	-0.0001875
1.4608	-0.00013638
1.4617	-9.48e-05
1.4625	-5.07e-05
1.4633	1.56e-05
1.4642	6.85e-05
1.465	6.01e-05
1.4658	3.82e-05
1.4667	2.04e-05
1.4675	1.35e-05
1.4683	3.86e-06
1.4692	3.5e-05
1.47	6.96e-05
1.4708	6.75e-05
1.4717	5.57e-05
1.4725	6.17e-05
1.4733	6.19e-05
1.4742	6.74e-05
1.475	0.00012437
1.4758	0.00015625
1.4767	0.00018918
1.4775	0.00018448
1.4783	0.00015594
1.4792	9.3e-05
1.48	7.72e-05
1.4808	4.97e-05
1.4817	5.83e-05
1.4825	0.0001179
1.4833	0.00017775
1.4842	0.00018916
1.485	0.00017094
1.4858	0.00014348
1.4867	8.61e-05
1.4875	4.56e-05
1.4883	4.26e-05
1.4892	9.14e-05
1.49	0.0001488
1.4908	0.00019295
1.4917	0.00021097
1.4925	0.00020796
1.4933	0.00016121
1.4942	0.00012054
1.495	0.00011064
1.4958	0.00010381
1.4967	0.00010495
1.4975	0.00011106
1.4983	9.38e-05
1.4992	5.23e-05
1.5	5.31e-05
1.5008	3.27e-05
1.5017	7.25e-05
1.5025	0.00012206
1.5033	0.00014819
1.5042	0.00013859
1.505	0.00016376
1.5058	0.00012261
1.5067	8.49e-05
1.5075	7.92e-05
1.5083	7.12e-05
1.5092	5.77e-05
1.51	6.11e-05
1.5108	7.2e-05
1.5117	9.87e-05
1.5125	0.00014519
1.5133	0.00015524
1.5142	0.00017767
1.515	0.00017778
1.5158	0.00014646
1.5167	0.00011453
1.5175	0.00013508
1.5183	0.00016161
1.5192	0.00018013
1.52	0.00022162
1.5208	0.0002446
1.5217	0.00022615
1.5225	0.0001761
1.5233	0.00015472
1.5242	0.00012723
1.525	7.02e-05
1.5258	3.16e-05
1.5267	1.02e-05
1.5275	-9.09e-06
1.5283	-6.9e-05
1.5292	-3.13e-05
1.53	-5.35e-06
1.5308	3.69e-05
1.5317	6.84e-05
1.5325	0.00015358
1.5333	0.00015812
1.5342	0.00016446
1.535	0.00015828
1.5358	0.00013439
1.5367	8.92e-05
1.5375	5.74e-05
1.5383	3.67e-05
1.5392	7.41e-06
1.54	3.36e-06
1.5408	1.32e-05
1.5417	3.86e-05
1.5425	5.12e-05
1.5433	7.13e-05
1.5442	8.64e-05
1.545	9.72e-05
1.5458	9.65e-05
1.5467	0.00010559
1.5475	0.00010846
1.5483	0.00010551
1.5492	7.22e-05
1.55	5.45e-05
1.5508	3.48e-05
1.5517	2.49e-05
1.5525	1.39e-05
1.5533	4.3e-05
1.5542	4.07e-05
1.555	5.58e-05
1.5558	6.69e-05
1.5567	7.22e-05
1.5575	6.18e-05
1.5583	6.3e-05
1.5592	5.91e-05
1.56	4.13e-05
1.5608	3.96e-05
1.5617	1.51e-05
1.5625	2.94e-05
1.5633	1.08e-05
1.5642	8.52e-06
1.565	1.11e-05
1.5658	4.37e-05
1.5667	3.24e-05
1.5675	4.96e-05
1.5683	7.35e-05
1.5692	6.28e-05
1.57	4.81e-05
1.5708	4.63e-05
1.5717	2.51e-05
1.5725	-2.51e-06
1.5733	-8.57e-06
1.5742	-2.71e-05
1.575	-3.44e-05
1.5758	-3.16e-05
1.5767	-2.93e-05
1.5775	-1.29e-05
1.5783	3.36e-05
1.5792	5.36e-05
1.58	8.87e-05
1.5808	0.00012157
1.5817	0.00013675
1.5825	0.00011973
1.5833	0.0001246
1.5842	0.00011107
1.585	8.22e-05
1.5858	6.79e-05
1.5867	6.91e-05
1.5875	4.39e-05
1.5883	3.29e-05
1.5892	4.89e-05
1.59	5.27e-05
1.5908	4.5e-05
1.5917	6.78e-05
1.5925	7.27e-05
1.5933	7.48e-05
1.5942	7.95e-05
1.595	8.3e-05
1.5958	8.87e-05
1.5967	0.00011989
1.5975	0.00011885
1.5983	0.0001103
1.5992	0.00010434
1.6	8.95e-05
1.6008	2.56e-05
1.6017	-2.24e-05
1.6025	-6.68e-05
1.6033	-9.13e-05
1.6042	-0.00013538
1.605	-0.0001368
1.6058	-0.00012492
1.6067	-0.00010546
1.6075	-9.25e-05
1.6083	-6.18e-05
1.6092	-2.75e-05
1.61	-9.6e-06
1.6108	1.95e-05
1.6117	3.4e-05
1.6125	4.32e-05
1.6133	2.54e-05
1.6142	4.17e-05
1.615	3.18e-05
1.6158	3.39e-05
1.6167	5.14e-05
1.6175	8.29e-05
1.6183	8.46e-05
1.6192	8.59e-05
1.62	7.17e-05
1.6208	4.35e-05
1.6217	1.27e-05
1.6225	-2.55e-05
1.6233	-3.5e-05
1.6242	-3.9e-05
1.625	-4.4e-05
1.6258	-3.96e-05
1.6267	-2.08e-05
1.6275	-1.33e-05
1.6283	-1.34e-07
1.6292	1.86e-05
1.63	3.6e-05
1.6308	4.47e-05
1.6317	5.87e-05
1.6325	7.73e-05
1.6333	8.32e-05
1.6342	7.3e-05
1.635	9.52e-05
1.6358	7.86e-05
1.6367	6.11e-05
1.6375	6.02e-05
1.6383	5.65e-05
1.6392	7.72e-06
1.64	7.96e-06
1.6408	4.48e-06
1.6417	-4.17e-07
1.6425	1.42e-05
1.6433	7.75e-05
1.6442	0.00010168
1.645	0.00011771
1.6458	0.00012122
1.6467	0.00013042
1.6475	8.6e-05
1.6483	6.83e-05
1.6492	6.15e-05
1.65	6.07e-05
1.6508	3.02e-05
1.6517	3.06e-05
1.6525	1.37e-05
1.6533	-8.64e-06
1.6542	-4.76e-05
1.655	-4.64e-05
1.6558	-5.34e-05
1.6567	-4.02e-05
1.6575	-2.5e-05
1.6583	3.5e-05
1.6592	7e-05
1.66	9.69e-05
1.6608	9.9e-05
1.6617	0.00011171
1.6625	8.82e-05
1.6633	5.21e-05
1.6642	3.74e-05
1.665	4.16e-05
[truncated: 2,802 more rows]

## Sheet: Fig. S10F
Time (min)	Abs 214 nm	Time (min)	Acetonitrile (%)
0	0	0	5
0.016667	0	0.016667	5
0.033333	0	0.033333	5
0.05	0	0.05	5
0.066667	0	0.066667	5
0.083333	0	0.083333	5
0.1	6.56e-07	0.1	5
0.11667	1.4e-05	0.11667	5
0.13333	6.26e-05	0.13333	5
0.15	8.05e-05	0.15	5
0.16667	6.86e-05	0.16667	5
0.18333	8.51e-05	0.18333	5
0.2	8.82e-05	0.2	5
0.21667	8.74e-05	0.21667	5
0.23333	0.00012082	0.23333	5
0.25	0.0001325	0.25	5
0.26667	0.00011748	0.26667	5
0.28333	0.00011462	0.28333	5
0.3	0.00012463	0.3	5
0.31667	0.00014418	0.31667	5
0.33333	0.00016731	0.33333	5
0.35	0.00017303	0.35	5
0.36667	0.00015611	0.36667	5
0.38333	0.00015277	0.38333	5
0.4	0.00015086	0.4	5
0.41667	0.00015324	0.41667	5
0.43333	0.00015801	0.43333	5
0.45	0.00016111	0.45	5
0.46667	0.00017589	0.46667	5
0.48333	0.00019282	0.48333	5
0.5	0.00020331	0.5	5
0.51667	0.00020713	0.51667	5
0.53333	0.00021905	0.53333	5
0.55	0.00022525	0.55	5
0.56667	0.00022906	0.56667	5
0.58333	0.00026149	0.58333	5
0.6	0.00027507	0.6	5
0.61667	0.00025648	0.61667	5
0.63333	0.0002591	0.63333	5
0.65	0.00027865	0.65	5
0.66667	0.00028604	0.66667	5
0.68333	0.00028628	0.68333	5
0.7	0.00027984	0.7	5
0.71667	0.00027961	0.71667	5
0.73333	0.00029868	0.73333	5
0.75	0.00030273	0.75	5
0.76667	0.00030464	0.76667	5
0.78333	0.00030726	0.78333	5
0.8	0.00030321	0.8	5
0.81667	0.00030822	0.81667	5
0.83333	0.00030869	0.83333	5
0.85	0.00031203	0.85	5
0.86667	0.0003168	0.86667	5
0.88333	0.00030989	0.88333	5
0.9	0.00029391	0.9	5
0.91667	0.00031465	0.91667	5
0.93333	0.00034684	0.93333	5
0.95	0.00036019	0.95	5
0.96667	0.00036782	0.96667	5
0.98333	0.00035113	0.98333	5
1	0.00034922	1	5
1.0167	0.00035399	1.0167	5
1.0333	0.0003528	1.0333	5
1.05	0.00033706	1.05	5
1.0667	0.00032538	1.0667	5
1.0833	0.00037163	1.0833	5
1.1	0.00039762	1.1	5
1.1167	0.00037903	1.1167	5
1.1333	0.0003919	1.1333	5
1.15	0.00039262	1.15	5
1.1667	0.00036734	1.1667	5
1.1833	0.00036782	1.1833	5
1.2	0.00036734	1.2	5
1.2167	0.00038737	1.2167	5
1.2333	0.00040168	1.2333	5
1.25	0.00037831	1.25	5
1.2667	0.00033253	1.2667	5
1.2833	0.0003261	1.2833	5
1.3	0.00036639	1.3	5
1.3167	0.00037807	1.3167	5
1.3333	0.00038093	1.3333	5
1.35	0.0003652	1.35	5
1.3667	0.00036329	1.3667	5
1.3833	0.00037378	1.3833	5
1.4	0.0003652	1.4	5
1.4167	0.00034136	1.4167	5
1.4333	0.00033659	1.4333	5
1.45	0.00036544	1.45	5
1.4667	0.00037163	1.4667	5
1.4833	0.00036544	1.4833	5
1.5	0.00036806	1.5	5
1.5167	0.00038189	1.5167	5
1.5333	0.00038165	1.5333	5
1.55	0.00036997	1.55	5
1.5667	0.00036615	1.5667	5
1.5833	0.00036806	1.5833	5
1.6	0.0003795	1.6	5
1.6167	0.00037545	1.6167	5
1.6333	0.00033277	1.6333	5
1.65	0.00031942	1.65	5
1.6667	0.00034326	1.6667	5
1.6833	0.00036162	1.6833	5
1.7	0.00036734	1.7	5
1.7167	0.00036925	1.7167	5
1.7333	0.00036782	1.7333	5
1.75	0.00035614	1.75	5
1.7667	0.00035161	1.7667	5
1.7833	0.00034994	1.7833	5
1.8	0.00036949	1.8	5
1.8167	0.00036806	1.8167	5
1.8333	0.00034374	1.8333	5
1.85	0.00033325	1.85	5
1.8667	0.0003292	1.8667	5
1.8833	0.00032824	1.8833	5
1.9	0.00031275	1.9	5
1.9167	0.00030869	1.9167	5
1.9333	0.00033277	1.9333	5
1.95	0.00034732	1.95	5
1.9667	0.00034255	1.9667	5
1.9833	0.00033444	1.9833	5
2	0.00032681	2	5
2.0167	0.00031823	2.0167	5
2.0333	0.0003106	2.0333	5
2.05	0.00031251	2.05	5
2.0667	0.00031012	2.0667	5
2.0833	0.00027341	2.0833	5
2.1	0.00025743	2.1	5
2.1167	0.00027603	2.1167	5
2.1333	0.00027865	2.1333	5
2.15	0.0002746	2.15	5
2.1667	0.00026125	2.1667	5
2.1833	0.00024074	2.1833	5
2.2	0.00023025	2.2	5
2.2167	0.00023144	2.2167	5
2.2333	0.00023073	2.2333	5
2.25	0.00022072	2.25	5
2.2667	0.00020069	2.2667	5
2.2833	0.00018686	2.2833	5
2.3	0.00018281	2.3	5
2.3167	0.00017852	2.3167	5
2.3333	0.00018209	2.3333	5
2.35	0.0001778	2.35	5
2.3667	0.00017947	2.3667	5
2.3833	0.00017327	2.3833	5
2.4	0.00015873	2.4	5
2.4167	0.00017756	2.4167	5
2.4333	0.00016421	2.4333	5
2.45	0.00013155	2.45	5
2.4667	0.00012988	2.4667	5
2.4833	0.00014085	2.4833	5
2.5	0.00013226	2.5	5
2.5167	0.00011867	2.5167	5
2.5333	0.00011796	2.5333	5
2.55	0.00010723	2.55	5
2.5667	0.00010008	2.5667	5
2.5833	0.00011462	2.5833	5
2.6	0.00010651	2.6	5
2.6167	7.55e-05	2.6167	5
2.6333	7e-05	2.6333	5
2.65	7.19e-05	2.65	5
2.6667	7.91e-05	2.6667	5
2.6833	0.00011152	2.6833	5
2.7	0.00011462	2.7	5
2.7167	7.5e-05	2.7167	5
2.7333	7.22e-05	2.7333	5
2.75	7.15e-05	2.75	5
2.7667	7.89e-05	2.7667	5
2.7833	7.96e-05	2.7833	5
2.8	5.79e-05	2.8	5
2.8167	6.1e-05	2.8167	5
2.8333	8.41e-05	2.8333	5
2.85	8e-05	2.85	5
2.8667	4.29e-05	2.8667	5
2.8833	6.05e-05	2.8833	5
2.9	7.05e-05	2.9	5
2.9167	4.12e-05	2.9167	5
2.9333	1.95e-05	2.9333	5
2.95	1.19e-05	2.95	5
2.9667	1.71e-05	2.9667	5
2.9833	1.95e-05	2.9833	5
3	9.24e-06	3	5
3.0167	4.47e-06	3.0167	5
3.0333	7.33e-06	3.0333	5
3.05	-6.02e-06	3.05	5
3.0667	-1.34e-05	3.0667	5
3.0833	-1.87e-05	3.0833	5
3.1	-1.6e-05	3.1	5
3.1167	-1.08e-05	3.1167	5
3.1333	-2.53e-05	3.1333	5
3.15	-3.11e-05	3.15	5
3.1667	-3.51e-05	3.1667	5
3.1833	-3.92e-05	3.1833	5
3.2	-3.99e-05	3.2	5
3.2167	-5.75e-05	3.2167	5
3.2333	-7.59e-05	3.2333	5
3.25	-8.14e-05	3.25	5
3.2667	-8.26e-05	3.2667	5
3.2833	-8.11e-05	3.2833	5
3.3	-5.63e-05	3.3	5
3.3167	-4.66e-05	3.3167	5
3.3333	-7.02e-05	3.3333	5
3.35	-8.78e-05	3.35	5
3.3667	-9.64e-05	3.3667	5
3.3833	-9.45e-05	3.3833	5
3.4	-8.76e-05	3.4	5
3.4167	-9.09e-05	3.4167	5
3.4333	-0.00010091	3.4333	5
3.45	-0.0001052	3.45	5
3.4667	-0.0001033	3.4667	5
3.4833	-0.00010425	3.4833	5
3.5	-0.00011283	3.5	5
3.5167	-0.00011903	3.5167	5
3.5333	-0.00011808	3.5333	5
3.55	-0.00011617	3.55	5
3.5667	-0.00012022	3.5667	5
3.5833	-0.00012976	3.5833	5
3.6	-0.00012475	3.6	5
3.6167	-0.00012547	3.6167	5
3.6333	-0.00012881	3.6333	5
3.65	-0.00011975	3.65	5
3.6667	-0.00011927	3.6667	5
3.6833	-0.00011903	3.6833	5
3.7	-0.00011331	3.7	5
3.7167	-8.66e-05	3.7167	5
3.7333	-8.76e-05	3.7333	5
3.75	-0.00011236	3.75	5
3.7667	-0.00011474	3.7667	5
3.7833	-0.00011522	3.7833	5
3.8	-0.00011307	3.8	5
3.8167	-0.00011355	3.8167	5
3.8333	-0.00014597	3.8333	5
3.85	-0.00015813	3.85	5
3.8667	-0.00011545	3.8667	5
3.8833	-9.59e-05	3.8833	5
3.9	-9.71e-05	3.9	5
3.9167	-8.59e-05	3.9167	5
3.9333	-8.68e-05	3.9333	5
3.95	-9.88e-05	3.95	5
3.9667	-9.4e-05	3.9667	5
3.9833	-6.13e-05	3.9833	5
4	-1.36e-05	4	5
4.0167	-1.72e-05	4.0167	5
4.0333	-4.35e-05	4.0333	5
4.05	-2.68e-05	4.05	5
4.0667	-1.39e-05	4.0667	5
4.0833	-2.15e-05	4.0833	5
4.1	-3.42e-05	4.1	5
4.1167	-3.34e-05	4.1167	5
4.1333	-1.17e-05	4.1333	5
4.15	4.47e-06	4.15	5
4.1667	7.81e-06	4.1667	5
4.1833	8.52e-06	4.1833	5
4.2	1.37e-06	4.2	5
4.2167	1.85e-06	4.2167	5
4.2333	1.66e-05	4.2333	5
4.25	2.02e-05	4.25	5
4.2667	1.5e-05	4.2667	5
4.2833	9.24e-06	4.2833	5
4.3	2.02e-05	4.3	5
4.3167	3.67e-05	4.3167	5
4.3333	4.31e-05	4.3333	5
4.35	8.27e-05	4.35	5
4.3667	9.53e-05	4.3667	5
4.3833	6.34e-05	4.3833	5
4.4	2.69e-05	4.4	5
4.4167	1.04e-05	4.4167	5
4.4333	1.93e-05	4.4333	5
4.45	2.33e-05	4.45	5
4.4667	1.16e-05	4.4667	5
4.4833	-1.44e-05	4.4833	5
4.5	-2.75e-05	4.5	5
4.5167	-3.3e-05	4.5167	5
4.5333	-3.18e-05	4.5333	5
4.55	-5.8e-05	4.55	5
4.5667	-0.00010997	4.5667	5
4.5833	-0.00014526	4.5833	5
4.6	-0.00023824	4.6	5
4.6167	-0.0004397	4.6167	5
4.6333	-0.00073677	4.6333	5
4.65	-0.0011786	4.65	5
4.6667	-0.001848	4.6667	5
4.6833	-0.002801	4.6833	5
4.7	-0.004052	4.7	5
4.7167	-0.0056439	4.7167	5
4.7333	-0.0076099	4.7333	5
4.75	-0.0099552	4.75	5
4.7667	-0.012711	4.7667	5
4.7833	-0.015864	4.7833	5
4.8	-0.019308	4.8	5
4.8167	-0.02285	4.8167	5
4.8333	-0.026209	4.8333	5
4.85	-0.029063	4.85	5
4.8667	-0.031217	4.8667	5
4.8833	-0.032703	4.8833	5
4.9	-0.033668	4.9	5
4.9167	-0.034175	4.9167	5
4.9333	-0.034244	4.9333	5
4.95	-0.033902	4.95	5
4.9667	-0.032847	4.9667	5
4.9833	-0.029713	4.9833	5
5	-0.020318	5	5
5.0167	0.0055074	5.0167	5
5.0333	0.067858	5.0333	5
5.05	0.19917	5.05	5
5.0667	0.44194	5.0667	5
5.0833	0.84129	5.0833	5
5.1	1.4213	5.1	5
5.1167	2.1091	5.1167	5
5.1333	2.6543	5.1333	5
5.15	2.9048	5.15	5
5.1667	2.986	5.1667	5
5.1833	3.0268	5.1833	5
5.2	3.0546	5.2	5
5.2167	3.0722	5.2167	5
5.2333	3.0836	5.2333	5
5.25	3.0917	5.25	5
5.2667	3.096	5.2667	5
5.2833	3.0975	5.2833	5
5.3	3.0963	5.3	5
5.3167	3.0936	5.3167	5
5.3333	3.0899	5.3333	5
5.35	3.0854	5.35	5
5.3667	3.081	5.3667	5
5.3833	3.0768	5.3833	5
5.4	3.0728	5.4	5
5.4167	3.0685	5.4167	5
5.4333	3.0649	5.4333	5
5.45	3.0617	5.45	5
5.4667	3.0588	5.4667	5
5.4833	3.0572	5.4833	5
5.5	3.0553	5.5	5
5.5167	3.0534	5.5167	5
5.5333	3.0526	5.5333	5
5.55	3.0517	5.55	5
5.5667	3.051	5.5667	5
5.5833	3.0511	5.5833	5
5.6	3.0516	5.6	5
5.6167	3.0517	5.6167	5
5.6333	3.0514	5.6333	5
5.65	3.0516	5.65	5
5.6667	3.052	5.6667	5
5.6833	3.0522	5.6833	5
5.7	3.0531	5.7	5
5.7167	3.0541	5.7167	5
5.7333	3.0545	5.7333	5
5.75	3.0552	5.75	5
5.7667	3.0565	5.7667	5
5.7833	3.0577	5.7833	5
5.8	3.0587	5.8	5
5.8167	3.06	5.8167	5
5.8333	3.0614	5.8333	5
5.85	3.0633	5.85	5
5.8667	3.0657	5.8667	5
5.8833	3.0682	5.8833	5
5.9	3.0707	5.9	5
5.9167	3.0722	5.9167	5
5.9333	3.0738	5.9333	5
5.95	3.0766	5.95	5
5.9667	3.0787	5.9667	5
5.9833	3.0811	5.9833	5
6	3.0835	6	5
6.0167	3.0839	6.0167	5
6.0333	3.0852	6.0333	5
6.05	3.0859	6.05	5
6.0667	3.0857	6.0667	5
6.0833	3.0866	6.0833	5
6.1	3.0876	6.1	5
6.1167	3.0878	6.1167	5
6.1333	3.0867	6.1333	5
6.15	3.0866	6.15	5
6.1667	3.0878	6.1667	5
6.1833	3.0897	6.1833	5
6.2	3.0906	6.2	5
6.2167	3.0906	6.2167	5
6.2333	3.0917	6.2333	5
6.25	3.0935	6.25	5
6.2667	3.0981	6.2667	5
6.2833	3.1117	6.2833	5
6.3	3.1321	6.3	5
6.3167	3.1505	6.3167	5
6.3333	3.1632	6.3333	5
6.35	3.1721	6.35	5
6.3667	3.1787	6.3667	5
6.3833	3.1833	6.3833	5
6.4	3.1873	6.4	5
6.4167	3.1913	6.4167	5
6.4333	3.1959	6.4333	5
6.45	3.2005	6.45	5
6.4667	3.2053	6.4667	5
6.4833	3.2097	6.4833	5
6.5	3.2126	6.5	5
6.5167	3.215	6.5167	5
6.5333	3.2187	6.5333	5
6.55	3.2224	6.55	5
6.5667	3.2251	6.5667	5
6.5833	3.2275	6.5833	5
6.6	3.2303	6.6	5
6.6167	3.234	6.6167	5
6.6333	3.2375	6.6333	5
6.65	3.2406	6.65	5
6.6667	3.2432	6.6667	5
6.6833	3.2454	6.6833	5
6.7	3.2487	6.7	5
6.7167	3.2515	6.7167	5
6.7333	3.2539	6.7333	5
6.75	3.2579	6.75	5
6.7667	3.2614	6.7667	5
6.7833	3.2651	6.7833	5
6.8	3.2694	6.8	5
6.8167	3.273	6.8167	5
6.8333	3.2748	6.8333	5
6.85	3.276	6.85	5
6.8667	3.2779	6.8667	5
6.8833	3.2826	6.8833	5
6.9	3.2866	6.9	5
6.9167	3.2867	6.9167	5
6.9333	3.2877	6.9333	5
6.95	3.2894	6.95	5
6.9667	3.2906	6.9667	5
6.9833	3.2919	6.9833	5
7	3.2938	7	5
7.0167	3.2955	7.0167	5
7.0333	3.2955	7.0333	5
7.05	3.2965	7.05	5
7.0667	3.297	7.0667	5
7.0833	3.2964	7.0833	5
7.1	3.2967	7.1	5
7.1167	3.2966	7.1167	5
7.1333	3.2956	7.1333	5
7.15	3.2937	7.15	5
7.1667	3.2912	7.1667	5
7.1833	3.2873	7.1833	5
7.2	3.2823	7.2	5
7.2167	3.2776	7.2167	5
7.2333	3.274	7.2333	5
7.25	3.2709	7.25	5
7.2667	3.2684	7.2667	5
7.2833	3.2654	7.2833	5
7.3	3.2617	7.3	5
7.3167	3.26	7.3167	5
7.3333	3.258	7.3333	5
7.35	3.2547	7.35	5
7.3667	3.2524	7.3667	5
7.3833	3.2505	7.3833	5
7.4	3.249	7.4	5
7.4167	3.2467	7.4167	5
7.4333	3.2437	7.4333	5
7.45	3.2417	7.45	5
7.4667	3.2409	7.4667	5
7.4833	3.2389	7.4833	5
7.5	3.2369	7.5	5
7.5167	3.236	7.5167	5
7.5333	3.2347	7.5333	5
7.55	3.2331	7.55	5
7.5667	3.232	7.5667	5
7.5833	3.2306	7.5833	5
7.6	3.2285	7.6	5
7.6167	3.2286	7.6167	5
7.6333	3.2279	7.6333	5
7.65	3.2256	7.65	5
7.6667	3.2235	7.6667	5
7.6833	3.2212	7.6833	5
7.7	3.219	7.7	5
7.7167	3.2178	7.7167	5
7.7333	3.2172	7.7333	5
7.75	3.2168	7.75	5
7.7667	3.2159	7.7667	5
7.7833	3.2153	7.7833	5
7.8	3.216	7.8	5
7.8167	3.2164	7.8167	5
7.8333	3.2169	7.8333	5
7.85	3.2192	7.85	5
7.8667	3.2206	7.8667	5
7.8833	3.2211	7.8833	5
7.9	3.2235	7.9	5
7.9167	3.2255	7.9167	5
7.9333	3.2273	7.9333	5
7.95	3.2284	7.95	5
7.9667	3.23	7.9667	5
7.9833	3.2327	7.9833	5
8	3.2354	8	5
8.0167	3.2383	8.0167	5
8.0333	3.2413	8.0333	5
8.05	3.2465	8.05	5
8.0667	3.2513	8.0667	5
8.0833	3.2573	8.0833	5
8.1	3.2719	8.1	5
8.1167	3.2889	8.1167	5
8.1333	3.2897	8.1333	5
8.15	3.2774	8.15	5
8.1667	3.2648	8.1667	5
8.1833	3.2527	8.1833	5
8.2	3.2424	8.2	5
8.2167	3.2337	8.2167	5
8.2333	3.2254	8.2333	5
8.25	3.2194	8.25	5
8.2667	3.2133	8.2667	5
8.2833	3.2089	8.2833	5
8.3	3.2087	8.3	5
8.3167	3.2098	8.3167	5
8.3333	3.2084	8.3333	5
8.35	3.2041	8.35	5
8.3667	3.1987	8.3667	5
8.3833	3.1962	8.3833	5
8.4	3.1932	8.4	5
8.4167	3.1845	8.4167	5
8.4333	3.1773	8.4333	5
8.45	3.1748	8.45	5
8.4667	3.174	8.4667	5
8.4833	3.1734	8.4833	5
8.5	3.1718	8.5	5
8.5167	3.1679	8.5167	5
8.5333	3.1606	8.5333	5
8.55	3.1566	8.55	5
8.5667	3.1587	8.5667	5
8.5833	3.1384	8.5833	5
8.6	3.097	8.6	5
8.6167	3.0612	8.6167	5
8.6333	3.03	8.6333	5
8.65	2.998	8.65	5
8.6667	2.9619	8.6667	5
8.6833	2.9182	8.6833	5
8.7	2.8646	8.7	5
8.7167	2.8006	8.7167	5
8.7333	2.7261	8.7333	5
8.75	2.642	8.75	5
8.7667	2.5485	8.7667	5
8.7833	2.4464	8.7833	5
8.8	2.3387	8.8	5
8.8167	2.2274	8.8167	5
8.8333	2.114	8.8333	5
8.85	2.0009	8.85	5
8.8667	1.8906	8.8667	5
8.8833	1.7838	8.8833	5
8.9	1.6817	8.9	5
8.9167	1.5849	8.9167	5
8.9333	1.4922	8.9333	5
8.95	1.404	8.95	5
8.9667	1.3191	8.9667	5
8.9833	1.2379	8.9833	5
9	1.1591	9	5
9.0167	1.0841	9.0167	5
9.0333	1.0129	9.0333	5
9.05	0.94381	9.05	5
9.0667	0.87845	9.0667	5
9.0833	0.81752	9.0833	5
9.1	0.76077	9.1	5
9.1167	0.70715	9.1167	5
9.1333	0.65689	9.1333	5
9.15	0.61025	9.15	5
9.1667	0.56717	9.1667	5
9.1833	0.52732	9.1833	5
9.2	0.49093	9.2	5
9.2167	0.458	9.2167	5
9.2333	0.42837	9.2333	5
9.25	0.40191	9.25	5
9.2667	0.37834	9.2667	5
9.2833	0.35744	9.2833	5
9.3	0.33853	9.3	5
9.3167	0.32131	9.3167	5
9.3333	0.30553	9.3333	5
9.35	0.29106	9.35	5
9.3667	0.27771	9.3667	5
9.3833	0.26533	9.3833	5
9.4	0.25381	9.4	5
9.4167	0.2431	9.4167	5
9.4333	0.23312	9.4333	5
9.45	0.22375	9.45	5
9.4667	0.21497	9.4667	5
9.4833	0.20678	9.4833	5
9.5	0.19912	9.5	5
9.5167	0.1919	9.5167	5
9.5333	0.1852	9.5333	5
9.55	0.17892	9.55	5
9.5667	0.17298	9.5667	5
9.5833	0.16739	9.5833	5
9.6	0.16223	9.6	5
9.6167	0.15736	9.6167	5
9.6333	0.15276	9.6333	5
9.65	0.14854	9.65	5
9.6667	0.14461	9.6667	5
9.6833	0.14094	9.6833	5
9.7	0.13752	9.7	5
9.7167	0.13434	9.7167	5
9.7333	0.13134	9.7333	5
9.75	0.12856	9.75	5
9.7667	0.12597	9.7667	5
9.7833	0.12353	9.7833	5
9.8	0.12123	9.8	5
9.8167	0.11907	9.8167	5
9.8333	0.11706	9.8333	5
9.85	0.11516	9.85	5
9.8667	0.11334	9.8667	5
9.8833	0.11161	9.8833	5
9.9	0.10994	9.9	5
9.9167	0.10831	9.9167	5
9.9333	0.10675	9.9333	5
9.95	0.10526	9.95	5
9.9667	0.10381	9.9667	5
9.9833	0.10244	9.9833	5
10	0.10115	10	5.0725
10.017	0.099849	10.017	5.1725
10.033	0.098504	10.033	5.2725
10.05	0.097256	10.05	5.3725
10.067	0.096079	10.067	5.4725
10.083	0.094961	10.083	5.5725
10.1	0.093826	10.1	5.6725
10.117	0.092674	10.117	5.7725
10.133	0.091539	10.133	5.8725
10.15	0.090425	10.15	5.9725
10.167	0.089382	10.167	6.0725
10.183	0.088391	10.183	6.1725
10.2	0.087397	10.2	6.2725
10.217	0.086406	10.217	6.3725
10.233	0.085442	10.233	6.4725
10.25	0.084464	10.25	6.5725
10.267	0.083515	10.267	6.6725
10.283	0.082653	10.283	6.7725
10.3	0.081756	10.3	6.876
10.317	0.080794	10.317	6.9725
10.333	0.07992	10.333	7.0725
10.35	0.079084	10.35	7.1725
10.367	0.078233	10.367	7.2725
10.383	0.077429	10.383	7.3725
10.4	0.076684	10.4	7.4725
10.417	0.075996	10.417	7.573
10.433	0.07541	10.433	7.6725
10.45	0.074949	10.45	7.7725
10.467	0.074644	10.467	7.8725
10.483	0.074615	10.483	7.973
10.5	0.074924	10.5	8.0725
10.517	0.075597	10.517	8.1725
10.533	0.076703	10.533	8.2725
10.55	0.078467	10.55	8.3725
10.567	0.08104	10.567	8.4725
10.583	0.084534	10.583	8.5725
10.6	0.089087	10.6	8.6725
10.617	0.094756	10.617	8.7725
10.633	0.10154	10.633	8.8725
10.65	0.10958	10.65	8.9725
10.667	0.1189	10.667	9.0725
10.683	0.1292	10.683	9.1725
10.7	0.14054	10.7	9.2725
10.717	0.15279	10.717	9.3725
10.733	0.16569	10.733	9.4725
10.75	0.17914	10.75	9.5725
10.767	0.19336	10.767	9.6725
10.783	0.20788	10.783	9.7725
10.8	0.22235	10.8	9.8725
10.817	0.2372	10.817	9.9725
10.833	0.25268	10.833	10.073
10.85	0.26845	10.85	10.172
10.867	0.28453	10.867	10.273
10.883	0.30135	10.883	10.373
10.9	0.31854	10.9	10.472
10.917	0.3361	10.917	10.573
10.933	0.35418	10.933	10.672
10.95	0.37294	10.95	10.773
10.967	0.39218	10.967	10.873
10.983	0.4115	10.983	10.972
11	0.43061	11	11.073
11.017	0.44969	11.017	11.172
11.033	0.46859	11.033	11.273
11.05	0.48689	11.05	11.373
11.067	0.50453	11.067	11.472
11.083	0.52136	11.083	11.573
11.1	0.53723	11.1	11.672
11.117	0.55208	11.117	11.773
11.133	0.56579	11.133	11.873
11.15	0.57829	11.15	11.972
11.167	0.58952	11.167	12.073
11.183	0.5996	11.183	12.172
11.2	0.60864	11.2	12.273
11.217	0.61655	11.217	12.373
11.233	0.62341	11.233	12.472
11.25	0.62922	11.25	12.573
11.267	0.63404	11.267	12.672
11.283	0.63768	11.283	12.773
11.3	0.64019	11.3	12.873
11.317	0.64185	11.317	12.972
11.333	0.64268	11.333	13.073
11.35	0.64244	11.35	13.172
11.367	0.6412	11.367	13.273
11.383	0.63936	11.383	13.373
11.4	0.63659	11.4	13.472
11.417	0.63305	11.417	13.573
11.433	0.62889	11.433	13.672
11.45	0.62411	11.45	13.773
11.467	0.61866	11.467	13.873
11.483	0.6125	11.483	13.972
11.5	0.6059	11.5	14.073
11.517	0.59887	11.517	14.172
11.533	0.59111	11.533	14.273
11.55	0.58273	11.55	14.373
11.567	0.57401	11.567	14.472
11.583	0.56484	11.583	14.573
11.6	0.5553	11.6	14.672
11.617	0.54531	11.617	14.773
11.633	0.53494	11.633	14.873
11.65	0.52414	11.65	14.972
11.667	0.51298	11.667	15.073
11.683	0.50154	11.683	15.172
11.7	0.48979	11.7	15.273
11.717	0.47769	11.717	15.373
11.733	0.46537	11.733	15.472
11.75	0.45288	11.75	15.573
11.767	0.4402	11.767	15.672
11.783	0.42747	11.783	15.773
11.8	0.41466	11.8	15.873
11.817	0.40189	11.817	15.972
11.833	0.38903	11.833	16.073
11.85	0.37609	11.85	16.173
11.867	0.36334	11.867	16.272
11.883	0.35076	11.883	16.372
11.9	0.33838	11.9	16.472
11.917	0.32618	11.917	16.573
11.933	0.31428	11.933	16.673
11.95	0.30272	11.95	16.772
11.967	0.29139	11.967	16.872
11.983	0.28039	11.983	16.976
12	0.26977	12	17.073
12.017	0.2595	12.017	17.173
12.033	0.24967	12.033	17.272
12.05	0.24023	12.05	17.374
12.067	0.23121	12.067	17.472
12.083	0.22255	12.083	17.573
12.1	0.21428	12.1	17.673
12.117	0.20642	12.117	17.772
12.133	0.19891	12.133	17.872
12.15	0.19174	12.15	17.972
12.167	0.18496	12.167	18.076
12.183	0.1785	12.183	18.173
12.2	0.17237	12.2	18.272
12.217	0.16668	12.217	18.372
12.233	0.16123	12.233	18.473
12.25	0.15598	12.25	18.573
12.267	0.15103	12.267	18.673
12.283	0.14637	12.283	18.772
12.3	0.14198	12.3	18.872
12.317	0.13782	12.317	18.972
12.333	0.13371	12.333	19.073
12.35	0.12977	12.35	19.173
12.367	0.12611	12.367	19.272
12.383	0.12263	12.383	19.372
12.4	0.11929	12.4	19.472
12.417	0.11607	12.417	19.573
12.433	0.11301	12.433	19.673
12.45	0.11009	12.45	19.772
12.467	0.10725	12.467	19.872
12.483	0.1045	12.483	19.972
12.5	0.10183	12.5	20.073
12.517	0.099259	12.517	20.173
12.533	0.096764	12.533	20.272
12.55	0.094262	12.55	20.372
12.567	0.091829	12.567	20.472
12.583	0.089482	12.583	20.573
12.6	0.087208	12.6	20.673
12.617	0.085017	12.617	20.772
12.633	0.082851	12.633	20.872
12.65	0.08074	12.65	20.972
12.667	0.078703	12.667	21.073
12.683	0.0767	12.683	21.173
12.7	0.074739	12.7	21.272
12.717	0.072797	12.717	21.372
12.733	0.070906	12.733	21.472
12.75	0.069111	12.75	21.573
12.767	0.067346	12.767	21.673
12.783	0.065611	12.783	21.772
12.8	0.063943	12.8	21.872
12.817	0.062326	12.817	21.972
12.833	0.060754	12.833	22.073
12.85	0.059222	12.85	22.173
12.867	0.057756	12.867	22.272
12.883	0.056343	12.883	22.372
12.9	0.054923	12.9	22.472
12.917	0.053493	12.917	22.573
12.933	0.052135	12.933	22.675
12.95	0.050855	12.95	22.772
12.967	0.049605	12.967	22.872
12.983	0.048394	12.983	22.972
13	0.047232	13	23.073
13.017	0.046115	13.017	23.173
13.033	0.045011	13.033	23.272
13.05	0.043933	13.05	23.372
13.067	0.042849	13.067	23.472
13.083	0.041825	13.083	23.573
13.1	0.040885	13.1	23.673
13.117	0.039931	13.117	23.772
13.133	0.038945	13.133	23.872
13.15	0.038027	13.15	23.972
13.167	0.037199	13.167	24.073
13.183	0.036371	13.183	24.173
13.2	0.035569	13.2	24.272
13.217	0.034857	13.217	24.372
13.233	0.03413	13.233	24.472
13.25	0.033364	13.25	24.573
13.267	0.032644	13.267	24.673
13.283	0.031909	13.283	24.772
13.3	0.031214	13.3	24.872
13.317	0.030559	13.317	24.972
13.333	0.029896	13.333	25.073
13.35	0.029253	13.35	25.173
13.367	0.028624	13.367	25.272
13.383	0.028019	13.383	25.372
13.4	0.02742	13.4	25.472
13.417	0.026859	13.417	25.573
13.433	0.026347	13.433	25.673
13.45	0.025847	13.45	25.772
13.467	0.025342	13.467	25.872
13.483	0.024867	13.483	25.972
13.5	0.02436	13.5	26.073
13.517	0.023855	13.517	26.173
13.533	0.023414	13.533	26.272
13.55	0.022959	13.55	26.372
13.567	0.022507	13.567	26.472
13.583	0.022072	13.583	26.573
13.6	0.021659	13.6	26.673
13.617	0.021263	13.617	26.772
13.633	0.020873	13.633	26.872
13.65	0.02045	13.65	26.972
13.667	0.020049	13.667	27.073
13.683	0.019706	13.683	27.173
13.7	0.019361	13.7	27.272
13.717	0.019015	13.717	27.372
13.733	0.018662	13.733	27.472
13.75	0.018316	13.75	27.573
13.767	0.018004	13.767	27.673
13.783	0.017703	13.783	27.772
13.8	0.017377	13.8	27.872
13.817	0.017068	13.817	27.972
13.833	0.016784	13.833	28.073
13.85	0.016488	13.85	28.173
13.867	0.016158	13.867	28.272
13.883	0.01586	13.883	28.372
13.9	0.01561	13.9	28.472
13.917	0.015364	13.917	28.573
13.933	0.01513	13.933	28.673
13.95	0.01488	13.95	28.772
13.967	0.014641	13.967	28.872
13.983	0.014424	13.983	28.972
14	0.014195	14	29.073
14.017	0.013915	14.017	29.173
14.033	0.013648	14.033	29.272
14.05	0.013437	14.05	29.372
14.067	0.013235	14.067	29.472
14.083	0.013022	14.083	29.573
14.1	0.012803	14.1	29.673
14.117	0.012603	14.117	29.772
14.133	0.012407	14.133	29.872
14.15	0.012209	14.15	29.972
14.167	0.012005	14.167	30.073
14.183	0.011823	14.183	30.173
14.2	0.011674	14.2	30.272
14.217	0.011513	14.217	30.372
14.233	0.011305	14.233	30.472
14.25	0.011119	14.25	30.573
14.267	0.010992	14.267	30.673
14.283	0.010858	14.283	30.772
14.3	0.010715	14.3	30.872
14.317	0.010595	14.317	30.972
14.333	0.010477	14.333	31.073
14.35	0.010333	14.35	31.173
14.367	0.010182	14.367	31.272
14.383	0.0099794	14.383	31.372
14.4	0.0098292	14.4	31.472
14.417	0.0097267	14.417	31.573
14.433	0.0095798	14.433	31.673
14.45	0.0094196	14.45	31.772
14.467	0.0092682	14.467	31.872
14.483	0.0091445	14.483	31.972
14.5	0.0090236	14.5	32.075
14.517	0.0088891	14.517	32.173
14.533	0.0087113	14.533	32.272
14.55	0.0085616	14.55	32.373
14.567	0.0084762	14.567	32.472
14.583	0.0083923	14.583	32.572
14.6	0.0082316	14.6	32.673
14.617	0.0080857	14.617	32.772
14.633	0.0080385	14.633	32.873
14.65	0.0079512	14.65	32.972
14.667	0.0078225	14.667	33.072
14.683	0.0076835	14.683	33.173
14.7	0.0075535	14.7	33.272
14.717	0.0074682	14.717	33.373
14.733	0.0073816	14.733	33.472
14.75	0.0072395	14.75	33.572
14.767	0.0070986	14.767	33.673
14.783	0.0070161	14.783	33.772
14.8	0.0069439	14.8	33.873
14.817	0.0068409	14.817	33.972
14.833	0.0067531	14.833	34.072
14.85	0.0066833	14.85	34.173
14.867	0.0065872	14.867	34.272
14.883	0.0065081	14.883	34.373
14.9	0.006494	14.9	34.472
14.917	0.0064716	14.917	34.572
14.933	0.0063841	14.933	34.673
14.95	0.0062897	14.95	34.772
14.967	0.0061736	14.967	34.873
14.983	0.0060737	14.983	34.975
15	0.0060255	15	35.006
15.017	0.0059676	15.017	35.014
15.033	0.0058901	15.033	35.023
15.05	0.0057988	15.05	35.031
15.067	0.0057413	15.067	35.039
15.083	0.005686	15.083	35.048
15.1	0.0056192	15.1	35.056
15.117	0.0055932	15.117	35.064
15.133	0.0055944	15.133	35.073
15.15	0.0055701	15.15	35.081
15.167	0.0054707	15.167	35.09
15.183	0.0053045	15.183	35.098
15.2	0.0051593	15.2	35.106
15.217	0.0050933	15.217	35.114
15.233	0.005053	15.233	35.123
15.25	0.0050115	15.25	35.131
15.267	0.0049304	15.267	35.139
15.283	0.0048489	15.283	35.148
15.3	0.0048026	15.3	35.156
15.317	0.0047631	15.317	35.164
15.333	0.0046923	15.333	35.173
15.35	0.004616	15.35	35.181
15.367	0.004575	15.367	35.189
15.383	0.0045523	15.383	35.198
15.4	0.0045161	15.4	35.206
15.417	0.0044517	15.417	35.214
15.433	0.0044093	15.433	35.223
15.45	0.0043802	15.45	35.231
15.467	0.0043373	15.467	35.239
15.483	0.0042261	15.483	35.248
15.5	0.0041072	15.5	35.256
15.517	0.004064	15.517	35.264
15.533	0.0040461	15.533	35.273
15.55	0.003997	15.55	35.281
15.567	0.0039253	15.567	35.289
15.583	0.0038754	15.583	35.298
15.6	0.0038421	15.6	35.306
15.617	0.0038108	15.617	35.314
15.633	0.0037372	15.633	35.323
15.65	0.0036673	15.65	35.331
15.667	0.003628	15.667	35.339
15.683	0.0035877	15.683	35.348
15.7	0.0035388	15.7	35.356
15.717	0.0034885	15.717	35.364
15.733	0.003458	15.733	35.373
15.75	0.0034246	15.75	35.381
15.767	0.0033903	15.767	35.389
15.783	0.0033554	15.783	35.398
15.8	0.0033273	15.8	35.406
15.817	0.0032756	15.817	35.414
15.833	0.0032262	15.833	35.423
15.85	0.0032234	15.85	35.431
15.867	0.0032274	15.867	35.439
15.883	0.0032105	15.883	35.448
15.9	0.0031814	15.9	35.456
15.917	0.0030896	15.917	35.464
15.933	0.0029992	15.933	35.473
15.95	0.0029771	15.95	35.481
15.967	0.0029508	15.967	35.489
15.983	0.0029134	15.983	35.498
16	0.0028526	16	35.506
16.017	0.0027964	16.017	35.514
16.033	0.0027658	16.033	35.523
16.05	0.0027348	16.05	35.531
16.067	0.0027139	16.067	35.539
16.083	0.0026976	16.083	35.548
16.1	0.0026731	16.1	35.556
16.117	0.0026154	16.117	35.564
16.133	0.0025432	16.133	35.573
16.15	0.0025052	16.15	35.581
16.167	0.0024895	16.167	35.589
16.183	0.0024621	16.183	35.598
16.2	0.0024285	16.2	35.606
16.217	0.0023877	16.217	35.614
16.233	0.0023295	16.233	35.623
16.25	0.0022919	16.25	35.631
16.267	0.0022644	16.267	35.639
16.283	0.0022153	16.283	35.648
16.3	0.0021741	16.3	35.656
16.317	0.0021626	16.317	35.664
16.333	0.0021428	16.333	35.673
16.35	0.0021088	16.35	35.681
16.367	0.0020611	16.367	35.689
16.383	0.0019986	16.383	35.698
16.4	0.0019464	16.4	35.706
16.417	0.0019111	16.417	35.714
16.433	0.0019044	16.433	35.723
16.45	0.0019128	16.45	35.731
16.467	0.0019047	16.467	35.739
16.483	0.0018277	16.483	35.748
16.5	0.0017495	16.5	35.756
16.517	0.0017456	16.517	35.764
16.533	0.0017352	16.533	35.773
16.55	0.0016968	16.55	35.781
16.567	0.0016641	16.567	35.789
16.583	0.0016462	16.583	35.798
16.6	0.0016379	16.6	35.806
16.617	0.0016283	16.617	35.814
16.633	0.0016035	16.633	35.823
16.65	0.0015447	16.65	35.831
16.667	0.0014934	16.667	35.839
16.683	0.0014791	16.683	35.848
16.7	0.0014672	16.7	35.856
16.717	0.0014529	16.717	35.864
16.733	0.0014257	16.733	35.873
16.75	0.0013964	16.75	35.881
16.767	0.0014002	16.767	35.889
16.783	0.0013871	16.783	35.898
16.8	0.0013205	16.8	35.906
16.817	0.0012845	16.817	35.914
16.833	0.0012748	16.833	35.923
16.85	0.0012519	16.85	35.931
16.867	0.0011851	16.867	35.939
16.883	0.0011355	16.883	35.948
16.9	0.0011451	16.9	35.956
16.917	0.0011227	16.917	35.964
16.933	0.0011052	16.933	35.973
16.95	0.0011563	16.95	35.981
16.967	0.0011978	16.967	35.989
16.983	0.0011813	16.983	35.998
17	0.0011699	17	36.006
17.017	0.00112	17.017	36.014
17.033	0.0010759	17.033	36.023
17.05	0.0011031	17.05	36.031
17.067	0.0011215	17.067	36.04
17.083	0.0011219	17.083	36.048
17.1	0.001053	17.1	36.056
17.117	0.00098985	17.117	36.064
17.133	0.0010044	17.133	36.073
17.15	0.0010392	17.15	36.081
17.167	0.0011212	17.167	36.089
17.183	0.0011935	17.183	36.098
17.2	0.0012187	17.2	36.106
17.217	0.0012435	17.217	36.114
17.233	0.0012493	17.233	36.123
17.25	0.0012714	17.25	36.131
17.267	0.0013303	17.267	36.139
17.283	0.0013759	17.283	36.148
17.3	0.001403	17.3	36.156
17.317	0.0013935	17.317	36.164
17.333	0.0014073	17.333	36.173
17.35	0.0014691	17.35	36.181
17.367	0.001522	17.367	36.189
17.383	0.0015234	17.383	36.198
17.4	0.0015497	17.4	36.206
17.417	0.0016231	17.417	36.214
17.433	0.0016889	17.433	36.223
17.45	0.0017611	17.45	36.231
17.467	0.0018768	17.467	36.239
17.483	0.0019974	17.483	36.248
17.5	0.0020708	17.5	36.256
17.517	0.0021493	17.517	36.264
17.533	0.0021748	17.533	36.273
17.55	0.0022022	17.55	36.281
17.567	0.0022904	17.567	36.289
17.583	0.0023558	17.583	36.298
17.6	0.0023987	17.6	36.306
17.617	0.0024778	17.617	36.314
17.633	0.0025887	17.633	36.323
17.65	0.0026957	17.65	36.331
17.667	0.0027887	17.667	36.339
17.683	0.0028571	17.683	36.348
17.7	0.0029537	17.7	36.356
17.717	0.0030739	17.717	36.364
17.733	0.0031957	17.733	36.373
17.75	0.0033111	17.75	36.381
17.767	0.003436	17.767	36.389
17.783	0.0035772	17.783	36.398
17.8	0.0037093	17.8	36.406
17.817	0.0038459	17.817	36.414
17.833	0.0039129	17.833	36.423
17.85	0.0039651	17.85	36.431
17.867	0.004074	17.867	36.439
17.883	0.0042006	17.883	36.448
17.9	0.0042855	17.9	36.456
17.917	0.0043573	17.917	36.464
17.933	0.0044715	17.933	36.473
17.95	0.0045723	17.95	36.481
17.967	0.0046536	17.967	36.489
17.983	0.0047466	17.983	36.498
18	0.0048525	18	36.506
18.017	0.0049555	18.017	36.514
18.033	0.0050508	18.033	36.523
18.05	0.0051646	18.05	36.531
18.067	0.0052931	18.067	36.539
18.083	0.0054039	18.083	36.548
18.1	0.0055196	18.1	36.556
18.117	0.0056283	18.117	36.564
18.133	0.0057017	18.133	36.573
18.15	0.0057673	18.15	36.581
18.167	0.0058457	18.167	36.589
18.183	0.0059101	18.183	36.598
18.2	0.0059342	18.2	36.606
18.217	0.0059866	18.217	36.614
18.233	0.0060663	18.233	36.623
18.25	0.0061592	18.25	36.631
18.267	0.0061767	18.267	36.639
18.283	0.0061595	18.283	36.648
18.3	0.006242	18.3	36.656
18.317	0.0063199	18.317	36.665
18.333	0.0064005	18.333	36.673
18.35	0.0064995	18.35	36.681
18.367	0.0065934	18.367	36.689
18.383	0.0066926	18.383	36.698
18.4	0.0067977	18.4	36.706
18.417	0.0069298	18.417	36.714
18.433	0.0070655	18.433	36.723
18.45	0.0071632	18.45	36.731
18.467	0.0072598	18.467	36.739
18.483	0.0073935	18.483	36.748
18.5	0.0075387	18.5	36.756
18.517	0.0076751	18.517	36.764
18.533	0.0077617	18.533	36.773
18.55	0.0078377	18.55	36.781
18.567	0.0079471	18.567	36.789
18.583	0.0080974	18.583	36.798
18.6	0.0082449	18.6	36.806
18.617	0.0083722	18.617	36.814
18.633	0.0085112	18.633	36.823
18.65	0.0086502	18.65	36.831
18.667	0.0088167	18.667	36.839
18.683	0.0089843	18.683	36.848
18.7	0.0091092	18.7	36.856
18.717	0.0092394	18.717	36.864
18.733	0.0094165	18.733	36.873
18.75	0.0095667	18.75	36.881
18.767	0.0097017	18.767	36.889
18.783	0.0098826	18.783	36.898
18.8	0.010055	18.8	36.906
18.817	0.010202	18.817	36.914
18.833	0.010341	18.833	36.923
18.85	0.010424	18.85	36.931
18.867	0.010522	18.867	36.939
18.883	0.010668	18.883	36.948
18.9	0.010815	18.9	36.956
18.917	0.010997	18.917	36.964
18.933	0.011149	18.933	36.973
18.95	0.011276	18.95	36.981
18.967	0.011428	18.967	36.989
18.983	0.011574	18.983	36.998
19	0.011721	19	37.006
19.017	0.011872	19.017	37.014
19.033	0.01203	19.033	37.023
19.05	0.012198	19.05	37.031
19.067	0.012346	19.067	37.039
19.083	0.012465	19.083	37.048
19.1	0.012597	19.1	37.056
19.117	0.012753	19.117	37.065
19.133	0.012894	19.133	37.073
19.15	0.01295	19.15	37.081
19.167	0.013015	19.167	37.089
19.183	0.013134	19.183	37.098
19.2	0.013241	19.2	37.106
19.217	0.013366	19.217	37.114
19.233	0.013495	19.233	37.123
19.25	0.013609	19.25	37.131
19.267	0.013692	19.267	37.139
19.283	0.013793	19.283	37.148
19.3	0.013943	19.3	37.156
19.317	0.014101	19.317	37.164
19.333	0.014225	19.333	37.173
19.35	0.014334	19.35	37.181
19.367	0.014401	19.367	37.189
19.383	0.014443	19.383	37.198
19.4	0.014546	19.4	37.206
19.417	0.014637	19.417	37.214
19.433	0.014721	19.433	37.223
19.45	0.014818	19.45	37.231
19.467	0.014887	19.467	37.239
19.483	0.014939	19.483	37.248
19.5	0.014995	19.5	37.256
19.517	0.015022	19.517	37.264
19.533	0.015051	19.533	37.273
19.55	0.015108	19.55	37.281
19.567	0.01514	19.567	37.289
19.583	0.015098	19.583	37.298
19.6	0.015039	19.6	37.306
19.617	0.015007	19.617	37.314
19.633	0.014975	19.633	37.323
19.65	0.01496	19.65	37.331
19.667	0.014949	19.667	37.339
19.683	0.01496	19.683	37.348
19.7	0.014957	19.7	37.356
19.717	0.014947	19.717	37.364
19.733	0.014953	19.733	37.373
19.75	0.014967	19.75	37.381
19.767	0.015004	19.767	37.389
19.783	0.015059	19.783	37.398
19.8	0.015114	19.8	37.406
19.817	0.015154	19.817	37.414
19.833	0.015223	19.833	37.423
19.85	0.015294	19.85	37.431
19.867	0.015356	19.867	37.439
19.883	0.015372	19.883	37.448
19.9	0.015391	19.9	37.456
19.917	0.015494	19.917	37.464
19.933	0.015591	19.933	37.473
19.95	0.015679	19.95	37.481
19.967	0.015784	19.967	37.489
19.983	0.015881	19.983	37.498
20	0.015926	20	37.506
20.017	0.015986	20.017	37.514
20.033	0.016114	20.033	37.523
20.05	0.016212	20.05	37.531
20.067	0.016277	20.067	37.539
20.083	0.016355	20.083	37.548
20.1	0.016391	20.1	37.556
20.117	0.016447	20.117	37.564
20.133	0.016506	20.133	37.573
20.15	0.016529	20.15	37.581
20.167	0.016551	20.167	37.589
20.183	0.016572	20.183	37.598
20.2	0.016621	20.2	37.606
20.217	0.016676	20.217	37.614
20.233	0.016747	20.233	37.623
20.25	0.016836	20.25	37.631
20.267	0.016974	20.267	37.639
20.283	0.017163	20.283	37.648
20.3	0.017411	20.3	37.656
20.317	0.017678	20.317	37.664
20.333	0.018015	20.333	37.673
20.35	0.018423	20.35	37.681
20.367	0.018821	20.367	37.69
20.383	0.019203	20.383	37.698
20.4	0.019681	20.4	37.706
20.417	0.020446	20.417	37.714
20.433	0.021601	20.433	37.723
20.45	0.023497	20.45	37.731
20.467	0.026513	20.467	37.739
20.483	0.030664	20.483	37.748
20.5	0.035702	20.5	37.756
20.517	0.041093	20.517	37.764
20.533	0.046088	20.533	37.773
20.55	0.050106	20.55	37.781
20.567	0.053081	20.567	37.789
20.583	0.055271	20.583	37.798
20.6	0.057002	20.6	37.806
20.617	0.058539	20.617	37.814
20.633	0.060113	20.633	37.823
20.65	0.06188	20.65	37.831
20.667	0.063825	20.667	37.839
20.683	0.065917	20.683	37.848
20.7	0.068054	20.7	37.856
20.717	0.070118	20.717	37.864
20.733	0.071789	20.733	37.873
20.75	0.072558	20.75	37.881
20.767	0.071854	20.767	37.889
20.783	0.069322	20.783	37.898
20.8	0.065027	20.8	37.906
20.817	0.059489	20.817	37.914
20.833	0.053461	20.833	37.923
20.85	0.047684	20.85	37.931
20.867	0.042716	20.867	37.939
20.883	0.038754	20.883	37.948
20.9	0.035746	20.9	37.956
20.917	0.033531	20.917	37.964
20.933	0.031935	20.933	37.973
20.95	0.030766	20.95	37.981
20.967	0.029884	20.967	37.989
20.983	0.029103	20.983	37.998
21	0.028399	21	38.006
21.017	0.027867	21.017	38.014
21.033	0.027393	21.033	38.023
21.05	0.026868	21.05	38.031
21.067	0.02644	21.067	38.039
21.083	0.02622	21.083	38.048
21.1	0.026153	21.1	38.056
21.117	0.026187	21.117	38.064
21.133	0.026298	21.133	38.073
21.15	0.026422	21.15	38.081
21.167	0.026463	21.167	38.089
21.183	0.02645	21.183	38.098
21.2	0.026466	21.2	38.106
21.217	0.026513	21.217	38.114
21.233	0.026617	21.233	38.123
21.25	0.026893	21.25	38.131
21.267	0.027336	21.267	38.139
21.283	0.027982	21.283	38.148
21.3	0.028822	21.3	38.156
21.317	0.029724	21.317	38.164
21.333	0.030612	21.333	38.173
21.35	0.031403	21.35	38.181
21.367	0.032089	21.367	38.189
21.383	0.032668	21.383	38.198
21.4	0.033097	21.4	38.206
21.417	0.033369	21.417	38.214
21.433	0.033521	21.433	38.223
21.45	0.033591	21.45	38.231
21.467	0.033616	21.467	38.239
21.483	0.033537	21.483	38.248
21.5	0.03347	21.5	38.256
21.517	0.033564	21.517	38.264
21.533	0.033706	21.533	38.273
21.55	0.033837	21.55	38.281
21.567	0.033911	21.567	38.289
21.583	0.033918	21.583	38.298
21.6	0.033813	21.6	38.306
21.617	0.033505	21.617	38.314
21.633	0.033003	21.633	38.323
21.65	0.032406	21.65	38.331
21.667	0.031736	21.667	38.339
21.683	0.030986	21.683	38.348
21.7	0.030273	21.7	38.356
21.717	0.029674	21.717	38.364
21.733	0.029217	21.733	38.373
21.75	0.028957	21.75	38.381
21.767	0.028889	21.767	38.389
21.783	0.028931	21.783	38.398
21.8	0.029104	21.8	38.406
21.817	0.029427	21.817	38.414
21.833	0.029842	21.833	38.423
21.85	0.030352	21.85	38.431
21.867	0.031038	21.867	38.439
21.883	0.031998	21.883	38.448
21.9	0.033212	21.9	38.456
21.917	0.034531	21.917	38.464
21.933	0.035722	21.933	38.473
21.95	0.036728	21.95	38.481
21.967	0.037554	21.967	38.489
21.983	0.03816	21.983	38.498
22	0.038627	22	38.506
22.017	0.039043	22.017	38.514
22.033	0.039498	22.033	38.523
22.05	0.040006	22.05	38.531
22.067	0.040555	22.067	38.539
22.083	0.041071	22.083	38.548
22.1	0.041474	22.1	38.556
22.117	0.041741	22.117	38.564
22.133	0.041829	22.133	38.573
22.15	0.041646	22.15	38.581
22.167	0.04113	22.167	38.589
22.183	0.040199	22.183	38.598
22.2	0.038798	22.2	38.606
22.217	0.036982	22.217	38.614
22.233	0.034864	22.233	38.623
22.25	0.032649	22.25	38.631
22.267	0.030511	22.267	38.639
22.283	0.028546	22.283	38.648
22.3	0.026764	22.3	38.656
22.317	0.025289	22.317	38.664
22.333	0.024146	22.333	38.673
22.35	0.023213	22.35	38.681
22.367	0.022427	22.367	38.689
22.383	0.021767	22.383	38.698
22.4	0.021212	22.4	38.706
22.417	0.020723	22.417	38.714
22.433	0.020294	22.433	38.723
22.45	0.019927	22.45	38.731
22.467	0.019694	22.467	38.739
22.483	0.019604	22.483	38.748
22.5	0.019564	22.5	38.756
22.517	0.019503	22.517	38.764
22.533	0.019466	22.533	38.773
22.55	0.019473	22.55	38.781
22.567	0.019486	22.567	38.789
22.583	0.019443	22.583	38.798
22.6	0.019428	22.6	38.806
22.617	0.019517	22.617	38.814
22.633	0.019644	22.633	38.823
22.65	0.019835	22.65	38.831
22.667	0.020037	22.667	38.839
22.683	0.020272	22.683	38.848
22.7	0.020575	22.7	38.856
22.717	0.020857	22.717	38.864
22.733	0.021036	22.733	38.873
22.75	0.021104	22.75	38.881
22.767	0.021089	22.767	38.889
22.783	0.020946	22.783	38.898
22.8	0.020702	22.8	38.906
22.817	0.020369	22.817	38.914
22.833	0.020001	22.833	38.923
22.85	0.019643	22.85	38.931
22.867	0.01931	22.867	38.939
22.883	0.019039	22.883	38.948
22.9	0.018822	22.9	38.956
22.917	0.018667	22.917	38.964
22.933	0.018547	22.933	38.973
22.95	0.018396	22.95	38.981
22.967	0.018274	22.967	38.989
22.983	0.018206	22.983	38.998
23	0.018111	23	39.006
23.017	0.018015	23.017	39.014
23.033	0.017918	23.033	39.023
23.05	0.017831	23.05	39.031
23.067	0.017728	23.067	39.039
23.083	0.017651	23.083	39.048
23.1	0.01766	23.1	39.056
23.117	0.017653	23.117	39.064
23.133	0.01765	23.133	39.073
23.15	0.017688	23.15	39.081
23.167	0.017756	23.167	39.089
23.183	0.017872	23.183	39.098
23.2	0.018014	23.2	39.106
23.217	0.018184	23.217	39.114
23.233	0.018382	23.233	39.123
23.25	0.018522	23.25	39.131
23.267	0.018643	23.267	39.139
23.283	0.018824	23.283	39.148
23.3	0.019006	23.3	39.156
23.317	0.019165	23.317	39.164
23.333	0.019334	23.333	39.173
23.35	0.019537	23.35	39.181
23.367	0.019773	23.367	39.19
23.383	0.020091	23.383	39.198
23.4	0.020466	23.4	39.206
23.417	0.02096	23.417	39.214
23.433	0.021694	23.433	39.223
23.45	0.022767	23.45	39.231
23.467	0.024385	23.467	39.239
23.483	0.026957	23.483	39.248
23.5	0.031033	23.5	39.256
23.517	0.037217	23.517	39.264
23.533	0.046327	23.533	39.273
23.55	0.059377	23.55	39.281
23.567	0.077387	23.567	39.289
23.583	0.10141	23.583	39.298
23.6	0.13214	23.6	39.306
23.617	0.17042	23.617	39.314
23.633	0.2167	23.633	39.323
23.65	0.27118	23.65	39.331
23.667	0.33351	23.667	39.339
23.683	0.40318	23.683	39.348
23.7	0.48002	23.7	39.356
23.717	0.56365	23.717	39.364
23.733	0.65326	23.733	39.373
23.75	0.74735	23.75	39.381
23.767	0.84442	23.767	39.389
23.783	0.94193	23.783	39.398
23.8	1.0365	23.8	39.406
23.817	1.1249	23.817	39.414
23.833	1.2038	23.833	39.423
23.85	1.2699	23.85	39.431
23.867	1.3206	23.867	39.439
23.883	1.3541	23.883	39.448
23.9	1.37	23.9	39.456
23.917	1.369	23.917	39.464
23.933	1.3523	23.933	39.473
23.95	1.3208	23.95	39.481
23.967	1.2772	23.967	39.489
23.983	1.2252	23.983	39.498
24	1.1665	24	39.506
24.017	1.1023	24.017	39.514
24.033	1.037	24.033	39.523
24.05	0.97212	24.05	39.531
24.067	0.90744	24.067	39.54
24.083	0.84513	24.083	39.548
24.1	0.78558	24.1	39.556
24.117	0.72967	24.117	39.564
24.133	0.67768	24.133	39.573
24.15	0.62986	24.15	39.581
24.167	0.58619	24.167	39.589
24.183	0.54639	24.183	39.598
24.2	0.51038	24.2	39.606
24.217	0.47799	24.217	39.614
24.233	0.44884	24.233	39.623
24.25	0.42263	24.25	39.631
24.267	0.39915	24.267	39.639
24.283	0.37809	24.283	39.648
24.3	0.35922	24.3	39.656
24.317	0.34217	24.317	39.664
24.333	0.32685	24.333	39.673
24.35	0.31298	24.35	39.681
24.367	0.30038	24.367	39.689
24.383	0.28898	24.383	39.698
24.4	0.2787	24.4	39.706
24.417	0.26934	24.417	39.714
24.433	0.26088	24.433	39.723
24.45	0.25337	24.45	39.731
24.467	0.24673	24.467	39.739
24.483	0.24082	24.483	39.748
24.5	0.23554	24.5	39.756
24.517	0.23095	24.517	39.764
24.533	0.227	24.533	39.773
24.55	0.22364	24.55	39.781
24.567	0.2208	24.567	39.789
24.583	0.21841	24.583	39.798
24.6	0.21639	24.6	39.806
24.617	0.21473	24.617	39.814
24.633	0.21334	24.633	39.823
24.65	0.21213	24.65	39.831
24.667	0.21108	24.667	39.839
24.683	0.21013	24.683	39.848
24.7	0.20919	24.7	39.856
24.717	0.20813	24.717	39.864
24.733	0.207	24.733	39.873
24.75	0.20579	24.75	39.881
24.767	0.20445	24.767	39.889
24.783	0.20289	24.783	39.898
24.8	0.20106	24.8	39.906
24.817	0.19898	24.817	39.914
24.833	0.1967	24.833	39.923
24.85	0.19418	24.85	39.931
24.867	0.19132	24.867	39.939
24.883	0.1882	24.883	39.948
24.9	0.18481	24.9	39.956
24.917	0.18114	24.917	39.964
24.933	0.17721	24.933	39.973
24.95	0.17308	24.95	39.981
24.967	0.16878	24.967	39.989
24.983	0.16439	24.983	39.998
25	0.15991	25	40.006
25.017	0.15541	25.017	40.014
25.033	0.15087	25.033	40.023
25.05	0.14632	25.05	40.031
25.067	0.1419	25.067	40.039
25.083	0.13752	25.083	40.048
25.1	0.13331	25.1	40.056
25.117	0.12932	25.117	40.064
25.133	0.1255	25.133	40.073
25.15	0.12189	25.15	40.081
25.167	0.11846	25.167	40.089
25.183	0.1152	25.183	40.098
25.2	0.11218	25.2	40.106
25.217	0.10939	25.217	40.114
25.233	0.10671	25.233	40.123
25.25	0.10415	25.25	40.131
25.267	0.10181	25.267	40.139
25.283	0.099642	25.283	40.148
25.3	0.097523	25.3	40.156
25.317	0.095518	25.317	40.164
25.333	0.09365	25.333	40.173
25.35	0.091909	25.35	40.181
25.367	0.090251	25.367	40.189
25.383	0.088572	25.383	40.198
25.4	0.086896	25.4	40.206
25.417	0.085291	25.417	40.214
25.433	0.083774	25.433	40.223
25.45	0.082242	25.45	40.231
25.467	0.080716	25.467	40.239
25.483	0.079249	25.483	40.248
25.5	0.077809	25.5	40.256
25.517	0.076365	25.517	40.264
25.533	0.074959	25.533	40.273
25.55	0.073589	25.55	40.281
25.567	0.072227	25.567	40.289
25.583	0.070908	25.583	40.298
25.6	0.069645	25.6	40.306
25.617	0.068432	25.617	40.314
25.633	0.067257	25.633	40.323
25.65	0.066131	25.65	40.331
25.667	0.065033	25.667	40.339
25.683	0.063988	25.683	40.348
25.7	0.063026	25.7	40.356
25.717	0.062113	25.717	40.364
25.733	0.061194	25.733	40.373
25.75	0.060299	25.75	40.381
25.767	0.059498	25.767	40.389
25.783	0.058747	25.783	40.398
25.8	0.05803	25.8	40.406
25.817	0.057305	25.817	40.414
25.833	0.056606	25.833	40.423
25.85	0.055951	25.85	40.431
25.867	0.055339	25.867	40.439
25.883	0.054753	25.883	40.448
25.9	0.05417	25.9	40.456
25.917	0.053622	25.917	40.464
25.933	0.053073	25.933	40.473
25.95	0.052502	25.95	40.481
25.967	0.052001	25.967	40.489
25.983	0.051524	25.983	40.498
26	0.0511	26	40.506
26.017	0.050789	26.017	40.514
26.033	0.050457	26.033	40.523
26.05	0.050184	26.05	40.531
26.067	0.049965	26.067	40.539
26.083	0.049793	26.083	40.548
26.1	0.049679	26.1	40.556
26.117	0.049613	26.117	40.564
26.133	0.049623	26.133	40.573
26.15	0.049671	26.15	40.581
26.167	0.049741	26.167	40.589
26.183	0.049809	26.183	40.598
26.2	0.049879	26.2	40.606
26.217	0.049942	26.217	40.614
26.233	0.049996	26.233	40.623
26.25	0.05	26.25	40.631
26.267	0.049994	26.267	40.639
26.283	0.050007	26.283	40.648
26.3	0.049945	26.3	40.656
26.317	0.049854	26.317	40.664
26.333	0.049753	26.333	40.673
26.35	0.049614	26.35	40.681
26.367	0.049457	26.367	40.689
26.383	0.049258	26.383	40.698
26.4	0.048997	26.4	40.706
26.417	0.048738	26.417	40.714
26.433	0.048482	26.433	40.723
26.45	0.048232	26.45	40.731
26.467	0.047983	26.467	40.739
26.483	0.047735	26.483	40.748
26.5	0.047494	26.5	40.756
26.517	0.047281	26.517	40.764
26.533	0.047077	26.533	40.773
26.55	0.046871	26.55	40.781
26.567	0.04672	26.567	40.789
26.583	0.046555	26.583	40.798
26.6	0.046386	26.6	40.806
26.617	0.046131	26.617	40.814
26.633	0.045851	26.633	40.823
26.65	0.045668	26.65	40.831
26.667	0.045488	26.667	40.839
26.683	0.045183	26.683	40.848
26.7	0.044812	26.7	40.856
26.717	0.044475	26.717	40.864
26.733	0.044096	26.733	40.873
26.75	0.043662	26.75	40.881
26.767	0.043139	26.767	40.889
26.783	0.042579	26.783	40.898
26.8	0.042016	26.8	40.906
26.817	0.041445	26.817	40.914
26.833	0.040784	26.833	40.923
26.85	0.040099	26.85	40.931
26.867	0.039515	26.867	40.939
26.883	0.038951	26.883	40.948
26.9	0.038362	26.9	40.956
26.917	0.037869	26.917	40.964
26.933	0.037436	26.933	40.973
26.95	0.036939	26.95	40.981
26.967	0.036531	26.967	40.989
26.983	0.036218	26.983	40.998
27	0.035927	27	41.006
27.017	0.035718	27.017	41.014
27.033	0.03558	27.033	41.023
27.05	0.035377	27.05	41.031
27.067	0.035208	27.067	41.039
27.083	0.03518	27.083	41.048
27.1	0.035141	27.1	41.056
27.117	0.035145	27.117	41.064
27.133	0.035175	27.133	41.073
27.15	0.035195	27.15	41.081
27.167	0.035277	27.167	41.089
27.183	0.035395	27.183	41.098
27.2	0.035448	27.2	41.106
27.217	0.035495	27.217	41.114
27.233	0.035629	27.233	41.123
27.25	0.035778	27.25	41.131
27.267	0.035951	27.267	41.139
27.283	0.036157	27.283	41.148
27.3	0.036366	27.3	41.156
27.317	0.03655	27.317	41.164
27.333	0.036758	27.333	41.173
27.35	0.036964	27.35	41.181
27.367	0.037201	27.367	41.189
27.383	0.037521	27.383	41.198
27.4	0.037862	27.4	41.206
27.417	0.038208	27.417	41.214
27.433	0.038607	27.433	41.223
27.45	0.039109	27.45	41.231
27.467	0.039638	27.467	41.239
27.483	0.040193	27.483	41.248
27.5	0.040836	27.5	41.256
27.517	0.041595	27.517	41.264
27.533	0.042527	27.533	41.273
27.55	0.043668	27.55	41.281
27.567	0.04499	27.567	41.289
27.583	0.0467	27.583	41.298
27.6	0.048973	27.6	41.306
27.617	0.05189	27.617	41.314
27.633	0.055644	27.633	41.323
27.65	0.060436	27.65	41.331
27.667	0.066631	27.667	41.339
27.683	0.074674	27.683	41.348
27.7	0.084906	27.7	41.356
27.717	0.097729	27.717	41.364
27.733	0.1135	27.733	41.373
27.75	0.13263	27.75	41.381
27.767	0.15557	27.767	41.39
27.783	0.18248	27.783	41.398
27.8	0.21357	27.8	41.406
27.817	0.24903	27.817	41.414
27.833	0.29022	27.833	41.423
27.85	0.33578	27.85	41.431
27.867	0.38308	27.867	41.439
27.883	0.43289	27.883	41.448
27.9	0.48365	27.9	41.456
27.917	0.53778	27.917	41.464
27.933	0.59472	27.933	41.473
27.95	0.6493	27.95	41.481
27.967	0.70347	27.967	41.489
27.983	0.75455	27.983	41.498
28	0.80044	28	41.506
28.017	0.84133	28.017	41.514
28.033	0.87689	28.033	41.523
28.05	0.9067	28.05	41.531
28.067	0.92841	28.067	41.539
28.083	0.94217	28.083	41.548
28.1	0.94731	28.1	41.556
28.117	0.9434	28.117	41.564
28.133	0.93232	28.133	41.573
28.15	0.91359	28.15	41.581
28.167	0.88741	28.167	41.589
28.183	0.85496	28.183	41.598
28.2	0.81612	28.2	41.606
28.217	0.77293	28.217	41.614
28.233	0.72666	28.233	41.623
28.25	0.67815	28.25	41.631
28.267	0.62861	28.267	41.639
28.283	0.57916	28.283	41.648
28.3	0.53029	28.3	41.656
28.317	0.48295	28.317	41.665
28.333	0.43802	28.333	41.673
28.35	0.39556	28.35	41.681
28.367	0.35527	28.367	41.689
28.383	0.31953	28.383	41.698
28.4	0.28789	28.4	41.706
28.417	0.2582	28.417	41.714
28.433	0.23191	28.433	41.723
28.45	0.2089	28.45	41.731
28.467	0.18879	28.467	41.739
28.483	0.17136	28.483	41.748
28.5	0.15633	28.5	41.756
28.517	0.14343	28.517	41.764
28.533	0.13236	28.533	41.773
28.55	0.12289	28.55	41.781
28.567	0.11487	28.567	41.789
28.583	0.10804	28.583	41.798
28.6	0.10214	28.6	41.806
28.617	0.097105	28.617	41.814
28.633	0.092817	28.633	41.823
28.65	0.089143	28.65	41.831
28.667	0.085919	28.667	41.839
28.683	0.083108	28.683	41.848
28.7	0.080682	28.7	41.856
28.717	0.078529	28.717	41.864
28.733	0.076585	28.733	41.873
28.75	0.074839	28.75	41.881
28.767	0.073312	28.767	41.889
28.783	0.071899	28.783	41.898
28.8	0.070584	28.8	41.906
28.817	0.069362	28.817	41.914
28.833	0.068213	28.833	41.923
28.85	0.067183	28.85	41.931
28.867	0.066248	28.867	41.939
28.883	0.065292	28.883	41.948
28.9	0.064443	28.9	41.956
28.917	0.063695	28.917	41.964
28.933	0.062912	28.933	41.973
28.95	0.062154	28.95	41.981
28.967	0.061433	28.967	41.989
28.983	0.060723	28.983	41.998
29	0.060038	29	42.006
29.017	0.059442	29.017	42.014
29.033	0.058794	29.033	42.023
29.05	0.058104	29.05	42.031
29.067	0.057489	29.067	42.039
29.083	0.056931	29.083	42.048
29.1	0.056389	29.1	42.056
29.117	0.055806	29.117	42.064
29.133	0.055285	29.133	42.073
29.15	0.054824	29.15	42.081
29.167	0.054349	29.167	42.089
29.183	0.053849	29.183	42.098
29.2	0.053371	29.2	42.106
29.217	0.052945	29.217	42.114
29.233	0.052568	29.233	42.123
29.25	0.052163	29.25	42.131
29.267	0.051762	29.267	42.139
29.283	0.05143	29.283	42.148
29.3	0.051136	29.3	42.156
29.317	0.050895	29.317	42.164
29.333	0.050596	29.333	42.173
29.35	0.050296	29.35	42.181
29.367	0.050061	29.367	42.189
29.383	0.049859	29.383	42.198
29.4	0.049619	29.4	42.206
29.417	0.049363	29.417	42.214
29.433	0.049175	29.433	42.223
29.45	0.049056	29.45	42.231
29.467	0.048891	29.467	42.239
29.483	0.04867	29.483	42.248
29.5	0.048483	29.5	42.256
29.517	0.048321	29.517	42.264
29.533	0.048207	29.533	42.273
29.55	0.048062	29.55	42.281
29.567	0.047893	29.567	42.289
29.583	0.047729	29.583	42.298
29.6	0.047605	29.6	42.306
29.617	0.04747	29.617	42.314
29.633	0.047312	29.633	42.323
29.65	0.047196	29.65	42.331
29.667	0.047073	29.667	42.339
29.683	0.046946	29.683	42.348
29.7	0.046781	29.7	42.356
29.717	0.046603	29.717	42.364
29.733	0.046459	29.733	42.373
29.75	0.046336	29.75	42.381
29.767	0.046199	29.767	42.389
29.783	0.046048	29.783	42.398
29.8	0.045909	29.8	42.406
29.817	0.045788	29.817	42.414
29.833	0.045578	29.833	42.423
29.85	0.045296	29.85	42.431
29.867	0.045042	29.867	42.439
29.883	0.04478	29.883	42.448
29.9	0.044495	29.9	42.456
29.917	0.044155	29.917	42.464
29.933	0.043775	29.933	42.473
29.95	0.04339	29.95	42.481
29.967	0.042999	29.967	42.489
29.983	0.042581	29.983	42.498
30	0.042132	30	42.506
30.017	0.041659	30.017	42.514
30.033	0.041143	30.033	42.523
30.05	0.040601	30.05	42.531
30.067	0.039987	30.067	42.539
30.083	0.039377	30.083	42.548
30.1	0.038811	30.1	42.556
30.117	0.038223	30.117	42.564
30.133	0.037648	30.133	42.573
30.15	0.037084	30.15	42.581
30.167	0.036548	30.167	42.589
30.183	0.036024	30.183	42.598
30.2	0.035475	30.2	42.606
30.217	0.034932	30.217	42.614
30.233	0.034459	30.233	42.623
30.25	0.033975	30.25	42.631
30.267	0.033503	30.267	42.639
30.283	0.033095	30.283	42.648
30.3	0.032702	30.3	42.656
30.317	0.032348	30.317	42.664
30.333	0.031992	30.333	42.673
30.35	0.031635	30.35	42.681
30.367	0.03126	30.367	42.689
30.383	0.030909	30.383	42.698
30.4	0.030603	30.4	42.706
30.417	0.030313	30.417	42.714
30.433	0.030026	30.433	42.723
30.45	0.029745	30.45	42.731
30.467	0.029434	30.467	42.739
30.483	0.02914	30.483	42.748
30.5	0.028911	30.5	42.756
30.517	0.028681	30.517	42.764
30.533	0.028473	30.533	42.773
30.55	0.028286	30.55	42.781
30.567	0.028091	30.567	42.789
30.583	0.027869	30.583	42.798
30.6	0.027684	30.6	42.806
30.617	0.027558	30.617	42.814
30.633	0.0274	30.633	42.823
30.65	0.027214	30.65	42.831
30.667	0.027053	30.667	42.839
30.683	0.026933	30.683	42.848
30.7	0.026796	30.7	42.856
30.717	0.026571	30.717	42.864
30.733	0.026389	30.733	42.873
30.75	0.026299	30.75	42.881
30.767	0.026204	30.767	42.889
30.783	0.026095	30.783	42.898
30.8	0.025976	30.8	42.906
30.817	0.025858	30.817	42.914
30.833	0.025703	30.833	42.923
30.85	0.025562	30.85	42.931
30.867	0.025489	30.867	42.939
30.883	0.025438	30.883	42.948
30.9	0.025341	30.9	42.956
30.917	0.025209	30.917	42.964
30.933	0.025091	30.933	42.973
30.95	0.024983	30.95	42.981
30.967	0.024902	30.967	42.989
30.983	0.024841	30.983	42.998
31	0.024785	31	43.006
31.017	0.024665	31.017	43.014
31.033	0.024541	31.033	43.023
31.05	0.024464	31.05	43.031
31.067	0.024391	31.067	43.039
31.083	0.024298	31.083	43.048
31.1	0.024213	31.1	43.056
31.117	0.024153	31.117	43.064
31.133	0.024098	31.133	43.073
31.15	0.024021	31.15	43.081
31.167	0.02391	31.167	43.089
31.183	0.023822	31.183	43.098
31.2	0.023783	31.2	43.106
31.217	0.023757	31.217	43.114
31.233	0.023637	31.233	43.123
31.25	0.023504	31.25	43.131
31.267	0.023469	31.267	43.139
31.283	0.023442	31.283	43.148
31.3	0.023383	31.3	43.156
31.317	0.023325	31.317	43.164
31.333	0.023307	31.333	43.173
31.35	0.023274	31.35	43.181
31.367	0.023233	31.367	43.189
31.383	0.023163	31.383	43.198
31.4	0.023086	31.4	43.206
31.417	0.023041	31.417	43.214
31.433	0.023019	31.433	43.223
31.45	0.022983	31.45	43.231
31.467	0.022927	31.467	43.239
31.483	0.022906	31.483	43.248
31.5	0.022913	31.5	43.256
31.517	0.022875	31.517	43.264
31.533	0.022827	31.533	43.273
31.55	0.022808	31.55	43.281
31.567	0.022752	31.567	43.289
31.583	0.022669	31.583	43.298
31.6	0.022545	31.6	43.306
31.617	0.022433	31.617	43.314
31.633	0.022387	31.633	43.323
31.65	0.022356	31.65	43.331
31.667	0.022291	31.667	43.339
31.683	0.022241	31.683	43.348
31.7	0.022221	31.7	43.356
31.717	0.022189	31.717	43.364
31.733	0.022152	31.733	43.373
31.75	0.022085	31.75	43.381
31.767	0.022032	31.767	43.389
31.783	0.022037	31.783	43.398
31.8	0.022038	31.8	43.406
31.817	0.021997	31.817	43.414
31.833	0.021975	31.833	43.423
31.85	0.021977	31.85	43.431
31.867	0.021954	31.867	43.439
31.883	0.021974	31.883	43.448
31.9	0.02201	31.9	43.456
31.917	0.022026	31.917	43.464
31.933	0.022062	31.933	43.473
31.95	0.022102	31.95	43.481
31.967	0.022119	31.967	43.489
31.983	0.02215	31.983	43.498
32	0.022201	32	43.506
32.017	0.022232	32.017	43.514
32.033	0.022219	32.033	43.523
32.05	0.022216	32.05	43.531
32.067	0.022264	32.067	43.539
32.083	0.02231	32.083	43.548
32.1	0.022358	32.1	43.556
32.117	0.022403	32.117	43.564
32.133	0.022447	32.133	43.573
32.15	0.022485	32.15	43.581
32.167	0.02252	32.167	43.589
32.183	0.02251	32.183	43.598
32.2	0.022491	32.2	43.606
32.217	0.022503	32.217	43.614
32.233	0.022438	32.233	43.623
32.25	0.022406	32.25	43.631
32.267	0.022462	32.267	43.64
32.283	0.022495	32.283	43.648
32.3	0.022484	32.3	43.656
32.317	0.022482	32.317	43.664
32.333	0.022445	32.333	43.673
32.35	0.022353	32.35	43.681
32.367	0.022292	32.367	43.689
32.383	0.02226	32.383	43.698
32.4	0.022165	32.4	43.706
32.417	0.022065	32.417	43.714
32.433	0.022054	32.433	43.723
32.45	0.022046	32.45	43.731
32.467	0.02205	32.467	43.739
32.483	0.022105	32.483	43.748
32.5	0.022156	32.5	43.756
32.517	0.022177	32.517	43.764
32.533	0.022193	32.533	43.773
32.55	0.022167	32.55	43.781
32.567	0.022161	32.567	43.789
32.583	0.022226	32.583	43.798
32.6	0.022307	32.6	43.806
32.617	0.022371	32.617	43.814
32.633	0.022405	32.633	43.823
32.65	0.022464	32.65	43.831
32.667	0.022561	32.667	43.839
32.683	0.022635	32.683	43.848
32.7	0.02267	32.7	43.856
32.717	0.022735	32.717	43.864
32.733	0.022853	32.733	43.873
32.75	0.022954	32.75	43.881
32.767	0.023019	32.767	43.889
32.783	0.023096	32.783	43.898
32.8	0.023184	32.8	43.906
32.817	0.02323	32.817	43.915
32.833	0.023267	32.833	43.923
32.85	0.023311	32.85	43.931
32.867	0.023345	32.867	43.939
32.883	0.023384	32.883	43.948
32.9	0.023405	32.9	43.956
32.917	0.023353	32.917	43.964
32.933	0.0233	32.933	43.973
32.95	0.023297	32.95	43.981
32.967	0.023266	32.967	43.989
32.983	0.023194	32.983	43.998
33	0.023115	33	44.006
33.017	0.023077	33.017	44.014
33.033	0.02304	33.033	44.023
33.05	0.023011	33.05	44.031
33.067	0.022929	33.067	44.039
33.083	0.022816	33.083	44.048
33.1	0.022755	33.1	44.056
33.117	0.022715	33.117	44.064
33.133	0.02268	33.133	44.073
33.15	0.022649	33.15	44.081
33.167	0.022635	33.167	44.089
33.183	0.022619	33.183	44.098
33.2	0.022631	33.2	44.106
33.217	0.022609	33.217	44.115
33.233	0.022571	33.233	44.123
33.25	0.022572	33.25	44.131
33.267	0.022583	33.267	44.139
33.283	0.022601	33.283	44.148
33.3	0.022659	33.3	44.156
[truncated: 3,102 more rows]

## Sheet: Fig. S10G
Time (min)	Abs 214 nm
0	0.013709
0.00083333	0.013345
0.0016667	0.012978
0.0025	0.012623
0.0033333	0.012303
0.0041667	0.012002
0.005	0.011703
0.0058333	0.011427
0.0066667	0.011155
0.0075	0.010846
0.0083333	0.010548
0.0091667	0.010265
0.01	0.0099583
0.010833	0.0096658
0.011667	0.0093848
0.0125	0.0091133
0.013333	0.0088238
0.014167	0.00854
0.015	0.0082622
0.015833	0.008013
0.016667	0.0077493
0.0175	0.0074993
0.018333	0.0072627
0.019167	0.0070307
0.02	0.0067829
0.020833	0.0065337
0.021667	0.0062826
0.0225	0.0060397
0.023333	0.0058013
0.024167	0.0055663
0.025	0.0053436
0.025833	0.005141
0.026667	0.0049244
0.0275	0.0046624
0.028333	0.0044189
0.029167	0.0041861
0.03	0.0039434
0.030833	0.0036984
0.031667	0.0035017
0.0325	0.0032679
0.033333	0.0030294
0.034167	0.0027819
0.035	0.0025714
0.035833	0.0023453
0.036667	0.0021561
0.0375	0.001971
0.038333	0.0017975
0.039167	0.0016205
0.04	0.0014826
0.040833	0.0013446
0.041667	0.0012001
0.0425	0.0010713
0.043333	0.00091785
0.044167	0.00074258
0.045	0.00055125
0.045833	0.00037441
0.046667	0.00019229
0.0475	1.4e-05
0.048333	-0.00014722
0.049167	-0.00030253
0.05	-0.00048079
0.050833	-0.00066553
0.051667	-0.00080875
0.0525	-0.00096688
0.053333	-0.0010875
0.054167	-0.0011687
0.055	-0.0012264
0.055833	-0.0013188
0.056667	-0.0014391
0.0575	-0.0016053
0.058333	-0.0017816
0.059167	-0.0019815
0.06	-0.0021424
0.060833	-0.0022315
0.061667	-0.0022758
0.0625	-0.0022995
0.063333	-0.0022966
0.064167	-0.0023431
0.065	-0.0024394
0.065833	-0.0025619
0.066667	-0.0027181
0.0675	-0.0028857
0.068333	-0.0029935
0.069167	-0.0030751
0.07	-0.003135
0.070833	-0.0031774
0.071667	-0.0032176
0.0725	-0.0033143
0.073333	-0.0034067
0.074167	-0.0035005
0.075	-0.0035722
0.075833	-0.0036357
0.076667	-0.0036508
0.0775	-0.0036881
0.078333	-0.0037328
0.079167	-0.0038025
0.08	-0.0038732
0.080833	-0.0039705
0.081667	-0.0040358
0.0825	-0.0040975
0.083333	-0.0041449
0.084167	-0.0041861
0.085	-0.0042198
0.085833	-0.0042654
0.086667	-0.0042896
0.0875	-0.0043086
0.088333	-0.0043307
0.089167	-0.0043512
0.09	-0.0043639
0.090833	-0.0044119
0.091667	-0.0044592
0.0925	-0.004513
0.093333	-0.0045361
0.094167	-0.0045758
0.095	-0.0045843
0.095833	-0.0046118
0.096667	-0.0046042
0.0975	-0.0046355
0.098333	-0.0046316
0.099167	-0.0046401
0.1	-0.004627
0.10083	-0.0046423
0.10167	-0.0046363
0.1025	-0.0046514
0.10333	-0.0046749
0.10417	-0.0047047
0.105	-0.0047061
0.10583	-0.004711
0.10667	-0.0047062
0.1075	-0.0046779
0.10833	-0.0046489
0.10917	-0.0046457
0.11	-0.0046393
0.11083	-0.004633
0.11167	-0.0046341
0.1125	-0.0046192
0.11333	-0.0046078
0.11417	-0.0045948
0.115	-0.0045731
0.11583	-0.0045541
0.11667	-0.0045484
0.1175	-0.0045108
0.11833	-0.0044547
0.11917	-0.0044363
0.12	-0.0044023
0.12083	-0.0043617
0.12167	-0.0043553
0.1225	-0.0043756
0.12333	-0.0043645
0.12417	-0.0043597
0.125	-0.0043643
0.12583	-0.0043518
0.12667	-0.0043374
0.1275	-0.0043205
0.12833	-0.0042932
0.12917	-0.0042446
0.13	-0.0041867
0.13083	-0.0041091
0.13167	-0.0040266
0.1325	-0.0039792
0.13333	-0.0039408
0.13417	-0.0039049
0.135	-0.0038971
0.13583	-0.0038978
0.13667	-0.0038769
0.1375	-0.0038576
0.13833	-0.0038599
0.13917	-0.0038109
0.14	-0.0037661
0.14083	-0.0037049
0.14167	-0.0036532
0.1425	-0.003567
0.14333	-0.0035195
0.14417	-0.0034595
0.145	-0.0034254
0.14583	-0.0033769
0.14667	-0.0033452
0.1475	-0.0033162
0.14833	-0.0032924
0.14917	-0.0032459
0.15	-0.0031925
0.15083	-0.0031415
0.15167	-0.0030899
0.1525	-0.0030333
0.15333	-0.0029874
0.15417	-0.0029689
0.155	-0.002949
0.15583	-0.0029201
0.15667	-0.0028941
0.1575	-0.0028576
0.15833	-0.0027857
0.15917	-0.0027091
0.16	-0.002625
0.16083	-0.0025369
0.16167	-0.0024526
0.1625	-0.0024023
0.16333	-0.0023603
0.16417	-0.0023189
0.165	-0.0022801
0.16583	-0.0022577
0.16667	-0.0022216
0.1675	-0.0021466
0.16833	-0.0020838
0.16917	-0.0020304
0.17	-0.0019628
0.17083	-0.0018871
0.17167	-0.0018471
0.1725	-0.0018059
0.17333	-0.0017634
0.17417	-0.0017263
0.175	-0.0017056
0.17583	-0.0016965
0.17667	-0.0016717
0.1775	-0.0016303
0.17833	-0.0015844
0.17917	-0.0015119
0.18	-0.0014164
0.18083	-0.0013299
0.18167	-0.0012568
0.1825	-0.0011773
0.18333	-0.0011076
0.18417	-0.0010416
0.185	-0.00098027
0.18583	-0.00090364
0.18667	-0.00083624
0.1875	-0.00078487
0.18833	-0.00073272
0.18917	-0.00067672
0.19	-0.00064465
0.19083	-0.00060524
0.19167	-0.00055157
0.1925	-0.00049686
0.19333	-0.00043571
0.19417	-0.00035542
0.195	-0.0002919
0.19583	-0.00022815
0.19667	-0.00017548
0.1975	-0.0001357
0.19833	-9.07e-05
0.19917	-4.64e-05
0.2	-1.04e-05
0.20083	4.02e-05
0.20167	0.00010728
0.2025	0.00015349
0.20333	0.000227
0.20417	0.00030338
0.205	0.00035596
0.20583	0.0003999
0.20667	0.00044662
0.2075	0.00049191
0.20833	0.00053826
0.20917	0.00060507
0.21	0.00067814
0.21083	0.00075465
0.21167	0.00080772
0.2125	0.00086062
0.21333	0.00091427
0.21417	0.00094874
0.215	0.00098994
0.21583	0.0010325
0.21667	0.0010762
0.2175	0.0011228
0.21833	0.0011704
0.21917	0.0012024
0.22	0.0012709
0.22083	0.0013371
0.22167	0.0013961
0.2225	0.0014786
0.22333	0.0015769
0.22417	0.0016321
0.225	0.0016842
0.22583	0.0017431
0.22667	0.0017845
0.2275	0.0018242
0.22833	0.0018787
0.22917	0.0019471
0.23	0.0020103
0.23083	0.002069
0.23167	0.002126
0.2325	0.0021743
0.23333	0.0022113
0.23417	0.00225
0.235	0.0022938
0.23583	0.0023345
0.23667	0.0023962
0.2375	0.0024558
0.23833	0.0024929
0.23917	0.0025405
0.24	0.0025938
0.24083	0.002642
0.24167	0.002688
0.2425	0.0027603
0.24333	0.0028201
0.24417	0.0028744
0.245	0.0029075
0.24583	0.002947
0.24667	0.0029854
0.2475	0.0030218
0.24833	0.003064
0.24917	0.0031115
0.25	0.0031579
0.25083	0.0031933
0.25167	0.0032298
0.2525	0.0032419
0.25333	0.0032636
0.25417	0.0032874
0.255	0.0033247
0.25583	0.0033649
0.25667	0.0034354
0.2575	0.0035058
0.25833	0.0035555
0.25917	0.0035947
0.26	0.0036393
0.26083	0.0036475
0.26167	0.0036629
0.2625	0.0036936
0.26333	0.0037262
0.26417	0.0037336
0.265	0.0037931
0.26583	0.0038317
0.26667	0.0038932
0.2675	0.0039446
0.26833	0.0040219
0.26917	0.0040687
0.27	0.0041087
0.27083	0.0041173
0.27167	0.0041412
0.2725	0.0041736
0.27333	0.004205
0.27417	0.0042561
0.275	0.0043214
0.27583	0.0043849
0.27667	0.0044275
0.2775	0.004441
0.27833	0.0044552
0.27917	0.0044647
0.28	0.0044424
0.28083	0.0044287
0.28167	0.0044575
0.2825	0.0045004
0.28333	0.0045241
0.28417	0.0046009
0.285	0.0046693
0.28583	0.0047377
0.28667	0.0047623
0.2875	0.0047888
0.28833	0.0047493
0.28917	0.004704
0.29	0.0046298
0.29083	0.0045733
0.29167	0.0045391
0.2925	0.0045668
0.29333	0.0045749
0.29417	0.0046034
0.295	0.0046267
0.29583	0.004617
0.29667	0.0045824
0.2975	0.0046065
0.29833	0.0046079
0.29917	0.0046259
0.3	0.0046821
0.30083	0.0047329
0.30167	0.0047307
0.3025	0.0047254
0.30333	0.0046992
0.30417	0.0046481
0.305	0.0045932
0.30583	0.0045378
0.30667	0.0045146
0.3075	0.0045143
0.30833	0.0045083
0.30917	0.0044975
0.31	0.0045072
0.31083	0.0044717
0.31167	0.0044279
0.3125	0.0043869
0.31333	0.0043512
0.31417	0.0042969
0.315	0.0042732
0.31583	0.0042185
0.31667	0.0041614
0.3175	0.0040922
0.31833	0.0040396
0.31917	0.0039653
0.32	0.0039121
0.32083	0.0038712
0.32167	0.0038399
0.3225	0.0037941
0.32333	0.0037534
0.32417	0.0037057
0.325	0.0036364
0.32583	0.0035522
0.32667	0.0034761
0.3275	0.0034054
0.32833	0.0033237
0.32917	0.0032483
0.33	0.0031797
0.33083	0.0030791
0.33167	0.0029728
0.3325	0.0028685
0.33333	0.0027465
0.33417	0.0026344
0.335	0.0025462
0.33583	0.002443
0.33667	0.0023482
0.3375	0.0022754
0.33833	0.0021651
0.33917	0.0020566
0.34	0.0019635
0.34083	0.0018669
0.34167	0.0017554
0.3425	0.0016674
0.34333	0.0015355
0.34417	0.0014099
0.345	0.0012847
0.34583	0.001145
0.34667	0.0010033
0.3475	0.00090982
0.34833	0.00078218
0.34917	0.00063085
0.35	0.00050663
0.35083	0.00036439
0.35167	0.00019823
0.3525	4.97e-05
0.35333	-9.7e-05
0.35417	-0.00025519
0.355	-0.00041741
0.35583	-0.00058724
0.35667	-0.00075968
0.3575	-0.00093915
0.35833	-0.001134
0.35917	-0.0013029
0.36	-0.0014642
0.36083	-0.0016523
0.36167	-0.001829
0.3625	-0.0020057
0.36333	-0.0022231
0.36417	-0.0024467
0.365	-0.0026532
0.36583	-0.0028546
0.36667	-0.0030575
0.3675	-0.0032286
0.36833	-0.0033995
0.36917	-0.0035767
0.37	-0.0037731
0.37083	-0.0039803
0.37167	-0.0042094
0.3725	-0.0044483
0.37333	-0.0046822
0.37417	-0.0049098
0.375	-0.0051389
0.37583	-0.0053424
0.37667	-0.0055616
0.3775	-0.005784
0.37833	-0.006008
0.37917	-0.0062328
0.38	-0.0064966
0.38083	-0.0067406
0.38167	-0.0069915
0.3825	-0.007266
0.38333	-0.0075249
0.38417	-0.0077789
0.385	-0.0080419
0.38583	-0.0083223
0.38667	-0.0085876
0.3875	-0.0088699
0.38833	-0.0091494
0.38917	-0.0094576
0.39	-0.0097385
0.39083	-0.010018
0.39167	-0.010307
0.3925	-0.010606
0.39333	-0.010887
0.39417	-0.011208
0.395	-0.011537
0.39583	-0.011867
0.39667	-0.012196
0.3975	-0.012527
0.39833	-0.012837
0.39917	-0.013158
0.4	-0.013483
0.40083	-0.013834
0.40167	-0.014177
0.4025	-0.014527
0.40333	-0.014882
0.40417	-0.015235
0.405	-0.01555
0.40583	-0.015875
0.40667	-0.016202
0.4075	-0.016534
0.40833	-0.016864
0.40917	-0.017216
0.41	-0.017562
0.41083	-0.017923
0.41167	-0.018273
0.4125	-0.018627
0.41333	-0.018976
0.41417	-0.019353
0.415	-0.019708
0.41583	-0.020081
0.41667	-0.020461
0.4175	-0.020863
0.41833	-0.021253
0.41917	-0.02168
0.42	-0.022117
0.42083	-0.022542
0.42167	-0.022943
0.4225	-0.023362
0.42333	-0.023725
0.42417	-0.024074
0.425	-0.024447
0.42583	-0.024847
0.42667	-0.025228
0.4275	-0.02568
0.42833	-0.026123
0.42917	-0.026568
0.43	-0.026993
0.43083	-0.027432
0.43167	-0.027833
0.4325	-0.02825
0.43333	-0.028653
0.43417	-0.029073
0.435	-0.029503
0.43583	-0.029956
0.43667	-0.030415
0.4375	-0.030873
0.43833	-0.031343
0.43917	-0.031799
0.44	-0.032232
0.44083	-0.032662
0.44167	-0.033112
0.4425	-0.033541
0.44333	-0.033961
0.44417	-0.034424
0.445	-0.034882
0.44583	-0.035335
0.44667	-0.035799
0.4475	-0.036302
0.44833	-0.036765
0.44917	-0.03723
0.45	-0.037691
0.45083	-0.038159
0.45167	-0.038617
0.4525	-0.039102
0.45333	-0.039575
0.45417	-0.040064
0.455	-0.04055
0.45583	-0.04101
0.45667	-0.04147
0.4575	-0.041938
0.45833	-0.04239
0.45917	-0.042816
0.46	-0.043268
0.46083	-0.043717
0.46167	-0.044159
0.4625	-0.044624
0.46333	-0.045145
0.46417	-0.045696
0.465	-0.046302
0.46583	-0.047072
0.46667	-0.047883
0.4675	-0.048656
0.46833	-0.049253
0.46917	-0.049456
0.47	-0.048989
0.47083	-0.047747
0.47167	-0.045574
0.4725	-0.042481
0.47333	-0.038786
0.47417	-0.034835
0.475	-0.031199
0.47583	-0.028557
0.47667	-0.027333
0.4775	-0.027476
0.47833	-0.028575
0.47917	-0.029141
0.48	-0.023198
0.48083	0.01312
0.48167	0.1157
0.4825	0.28825
0.48333	0.5281
0.48417	0.8245
0.485	1.1316
0.48583	1.3773
0.48667	1.5529
0.4875	1.6607
0.48833	1.7064
0.48917	1.7108
0.49	1.7109
0.49083	1.7115
0.49167	1.7117
0.4925	1.7105
0.49333	1.7108
0.49417	1.71
0.495	1.7099
0.49583	1.7091
0.49667	1.7099
0.4975	1.7093
0.49833	1.7106
0.49917	1.7113
0.5	1.7147
0.50083	1.7166
0.50167	1.7192
0.5025	1.7209
0.50333	1.722
0.50417	1.7199
0.505	1.7178
0.50583	1.715
0.50667	1.7126
0.5075	1.7108
0.50833	1.7101
0.50917	1.7097
0.51	1.709
0.51083	1.7076
0.51167	1.7059
0.5125	1.7033
0.51333	1.7023
0.51417	1.7023
0.515	1.7033
0.51583	1.7047
0.51667	1.7067
0.5175	1.7074
0.51833	1.7078
0.51917	1.7074
0.52	1.7064
0.52083	1.7054
0.52167	1.7043
0.5225	1.7027
0.52333	1.7002
0.52417	1.6987
0.525	1.6977
0.52583	1.6971
0.52667	1.6975
0.5275	1.698
0.52833	1.6979
0.52917	1.6976
0.53	1.6968
0.53083	1.696
0.53167	1.6959
0.5325	1.6969
0.53333	1.6969
0.53417	1.6974
0.535	1.6971
0.53583	1.6972
0.53667	1.6951
0.5375	1.694
0.53833	1.6923
0.53917	1.6907
0.54	1.6886
0.54083	1.6887
0.54167	1.6875
0.5425	1.6883
0.54333	1.69
0.54417	1.6915
0.545	1.6912
0.54583	1.6927
0.54667	1.6917
0.5475	1.6893
0.54833	1.6875
0.54917	1.6869
0.55	1.6846
0.55083	1.6837
0.55167	1.6839
0.5525	1.6837
0.55333	1.6833
0.55417	1.684
0.555	1.6849
0.55583	1.6855
0.55667	1.6852
0.5575	1.6855
0.55833	1.6845
0.55917	1.6835
0.56	1.6821
0.56083	1.6818
0.56167	1.6798
0.5625	1.6795
0.56333	1.6781
0.56417	1.6775
0.565	1.6763
0.56583	1.6765
0.56667	1.6761
0.5675	1.6762
0.56833	1.6753
0.56917	1.6751
0.57	1.6756
0.57083	1.6765
0.57167	1.6798
0.5725	1.6845
0.57333	1.6911
0.57417	1.6976
0.575	1.7031
0.57583	1.7066
0.57667	1.71
0.5775	1.7108
0.57833	1.71
0.57917	1.7115
0.58	1.7127
0.58083	1.7115
0.58167	1.7107
0.5825	1.7107
0.58333	1.709
0.58417	1.7069
0.585	1.7074
0.58583	1.7077
0.58667	1.7079
0.5875	1.7061
0.58833	1.7051
0.58917	1.7025
0.59	1.6999
0.59083	1.6969
0.59167	1.6958
0.5925	1.694
0.59333	1.6923
0.59417	1.6919
0.595	1.6906
0.59583	1.6897
0.59667	1.689
0.5975	1.6879
0.59833	1.6844
0.59917	1.6834
0.6	1.6814
0.60083	1.6798
0.60167	1.6793
0.6025	1.6794
0.60333	1.6774
0.60417	1.6758
0.605	1.6735
0.60583	1.671
0.60667	1.6691
0.6075	1.6679
0.60833	1.6657
0.60917	1.6642
0.61	1.6619
0.61083	1.6591
0.61167	1.6581
0.6125	1.6631
0.61333	1.6713
0.61417	1.6842
0.615	1.7007
0.61583	1.7173
0.61667	1.7264
0.6175	1.725
0.61833	1.7063
0.61917	1.6625
0.62	1.5847
0.62083	1.4728
0.62167	1.3292
0.6225	1.1628
0.62333	0.98822
0.62417	0.82269
0.625	0.67748
0.62583	0.55939
0.62667	0.4697
0.6275	0.40484
0.62833	0.35914
0.62917	0.32717
0.63	0.30436
0.63083	0.28731
0.63167	0.27377
0.6325	0.26225
0.63333	0.25193
0.63417	0.24229
0.635	0.23308
0.63583	0.22416
0.63667	0.21552
0.6375	0.20706
0.63833	0.19884
0.63917	0.1908
0.64	0.18302
0.64083	0.17544
0.64167	0.16812
0.6425	0.16108
0.64333	0.15435
0.64417	0.14788
0.645	0.14171
0.64583	0.13583
0.64667	0.13026
0.6475	0.12495
0.64833	0.1199
0.64917	0.11514
0.65	0.11062
0.65083	0.10631
0.65167	0.10221
0.6525	0.098295
0.65333	0.094549
0.65417	0.090929
0.655	0.087442
0.65583	0.084088
0.65667	0.080845
0.6575	0.077704
0.65833	0.074687
0.65917	0.071751
0.66	0.068883
0.66083	0.066119
0.66167	0.063412
0.6625	0.060788
0.66333	0.058275
0.66417	0.055843
0.665	0.053477
0.66583	0.051209
0.66667	0.048981
0.6675	0.046808
0.66833	0.044681
0.66917	0.042608
0.67	0.04058
0.67083	0.038664
0.67167	0.03682
0.6725	0.035069
0.67333	0.033409
0.67417	0.031845
0.675	0.030299
0.67583	0.028793
0.67667	0.02736
0.6775	0.025936
0.67833	0.024525
0.67917	0.023174
0.68	0.021888
0.68083	0.020616
0.68167	0.01941
0.6825	0.018269
0.68333	0.017167
0.68417	0.016089
0.685	0.015014
0.68583	0.013977
0.68667	0.012936
0.6875	0.011908
0.68833	0.010876
0.68917	0.0099109
0.69	0.0089191
0.69083	0.0079962
0.69167	0.007069
0.6925	0.00621
0.69333	0.0053329
0.69417	0.0045014
0.695	0.0036591
0.69583	0.0028709
0.69667	0.0020527
0.6975	0.0012803
0.69833	0.00054096
0.69917	-0.00020697
0.7	-0.00093725
0.70083	-0.0016166
0.70167	-0.0022854
0.7025	-0.002946
0.70333	-0.0035185
0.70417	-0.0040821
0.705	-0.0046136
0.70583	-0.0051305
0.70667	-0.0055979
0.7075	-0.0060915
0.70833	-0.0065669
0.70917	-0.0070392
0.71	-0.0074498
0.71083	-0.0078747
0.71167	-0.0082663
0.7125	-0.008598
0.71333	-0.0088914
0.71417	-0.009197
0.715	-0.009455
0.71583	-0.0096739
0.71667	-0.0099079
0.7175	-0.010134
0.71833	-0.010362
0.71917	-0.010564
0.72	-0.010788
0.72083	-0.010958
0.72167	-0.01112
0.7225	-0.01123
0.72333	-0.011374
0.72417	-0.011494
0.725	-0.011649
0.72583	-0.01177
0.72667	-0.011905
0.7275	-0.011964
0.72833	-0.01201
0.72917	-0.012036
0.73	-0.012081
0.73083	-0.012073
0.73167	-0.012133
0.7325	-0.012203
0.73333	-0.012266
0.73417	-0.012318
0.735	-0.012446
0.73583	-0.012548
0.73667	-0.012597
0.7375	-0.012644
0.73833	-0.012678
0.73917	-0.012637
0.74	-0.012536
0.74083	-0.012495
0.74167	-0.012416
0.7425	-0.012359
0.74333	-0.012355
0.74417	-0.012367
0.745	-0.012302
0.74583	-0.012261
0.74667	-0.012188
0.7475	-0.012061
0.74833	-0.011968
0.74917	-0.011936
0.75	-0.011899
0.75083	-0.011862
0.75167	-0.011865
0.7525	-0.011876
0.75333	-0.011861
0.75417	-0.011862
0.755	-0.011862
0.75583	-0.011807
0.75667	-0.011728
0.7575	-0.011609
0.75833	-0.011447
0.75917	-0.011342
0.76	-0.011261
0.76083	-0.011143
0.76167	-0.011081
0.7625	-0.011028
0.76333	-0.010885
0.76417	-0.010763
0.765	-0.010677
0.76583	-0.01055
0.76667	-0.010458
0.7675	-0.010406
0.76833	-0.01035
0.76917	-0.010276
0.77	-0.010257
0.77083	-0.01018
0.77167	-0.010117
0.7725	-0.010019
0.77333	-0.0099522
0.77417	-0.0098222
0.775	-0.0097417
0.77583	-0.0096534
0.77667	-0.0095786
0.7775	-0.0094773
0.77833	-0.0094095
0.77917	-0.0093169
0.78	-0.0091748
0.78083	-0.0090382
0.78167	-0.0089076
0.7825	-0.0087722
0.78333	-0.0086366
0.78417	-0.0085545
0.785	-0.0084701
0.78583	-0.008365
0.78667	-0.0082289
0.7875	-0.0081162
0.78833	-0.0079929
0.78917	-0.0078715
0.79	-0.007768
0.79083	-0.0077073
0.79167	-0.0076257
0.7925	-0.0075356
0.79333	-0.0074463
0.79417	-0.0073557
0.795	-0.007242
0.79583	-0.0071312
0.79667	-0.0070392
0.7975	-0.0069433
0.79833	-0.0068734
0.79917	-0.0068186
0.8	-0.0067673
0.80083	-0.0067042
0.80167	-0.0066311
0.8025	-0.0065139
0.80333	-0.0063958
0.80417	-0.0062702
0.805	-0.0061443
0.80583	-0.0060275
0.80667	-0.0059486
0.8075	-0.005865
0.80833	-0.0057882
0.80917	-0.0057015
0.81	-0.005621
0.81083	-0.0055177
0.81167	-0.0054098
0.8125	-0.0052952
0.81333	-0.0051973
0.81417	-0.0050944
0.815	-0.0049996
0.81583	-0.0049063
0.81667	-0.0048221
0.8175	-0.0047373
0.81833	-0.0046735
0.81917	-0.0045862
0.82	-0.0045035
0.82083	-0.0044192
0.82167	-0.004313
0.8225	-0.0041685
0.82333	-0.0040591
0.82417	-0.0039398
0.825	-0.0038099
0.82583	-0.0037048
0.82667	-0.0036382
0.8275	-0.0035458
0.82833	-0.0034737
0.82917	-0.0033948
0.83	-0.0033334
0.83083	-0.0032276
0.83167	-0.0031455
0.8325	-0.003027
0.83333	-0.0029625
0.83417	-0.0028557
0.835	-0.0027919
0.83583	-0.0027166
0.83667	-0.0026906
0.8375	-0.0026076
0.83833	-0.0025594
0.83917	-0.0024925
0.84	-0.0024277
0.84083	-0.0023476
0.84167	-0.0022949
0.8425	-0.0022189
0.84333	-0.0021642
0.84417	-0.0021042
0.845	-0.0020267
0.84583	-0.0019434
0.84667	-0.0018552
0.8475	-0.0017384
0.84833	-0.0016326
0.84917	-0.0015386
0.85	-0.0014396
0.85083	-0.0013673
0.85167	-0.0012973
0.8525	-0.0012293
0.85333	-0.0011525
0.85417	-0.001113
0.855	-0.0010633
0.85583	-0.0010198
0.85667	-0.00095669
0.8575	-0.00092135
0.85833	-0.00082959
0.85917	-0.00074798
0.86	-0.00069813
0.86083	-0.00067332
0.86167	-0.00062694
0.8625	-0.00063358
0.86333	-0.00060624
0.86417	-0.00054391
0.865	-0.00047148
0.86583	-0.00040353
0.86667	-0.00029207
0.8675	-0.00021278
0.86833	-0.00014975
0.86917	-0.00010266
0.87	-5.99e-05
0.87083	-4.8e-05
0.87167	-5.1e-05
0.8725	-4.28e-05
0.87333	-1.66e-05
0.87417	1.88e-05
0.875	6.17e-05
0.87583	0.000129
0.87667	0.00019395
0.8775	0.00025566
0.87833	0.00029772
0.87917	0.00034556
0.88	0.00038707
0.88083	0.00041217
0.88167	0.00044077
0.8825	0.00048109
0.88333	0.00052752
0.88417	0.0005625
0.885	0.00060321
0.88583	0.00063168
0.88667	0.00064371
0.8875	0.00063463
0.88833	0.00064674
0.88917	0.00067144
0.89	0.00068006
0.89083	0.00072381
0.89167	0.00076838
0.8925	0.00080282
0.89333	0.0008275
0.89417	0.00086606
0.895	0.0008748
0.89583	0.00090044
0.89667	0.00091048
0.8975	0.00090325
0.89833	0.00091413
0.89917	0.00093407
0.9	0.00095526
0.90083	0.00098943
0.90167	0.0010407
0.9025	0.0010482
0.90333	0.001057
0.90417	0.0010356
0.905	0.0010267
0.90583	0.0010258
0.90667	0.0010762
0.9075	0.0011112
0.90833	0.0011585
0.90917	0.0011713
0.91	0.0011672
0.91083	0.0011214
0.91167	0.0011144
0.9125	0.0011033
0.91333	0.0011225
0.91417	0.0011513
0.915	0.0011975
0.91583	0.0011832
0.91667	0.001192
0.9175	0.0011849
0.91833	0.0011779
0.91917	0.0011761
0.92	0.0012169
0.92083	0.001228
0.92167	0.0012682
0.9225	0.0012967
0.92333	0.001306
0.92417	0.0013197
0.925	0.0013499
0.92583	0.001343
0.92667	0.0013482
0.9275	0.0013797
0.92833	0.0014011
0.92917	0.001417
0.93	0.0014591
0.93083	0.0014953
0.93167	0.0015153
0.9325	0.0015396
0.93333	0.0015715
0.93417	0.0016131
0.935	0.001681
0.93583	0.001792
0.93667	0.001904
0.9375	0.002038
0.93833	0.0021756
0.93917	0.0023027
0.94	0.0023981
0.94083	0.0025013
0.94167	0.0025906
0.9425	0.002652
0.94333	0.0026987
0.94417	0.0027326
0.945	0.0027673
0.94583	0.0027824
0.94667	0.0028005
0.9475	0.0028243
0.94833	0.0028415
0.94917	0.0028269
0.95	0.0028211
0.95083	0.0027857
0.95167	0.002725
0.9525	0.0026665
0.95333	0.0025921
0.95417	0.0024823
0.955	0.0024043
0.95583	0.0023276
0.95667	0.0022432
0.9575	0.002176
0.95833	0.0021252
0.95917	0.002051
0.96	0.0019801
0.96083	0.0019072
0.96167	0.0018382
0.9625	0.0017833
0.96333	0.0017408
0.96417	0.0016943
0.965	0.0016441
0.96583	0.0015945
0.96667	0.0015202
0.9675	0.0014429
0.96833	0.0013837
0.96917	0.0013484
0.97	0.0013269
0.97083	0.0013393
0.97167	0.0013704
0.9725	0.0014248
0.97333	0.0014744
0.97417	0.0015315
0.975	0.0015774
0.97583	0.0016307
0.97667	0.001672
0.9775	0.0017353
0.97833	0.0017803
0.97917	0.0018662
0.98	0.0019395
0.98083	0.001991
0.98167	0.0020128
0.9825	0.0020509
0.98333	0.0020228
0.98417	0.0019887
0.985	0.0019511
0.98583	0.0019047
0.98667	0.0018225
0.9875	0.0017553
0.98833	0.0016649
0.98917	0.0015766
0.99	0.0014991
0.99083	0.0014363
0.99167	0.0013872
0.9925	0.0013616
0.99333	0.0013356
0.99417	0.0013003
0.995	0.0012786
0.99583	0.0012269
0.99667	0.0011573
0.9975	0.0010881
0.99833	0.0010228
0.99917	0.0009564
1	0.00089749
1.0008	0.00084865
1.0017	0.00080457
1.0025	0.00075867
1.0033	0.00068473
1.0042	0.00064457
1.005	0.00060628
1.0058	0.00056417
1.0067	0.00053163
1.0075	0.00052157
1.0083	0.00048779
1.0092	0.00045079
1.01	0.00041687
1.0108	0.00037393
1.0117	0.00033177
1.0125	0.0002847
1.0133	0.00025311
1.0142	0.00022491
1.015	0.00021399
1.0158	0.00019975
1.0167	0.0001931
1.0175	0.00018814
1.0183	0.00019066
1.0192	0.00016837
1.02	0.00013466
1.0208	0.00011894
1.0217	8.13e-05
1.0225	3.71e-05
1.0233	2.14e-05
1.0242	3.74e-05
1.025	3.89e-05
1.0258	6.15e-05
1.0267	7.82e-05
1.0275	8.36e-05
1.0283	8.19e-05
1.0292	7.29e-05
1.03	5.88e-05
1.0308	5.59e-05
1.0317	5.36e-05
1.0325	2.59e-05
1.0333	2.85e-05
1.0342	3.56e-05
1.035	4.41e-05
1.0358	5.92e-05
1.0367	0.00010643
1.0375	0.00013912
1.0383	0.00017049
1.0392	0.00019393
1.04	0.00020544
1.0408	0.00019932
1.0417	0.00020077
1.0425	0.00020229
1.0433	0.00022127
1.0442	0.00024361
1.045	0.00028782
1.0458	0.00030419
1.0467	0.00030712
1.0475	0.00030591
1.0483	0.00031796
1.0492	0.00029157
1.05	0.00027513
1.0508	0.00028104
1.0517	0.00026431
1.0525	0.00022343
1.0533	0.0002256
1.0542	0.00022482
1.055	0.00021729
1.0558	0.00022361
1.0567	0.00024637
1.0575	0.00024257
1.0583	0.00026131
1.0592	0.0002564
1.06	0.00023393
1.0608	0.0001966
1.0617	0.0001423
1.0625	5.07e-05
1.0633	-3.31e-05
1.0642	-9.84e-05
1.065	-0.00015934
1.0658	-0.00019486
1.0667	-0.00020446
1.0675	-0.00019753
1.0683	-0.00017627
1.0692	-0.00012448
1.07	-9.35e-05
1.0708	-7.57e-05
1.0717	-8.3e-05
1.0725	-0.0001285
1.0733	-0.00022669
1.0742	-0.00030957
1.075	-0.00037933
1.0758	-0.00042677
1.0767	-0.00042239
1.0775	-0.00037819
1.0783	-0.00031738
1.0792	-0.00024796
1.08	-0.00017282
1.0808	-0.00012587
1.0817	-8.86e-05
1.0825	-7.8e-05
1.0833	-8.48e-05
1.0842	-9.88e-05
1.085	-0.00012346
1.0858	-0.00014935
1.0867	-0.00016093
1.0875	-0.00016181
1.0883	-0.00015427
1.0892	-0.00015294
1.09	-0.0001469
1.0908	-0.00014886
1.0917	-0.00016441
1.0925	-0.00020046
1.0933	-0.00022281
1.0942	-0.00025266
1.095	-0.0002616
1.0958	-0.00025204
1.0967	-0.00022259
1.0975	-0.00019463
1.0983	-0.00017348
1.0992	-0.00017443
1.1	-0.00018718
1.1008	-0.00019733
1.1017	-0.00020758
1.1025	-0.00019234
1.1033	-0.0001782
1.1042	-0.00014697
1.105	-0.00012624
1.1058	-0.00010821
1.1067	-8.81e-05
1.1075	-7.49e-05
1.1083	-6.31e-05
1.1092	-7.17e-05
1.11	-4.9e-05
1.1108	-6.63e-05
1.1117	-5.48e-05
1.1125	-8.11e-05
1.1133	-9.74e-05
1.1142	-0.00014338
1.115	-0.00014133
1.1158	-0.00015638
1.1167	-0.00014345
1.1175	-9.69e-05
1.1183	-5.68e-05
1.1192	-4e-05
1.12	-4.24e-05
1.1208	-4.65e-05
1.1217	-8.31e-05
1.1225	-7.2e-05
1.1233	-0.00010406
1.1242	-8.39e-05
1.125	-5.98e-05
1.1258	-4.06e-05
1.1267	-7.36e-05
1.1275	-5.94e-05
1.1283	-0.00010638
1.1292	-0.00016238
1.13	-0.0002129
1.1308	-0.00026792
1.1317	-0.00031245
1.1325	-0.0003151
1.1333	-0.00033335
1.1342	-0.00033882
1.135	-0.00032749
1.1358	-0.00032187
1.1367	-0.00033757
1.1375	-0.00033807
1.1383	-0.00033739
1.1392	-0.00033151
1.14	-0.00034574
1.1408	-0.00036559
1.1417	-0.00037164
1.1425	-0.0003854
1.1433	-0.00039037
1.1442	-0.00038395
1.145	-0.00036404
1.1458	-0.00036654
1.1467	-0.00036365
1.1475	-0.00036836
1.1483	-0.00035779
1.1492	-0.00034892
1.15	-0.00032246
1.1508	-0.000305
1.1517	-0.00030736
1.1525	-0.00034492
1.1533	-0.00036209
1.1542	-0.00039697
1.155	-0.00042605
1.1558	-0.00044414
1.1567	-0.00043953
1.1575	-0.00047423
1.1583	-0.00048334
1.1592	-0.00049785
1.16	-0.00049507
1.1608	-0.00049379
1.1617	-0.00047431
1.1625	-0.00046994
1.1633	-0.00045948
1.1642	-0.00045781
1.165	-0.00046145
1.1658	-0.000448
1.1667	-0.00043074
1.1675	-0.00041689
1.1683	-0.00039854
1.1692	-0.00037239
1.17	-0.00036664
1.1708	-0.00035989
1.1717	-0.00034165
1.1725	-0.0003281
1.1733	-0.00033355
1.1742	-0.0003315
1.175	-0.00032775
1.1758	-0.000336
1.1767	-0.00035305
1.1775	-0.00034569
1.1783	-0.00034044
1.1792	-0.00031137
1.18	-0.0002689
1.1808	-0.00020934
1.1817	-0.00014196
1.1825	-6e-05
1.1833	-9.8e-06
1.1842	4.41e-05
1.185	9.88e-05
1.1858	0.00015369
1.1867	0.000215
1.1875	0.00027432
1.1883	0.00032335
1.1892	0.00037178
1.19	0.00040882
1.1908	0.00042828
1.1917	0.00046944
1.1925	0.00053041
1.1933	0.0005753
1.1942	0.00061079
1.195	0.0006501
1.1958	0.00065592
1.1967	0.00061375
1.1975	0.00058139
1.1983	0.00055445
1.1992	0.00049252
1.2	0.00044161
1.2008	0.00041951
1.2017	0.00039253
1.2025	0.00034036
1.2033	0.00032571
1.2042	0.00033278
1.205	0.00032556
1.2058	0.00032206
1.2067	0.00035128
1.2075	0.00035881
1.2083	0.00031717
1.2092	0.00028515
1.21	0.00023124
1.2108	0.00015546
1.2117	7.72e-05
1.2125	5.19e-05
1.2133	1.51e-05
1.2142	-6.96e-06
1.215	-1.66e-05
1.2158	-6.18e-06
1.2167	-4.42e-05
1.2175	-7.03e-05
1.2183	-9.88e-05
1.2192	-0.00014804
1.22	-0.00020987
1.2208	-0.00023617
1.2217	-0.00026815
1.2225	-0.0002963
1.2233	-0.00029552
1.2242	-0.00028321
1.225	-0.00028008
1.2258	-0.00027772
1.2267	-0.00026372
1.2275	-0.00026441
1.2283	-0.00028226
1.2292	-0.00030628
1.23	-0.00033147
1.2308	-0.00037963
1.2317	-0.00041185
1.2325	-0.00042315
1.2333	-0.00040351
1.2342	-0.00037555
1.235	-0.00032865
1.2358	-0.00031191
1.2367	-0.00030315
1.2375	-0.00032114
1.2383	-0.00035891
1.2392	-0.00040184
1.24	-0.00042274
1.2408	-0.0004507
1.2417	-0.00048802
1.2425	-0.00049731
1.2433	-0.00050677
1.2442	-0.00053628
1.245	-0.00055767
1.2458	-0.00057321
1.2467	-0.00060462
1.2475	-0.00065058
1.2483	-0.00065071
1.2492	-0.00065971
1.25	-0.00064756
1.2508	-0.00063178
1.2517	-0.00059155
1.2525	-0.00060609
1.2533	-0.00059329
1.2542	-0.00059905
1.255	-0.00059756
1.2558	-0.00061294
1.2567	-0.00058438
1.2575	-0.00059088
1.2583	-0.00060163
1.2592	-0.00062945
1.26	-0.00063702
1.2608	-0.00067945
1.2617	-0.00070374
1.2625	-0.00071039
1.2633	-0.00070319
1.2642	-0.00072086
1.265	-0.00072808
1.2658	-0.00073786
1.2667	-0.00076329
1.2675	-0.00079019
1.2683	-0.00079874
1.2692	-0.00080265
1.27	-0.00080501
1.2708	-0.00079693
1.2717	-0.00078351
1.2725	-0.00077064
1.2733	-0.00074093
1.2742	-0.00071498
1.275	-0.00069168
1.2758	-0.00067923
1.2767	-0.00067835
1.2775	-0.00069961
1.2783	-0.00071534
1.2792	-0.00073192
1.28	-0.00074035
1.2808	-0.00074154
1.2817	-0.00073299
1.2825	-0.00073809
1.2833	-0.00073725
1.2842	-0.00073196
1.285	-0.00072923
1.2858	-0.00072355
1.2867	-0.00069693
1.2875	-0.00067856
1.2883	-0.00068025
1.2892	-0.0006798
1.29	-0.0006883
1.2908	-0.00070685
1.2917	-0.00071116
1.2925	-0.00069132
1.2933	-0.00067314
1.2942	-0.00065012
1.295	-0.00063205
1.2958	-0.00062693
1.2967	-0.00064177
1.2975	-0.00065557
1.2983	-0.00067802
1.2992	-0.00067653
1.3	-0.00068509
1.3008	-0.00069331
1.3017	-0.00069468
1.3025	-0.00067251
1.3033	-0.0006819
1.3042	-0.00066734
1.305	-0.00064223
1.3058	-0.00060729
1.3067	-0.0006015
1.3075	-0.00058796
1.3083	-0.00058579
1.3092	-0.00058656
1.31	-0.0006226
1.3108	-0.00063779
1.3117	-0.00065024
1.3125	-0.00066774
1.3133	-0.0006701
1.3142	-0.00064972
1.315	-0.0006415
1.3158	-0.00062913
1.3167	-0.00060672
1.3175	-0.00061277
1.3183	-0.00061447
1.3192	-0.00060793
1.32	-0.00060345
1.3208	-0.00061043
1.3217	-0.00059367
1.3225	-0.00058096
1.3233	-0.00058651
1.3242	-0.00056842
1.325	-0.00053499
1.3258	-0.00052072
1.3267	-0.00052181
1.3275	-0.00051785
1.3283	-0.00054806
1.3292	-0.00058492
1.33	-0.00061125
1.3308	-0.00061163
1.3317	-0.00058667
1.3325	-0.00055287
1.3333	-0.00052653
1.3342	-0.00050815
1.335	-0.00050274
1.3358	-0.00052218
1.3367	-0.00052328
1.3375	-0.00053944
1.3383	-0.00054456
1.3392	-0.00056635
1.34	-0.00056449
1.3408	-0.0005789
1.3417	-0.00056586
1.3425	-0.00054939
1.3433	-0.00050738
1.3442	-0.00048023
1.345	-0.00046664
1.3458	-0.00046431
1.3467	-0.00047334
1.3475	-0.00048864
1.3483	-0.0005135
1.3492	-0.00051522
1.35	-0.0004988
1.3508	-0.00047964
1.3517	-0.00045325
1.3525	-0.00042282
1.3533	-0.00039155
1.3542	-0.00038084
1.355	-0.00037879
1.3558	-0.00037501
1.3567	-0.00037259
1.3575	-0.00038833
1.3583	-0.00038114
1.3592	-0.00037071
1.36	-0.00039244
1.3608	-0.00040484
1.3617	-0.00039409
1.3625	-0.00041832
1.3633	-0.000427
1.3642	-0.00041695
1.365	-0.00039826
1.3658	-0.00041343
1.3667	-0.00041597
1.3675	-0.00042747
1.3683	-0.00043844
1.3692	-0.00046707
1.37	-0.00046636
1.3708	-0.00045101
1.3717	-0.00043663
1.3725	-0.00042652
1.3733	-0.00041156
1.3742	-0.00040697
1.375	-0.00041714
1.3758	-0.00042618
1.3767	-0.00041608
1.3775	-0.00040494
1.3783	-0.00039287
1.3792	-0.00036716
1.38	-0.00034462
1.3808	-0.00034624
1.3817	-0.00032222
1.3825	-0.00030566
1.3833	-0.00030087
1.3842	-0.00029784
1.385	-0.00027718
1.3858	-0.00029678
1.3867	-0.00029634
1.3875	-0.00029527
1.3883	-0.00029315
1.3892	-0.00029411
1.39	-0.00028432
1.3908	-0.000305
1.3917	-0.00031284
1.3925	-0.00031734
1.3933	-0.00032501
1.3942	-0.00033894
1.395	-0.00030583
1.3958	-0.00028468
1.3967	-0.000261
1.3975	-0.00022248
1.3983	-0.00015942
1.3992	-0.00013842
1.4	-0.00011269
1.4008	-9.56e-05
1.4017	-0.00012661
1.4025	-0.00016986
1.4033	-0.00021627
1.4042	-0.00024994
1.405	-0.00025558
1.4058	-0.00020078
1.4067	-0.00014333
1.4075	-4.63e-05
1.4083	1.13e-05
1.4092	4.57e-05
1.41	5.58e-05
1.4108	6.44e-05
1.4117	3.18e-05
1.4125	3.24e-05
1.4133	3.59e-05
1.4142	3.51e-05
1.415	2.27e-05
1.4158	3.35e-05
1.4167	3.01e-05
1.4175	-1.21e-05
1.4183	-5.22e-05
1.4192	-7.42e-05
1.42	-0.00010924
1.4208	-0.00011581
1.4217	-8.41e-05
1.4225	-5.7e-05
1.4233	-7.88e-05
1.4242	-9.37e-05
1.425	-0.00016754
1.4258	-0.00023765
1.4267	-0.00028703
1.4275	-0.00027296
1.4283	-0.00024095
1.4292	-0.00016189
1.43	-8.45e-05
1.4308	-5.97e-05
1.4317	-7.15e-05
1.4325	-0.00012392
1.4333	-0.00017364
1.4342	-0.00021832
1.435	-0.00022025
1.4358	-0.00019393
1.4367	-0.00014427
1.4375	-0.00012046
1.4383	-9.31e-05
1.4392	-7.96e-05
1.44	-9.62e-05
1.4408	-0.00010416
1.4417	-6.83e-05
1.4425	-6.19e-05
1.4433	-5.6e-05
1.4442	-1.15e-05
1.445	3.87e-05
1.4458	5.55e-05
1.4467	9.52e-05
1.4475	0.00015594
1.4483	0.00016468
1.4492	0.00014216
1.45	0.0001229
1.4508	8.92e-05
1.4517	3.13e-05
1.4525	2.86e-05
1.4533	2.83e-05
1.4542	-7.49e-07
1.455	-2.32e-05
1.4558	-2.45e-05
1.4567	-9.45e-05
1.4575	-0.00013244
1.4583	-0.00013778
1.4592	-0.00016157
1.46	-0.0001875
1.4608	-0.00013638
1.4617	-9.48e-05
1.4625	-5.07e-05
1.4633	1.56e-05
1.4642	6.85e-05
1.465	6.01e-05
1.4658	3.82e-05
1.4667	2.04e-05
1.4675	1.35e-05
1.4683	3.86e-06
1.4692	3.5e-05
1.47	6.96e-05
1.4708	6.75e-05
1.4717	5.57e-05
1.4725	6.17e-05
1.4733	6.19e-05
1.4742	6.74e-05
1.475	0.00012437
1.4758	0.00015625
1.4767	0.00018918
1.4775	0.00018448
1.4783	0.00015594
1.4792	9.3e-05
1.48	7.72e-05
1.4808	4.97e-05
1.4817	5.83e-05
1.4825	0.0001179
1.4833	0.00017775
1.4842	0.00018916
1.485	0.00017094
1.4858	0.00014348
1.4867	8.61e-05
1.4875	4.56e-05
1.4883	4.26e-05
1.4892	9.14e-05
1.49	0.0001488
1.4908	0.00019295
1.4917	0.00021097
1.4925	0.00020796
1.4933	0.00016121
1.4942	0.00012054
1.495	0.00011064
1.4958	0.00010381
1.4967	0.00010495
1.4975	0.00011106
1.4983	9.38e-05
1.4992	5.23e-05
1.5	5.31e-05
1.5008	3.27e-05
1.5017	7.25e-05
1.5025	0.00012206
1.5033	0.00014819
1.5042	0.00013859
1.505	0.00016376
1.5058	0.00012261
1.5067	8.49e-05
1.5075	7.92e-05
1.5083	7.12e-05
1.5092	5.77e-05
1.51	6.11e-05
1.5108	7.2e-05
1.5117	9.87e-05
1.5125	0.00014519
1.5133	0.00015524
1.5142	0.00017767
1.515	0.00017778
1.5158	0.00014646
1.5167	0.00011453
1.5175	0.00013508
1.5183	0.00016161
1.5192	0.00018013
1.52	0.00022162
1.5208	0.0002446
1.5217	0.00022615
1.5225	0.0001761
1.5233	0.00015472
1.5242	0.00012723
1.525	7.02e-05
1.5258	3.16e-05
1.5267	1.02e-05
1.5275	-9.09e-06
1.5283	-6.9e-05
1.5292	-3.13e-05
1.53	-5.35e-06
1.5308	3.69e-05
1.5317	6.84e-05
1.5325	0.00015358
1.5333	0.00015812
1.5342	0.00016446
1.535	0.00015828
1.5358	0.00013439
1.5367	8.92e-05
1.5375	5.74e-05
1.5383	3.67e-05
1.5392	7.41e-06
1.54	3.36e-06
1.5408	1.32e-05
1.5417	3.86e-05
1.5425	5.12e-05
1.5433	7.13e-05
1.5442	8.64e-05
1.545	9.72e-05
1.5458	9.65e-05
1.5467	0.00010559
1.5475	0.00010846
1.5483	0.00010551
1.5492	7.22e-05
1.55	5.45e-05
1.5508	3.48e-05
1.5517	2.49e-05
1.5525	1.39e-05
1.5533	4.3e-05
1.5542	4.07e-05
1.555	5.58e-05
1.5558	6.69e-05
1.5567	7.22e-05
1.5575	6.18e-05
1.5583	6.3e-05
1.5592	5.91e-05
1.56	4.13e-05
1.5608	3.96e-05
1.5617	1.51e-05
1.5625	2.94e-05
1.5633	1.08e-05
1.5642	8.52e-06
1.565	1.11e-05
1.5658	4.37e-05
1.5667	3.24e-05
1.5675	4.96e-05
1.5683	7.35e-05
1.5692	6.28e-05
1.57	4.81e-05
1.5708	4.63e-05
1.5717	2.51e-05
1.5725	-2.51e-06
1.5733	-8.57e-06
1.5742	-2.71e-05
1.575	-3.44e-05
1.5758	-3.16e-05
1.5767	-2.93e-05
1.5775	-1.29e-05
1.5783	3.36e-05
1.5792	5.36e-05
1.58	8.87e-05
1.5808	0.00012157
1.5817	0.00013675
1.5825	0.00011973
1.5833	0.0001246
1.5842	0.00011107
1.585	8.22e-05
1.5858	6.79e-05
1.5867	6.91e-05
1.5875	4.39e-05
1.5883	3.29e-05
1.5892	4.89e-05
1.59	5.27e-05
1.5908	4.5e-05
1.5917	6.78e-05
1.5925	7.27e-05
1.5933	7.48e-05
1.5942	7.95e-05
1.595	8.3e-05
1.5958	8.87e-05
1.5967	0.00011989
1.5975	0.00011885
1.5983	0.0001103
1.5992	0.00010434
1.6	8.95e-05
1.6008	2.56e-05
1.6017	-2.24e-05
1.6025	-6.68e-05
1.6033	-9.13e-05
1.6042	-0.00013538
1.605	-0.0001368
1.6058	-0.00012492
1.6067	-0.00010546
1.6075	-9.25e-05
1.6083	-6.18e-05
1.6092	-2.75e-05
1.61	-9.6e-06
1.6108	1.95e-05
1.6117	3.4e-05
1.6125	4.32e-05
1.6133	2.54e-05
1.6142	4.17e-05
1.615	3.18e-05
1.6158	3.39e-05
1.6167	5.14e-05
1.6175	8.29e-05
1.6183	8.46e-05
1.6192	8.59e-05
1.62	7.17e-05
1.6208	4.35e-05
1.6217	1.27e-05
1.6225	-2.55e-05
1.6233	-3.5e-05
1.6242	-3.9e-05
1.625	-4.4e-05
1.6258	-3.96e-05
1.6267	-2.08e-05
1.6275	-1.33e-05
1.6283	-1.34e-07
1.6292	1.86e-05
1.63	3.6e-05
1.6308	4.47e-05
1.6317	5.87e-05
1.6325	7.73e-05
1.6333	8.32e-05
1.6342	7.3e-05
1.635	9.52e-05
1.6358	7.86e-05
1.6367	6.11e-05
1.6375	6.02e-05
1.6383	5.65e-05
1.6392	7.72e-06
1.64	7.96e-06
1.6408	4.48e-06
1.6417	-4.17e-07
1.6425	1.42e-05
1.6433	7.75e-05
1.6442	0.00010168
1.645	0.00011771
1.6458	0.00012122
1.6467	0.00013042
1.6475	8.6e-05
1.6483	6.83e-05
1.6492	6.15e-05
1.65	6.07e-05
1.6508	3.02e-05
1.6517	3.06e-05
1.6525	1.37e-05
1.6533	-8.64e-06
1.6542	-4.76e-05
1.655	-4.64e-05
1.6558	-5.34e-05
1.6567	-4.02e-05
1.6575	-2.5e-05
1.6583	3.5e-05
1.6592	7e-05
1.66	9.69e-05
1.6608	9.9e-05
1.6617	0.00011171
1.6625	8.82e-05
1.6633	5.21e-05
1.6642	3.74e-05
1.665	4.16e-05
[truncated: 2,802 more rows]

## Sheet: Fig. S10H
Mass	Intensity
0	0
0	0
0	0
0	0
0	0
0	0
0	0
0	0
0	0
0	0
0	0
0	0
0	0
0	0
0	0
0	0
0	0
0	0
0	0
0	0
0	0
0	0
0	0
0	0
0	0
0	0
0	0
0	0
0	0
0	0
0	0
0	0
0	0
8014.7	0
8014.9	0
8015.2	0
8015.4	0
8015.7	0
8015.9	0
8016.2	0
8016.4	0
8016.7	0
8016.9	0
8017.2	0
8017.4	0
8017.7	0
8017.9	0
8018.2	0
8018.4	0
8018.7	0
8018.9	0
8019.2	0
8019.4	0
8019.7	0
8019.9	0
8020.2	0
8020.4	0
8020.7	0
8020.9	0
8021.2	0
8021.4	0
8021.7	0
8021.9	0
8022.2	0
8022.4	0
8022.7	0
8022.9	0
8023.2	0
8023.4	0
8023.7	0
8014.7	0
8014.9	0
8015.2	0
8015.4	0
8015.7	0
8015.9	0
8016.2	0
8016.4	0
8016.7	0
8016.9	0
8017.2	0
8017.4	0
8017.7	0
8017.9	0
8018.2	0
8018.4	0
8018.7	0
8018.9	0
8019.2	0
8019.4	0
8019.7	0
8019.9	0
8020.2	0
8020.4	0
8020.7	0
8020.9	0
8021.2	0
8021.4	0
8021.7	0
8021.9	0
8022.2	0
8022.4	0
8022.7	0
8022.9	0
8023.2	0
8023.4	0
8023.7	0
8014.7	0
8014.9	0
8015.2	0
8015.4	0
8015.7	0
8015.9	0
8016.2	0
8016.4	0
8016.7	0
8016.9	0
8017.2	0
8017.4	0
8017.7	0
8017.9	0
8018.2	0
8018.4	0
8018.7	0
8018.9	0
8019.2	0
8019.4	0
8019.7	0
8019.9	0
8020.2	0
8020.4	0
8020.7	0
8020.9	0
8021.2	0
8021.4	0
8021.7	0
8021.9	0
8022.2	0
8022.4	0
8022.7	0
8022.9	0
8023.2	0
8023.4	0
8023.7	0
8014.7	0
8014.9	0
8015.2	0
8015.4	0
8015.7	0
8015.9	0
8016.2	0
8016.4	0
8016.7	0
8016.9	0
8017.2	0
8017.4	0
8017.7	0
8017.9	0
8018.2	0
8018.4	0
8018.7	0
8018.9	0
8019.2	0
8019.4	0
8019.7	0
8019.9	0
8020.2	0
8020.4	0
8020.7	0
8020.9	0
8021.2	0
8021.4	0
8021.7	0
8021.9	0
8022.2	0
8022.4	0
8022.7	0
8022.9	0
8023.2	0
8023.4	0
8023.7	0
8014.7	0
8014.9	0
8015.2	0
8015.4	0
8015.7	0
8015.9	0
8016.2	0
8016.4	0
8016.7	0
8016.9	0
8017.2	0
8017.4	0
8017.7	0
8017.9	0
8018.2	0
8018.4	0
8018.7	0
8018.9	0
8019.2	0
8019.4	0
8019.7	0
8019.9	0
8020.2	0
8020.4	0
8020.7	0
8020.9	0
8021.2	0
8021.4	5.4869
8021.7	14.682
8021.9	23.876
8022.2	33.053
8022.4	42.23
8022.7	54.037
8022.9	65.876
8023.2	78.63
8023.4	91.597
8023.7	104.59
8023.9	117.58
8024.2	130.55
8024.4	143.52
8024.7	156.51
8024.9	169.51
8025.2	162.79
8025.4	176.84
8025.7	190.91
8025.9	205.21
8026.2	219.64
8026.4	213.04
8026.7	230.12
8026.9	246.76
8027.2	264.45
8027.4	282.31
8027.7	301.65
8027.9	316.89
8028.2	331.44
8028.4	346.43
8028.7	365.72
8028.9	385.66
8029.2	405.2
8029.4	421.82
8029.7	438.2
8029.9	451.64
8030.2	414.08
8030.4	428.27
8030.6	402.14
8030.9	322.11
8031.1	343.27
8031.4	369.21
8031.6	401.9
8031.9	476.32
8032.1	576.25
8032.4	722.9
8032.6	919.42
8032.9	1149.7
8033.1	1542.9
8033.4	1980.6
8033.6	2594.8
8033.9	3366.1
8034.1	4252.1
8034.4	5324.8
8034.6	6455.4
8034.9	7682.8
8035.1	8976.1
8035.4	10309
8035.6	11652
8035.9	13032
8036.1	14497
8036.4	15954
8036.6	17327
8036.9	18610
8037.1	19891
8037.4	21172
8037.6	22274
8037.9	23305
8038.1	24013
8038.4	24376
8038.6	24560
8038.9	24470
8039.1	24195
8039.4	23829
8039.6	23290
8039.9	22603
8040.1	21690
8040.4	20704
8040.6	19694
8040.9	18658
8041.1	17589
8041.4	16475
8041.6	15369
8041.9	14292
8042.1	13229
8042.4	12183
8042.6	11193
8042.9	10241
8043.1	9358.5
8043.4	8501.7
8043.6	7736.2
8043.9	7001.7
8044.1	6325.6
8044.4	5781.5
8044.6	5288
8044.9	4833.8
8045.1	4435
8045.4	4064.2
8045.6	3735.3
8045.9	3399.4
8046.1	3070.1
8046.4	2762.6
8046.6	2492.9
8046.9	2278.4
8047.1	2115.3
8047.4	1966.1
8047.6	1851.1
8047.9	1746.9
8048.1	1675
8048.4	1628.8
8048.6	1590.6
8048.9	1216.9
8049.1	1196.2
8049.4	1193.8
8049.6	1216.1
8049.9	1241.1
8050.1	1274.3
8050.4	1320.4
8050.6	1372.9
8050.9	1427.2
8051.1	1519.3
8051.4	1619.2
8051.6	1713.1
8051.9	1815.3
8052.1	1935.4
8052.4	2076.1
8052.6	2203.3
8052.9	2329
8053.1	2443.1
8053.4	2528.2
8053.6	2576.2
8053.9	2621.4
8054.1	2624
8054.4	2625.9
8054.6	2617.4
8054.9	2601.8
8055.1	2619.6
8055.4	2668.3
8055.6	2688.5
8055.9	2709.2
8056.1	2728.4
8056.4	2755.8
8056.6	2777.7
8056.9	2800.6
8057.1	2903.7
8057.4	2946.1
8057.6	3010.3
8057.9	3093.3
8058.1	3161.4
8058.4	3230.6
8058.6	3280.1
8058.9	3317.1
8059.1	3370.4
8059.4	3440.4
8059.6	3509.2
8059.9	3597.4
8060.1	3673.9
8060.4	3707.6
8060.6	3719.1
8060.9	3706.6
8061.1	3559.1
8061.4	3392
8061.6	3212.6
8061.9	3028.8
8062.1	2862.1
8062.4	2733.4
8062.6	2596.5
8062.9	2449.6
8063.1	2305.6
8063.4	2161.6
8063.6	2006.4
8063.9	1850.2
8064.1	1708.3
8064.4	1577.4
8064.6	1470.6
8064.9	1373.9
8065.1	1295.8
8065.4	1217.3
8065.6	1192.2
8065.9	1130.9
8066.1	1056.3
8066.4	988.54
8066.6	916.54
8066.9	851.64
8067.1	790.19
8067.4	728.87
8067.6	687.95
8067.9	655.97
8068.1	640.61
8068.4	629.26
8068.6	455.69
8068.9	457.88
8069.1	644.71
8069.4	642.37
8069.6	1128.1
8069.9	1143.7
8070.1	1158.7
8070.4	1177.4
8070.6	1193.1
8070.9	1201.1
8071.1	1186.2
8071.4	1195
8071.6	1221.4
8071.9	1262.7
8072.1	1322.8
8072.4	1385.8
8072.6	1423.4
8072.9	1446.4
8073.1	1521.5
8073.4	1600.2
8073.6	1683.3
8073.9	1765
8074.1	1853.5
8074.4	1905.1
8074.6	1979.8
8074.9	2057.2
8075.1	2180.2
8075.4	2256.9
8075.6	2330.3
8075.9	2397.8
8076.1	2455.2
8076.4	2509.9
8076.6	2565
8076.9	2613.9
8077.1	2634.1
8077.4	2636.3
8077.6	2637.1
8077.9	2633.6
8078.1	2657.5
8078.4	2685.8
8078.6	2687.9
8078.9	2702.8
8079.1	2730.3
8079.4	2771.1
8079.6	2822.3
8079.9	2884.4
8080.1	2933.5
8080.4	2989.6
8080.6	3058.5
8080.9	3131.9
8081.1	3213.9
8081.4	3263.5
8081.6	3272.8
8081.8	3240.2
8082.1	3183.6
8082.3	3111.3
8082.6	3063.2
8082.8	3036.4
8083.1	3000.7
8083.3	2957.2
8083.6	2856.6
8083.8	2789.2
8084.1	2724.1
8084.3	2664.2
8084.6	2595.8
8084.8	2488.7
8085.1	2347.4
8085.3	2178.8
8085.6	2049.3
8085.8	1942.5
8086.1	1859.7
8086.3	1789.1
8086.6	1720.6
8086.8	1637.3
8087.1	1572.5
8087.3	1540.7
8087.6	1500.4
8087.8	1453.1
8088.1	1413.6
8088.3	1372.7
8088.6	1333.9
8088.8	1292.5
8089.1	1247.9
8089.3	1220.7
8089.6	1190.9
8089.8	1152
8090.1	1036.6
8090.3	1024.7
8090.6	1003
8090.8	932.17
8091.1	939.09
8091.3	956.45
8091.6	963.36
8091.8	970.94
8092.1	981.08
8092.3	1018.1
8092.6	1046.9
8092.8	1070.9
8093.1	1086.2
8093.3	1100.3
8093.6	1133.8
8093.8	1166.3
8094.1	1198.1
8094.3	1216.8
8094.6	1238.1
8094.8	1287.4
8095.1	1358.4
8095.3	1446.3
8095.6	1515.4
8095.8	1589.6
8096.1	1627.3
8096.3	1651.4
8096.6	1658.7
8096.8	1695.9
8097.1	1732.8
8097.3	1763.7
8097.6	1778.5
8097.8	1775.8
8098.1	1757.4
8098.3	1735.8
8098.6	1692.4
8098.8	1657
8099.1	1629
8099.3	1624.7
8099.6	1631.6
8099.8	1662
8100.1	1679.6
8100.3	1665.4
8100.6	1665.7
8100.8	1673.8
8101.1	1698.1
8101.3	1715.7
8101.6	1724.1
8101.8	1716
8102.1	1706
8102.3	1710.7
8102.6	1708.7
8102.8	1700.7
8103.1	1706.4
8103.3	1710.1
8103.6	1681.9
8103.8	1645.1
8104.1	1602
8104.3	1575.9
8104.6	1549.8
8104.8	1491.9
8105.1	1459.8
8105.3	1447.5
8105.6	1399.6
8105.8	1338.7
8106.1	1267.1
8106.3	1197.6
8106.6	1132.5
8106.8	1082.7
8107.1	1038.4
8107.3	980.61
8107.6	920.2
8107.8	856.97
8108.1	802.89
8108.3	750.95
8108.6	688.64
8108.8	718.75
8109.1	646.81
8109.3	597.59
8109.6	558.35
8109.8	527.78
8110.1	509.83
8110.3	502.59
8110.6	484.55
8110.8	463.81
8111.1	448.68
8111.3	431.64
8111.6	416.97
8111.8	431.62
8112.1	453.53
8112.3	462.99
8112.6	461.35
8112.8	445.7
8113.1	436.71
8113.3	193.63
8113.6	197.4
8113.8	198.48
8114.1	199.56
8114.3	198.55
8114.6	197.1
8114.8	195.73
8115.1	194.83
8115.3	193.92
8115.6	190.04
8115.8	183.05
8116.1	176.08
8116.3	177.86
8116.6	181.56
8116.8	185.33
8117.1	189.48
8117.3	193.62
8117.6	198.87
8117.8	205.29
8118.1	211.7
8118.3	212.55
8118.6	212.11
8118.8	209.72
8119.1	195.79
8119.3	181.87
8119.6	173.48
8119.8	171.26
8120.1	169.04
8120.3	175.59
8120.6	184.29
8120.8	193.29
8121.1	204.12
8121.3	214.95
8121.6	214.25
8121.8	200.36
8122.1	186.51
8122.3	183.94
8122.6	184.26
8122.8	184.64
8123.1	185.4
8123.3	186.16
8123.6	185.54
8123.8	183.29
8124.1	181.05
8124.3	170.61
8124.6	157.94
8124.8	146.36
8125.1	142.69
8125.3	139.01
8125.6	138.64
8125.8	142.31
8126.1	145.97
8126.3	146.02
8126.6	145.07
8126.8	144.15
8127.1	143.58
8127.3	143.01
8127.6	146.92
8127.8	156.44
8128.1	165.95
8128.3	169.6
8128.6	171.54
8128.8	174.48
8129.1	185.87
8129.3	197.26
8129.6	207.55
8129.8	216.38
8130.1	225.19
8130.3	215.85
8130.6	200.9
8130.8	187.29
8131.1	186
8131.3	184.71
8131.6	177.71
8131.8	163.07
8132.1	148.46
8132.3	135.26
8132.6	122.48
8132.8	110.29
8133	103.96
8133.3	97.642
8133.5	93.099
8133.8	91.031
8134	88.966
8134.3	88.725
8134.5	89.095
8134.8	89.594
8135	91.536
8135.3	93.479
8135.5	97.573
8135.8	104.73
8136	111.87
8136.3	114.74
8136.5	116.12
8136.8	118.29
8137	130.27
8137.3	142.26
8137.5	150.08
8137.8	151.72
8138	153.37
8138.3	143.67
8138.5	129.84
8138.8	3.0982
8139	49.663
8139.3	96.227
8139.5	126.6
8139.8	132.2
8140	137.78
8140.3	140.84
8140.5	142.95
8140.8	144.59
8141	138.73
8141.3	132.88
8141.5	128.68
8141.8	127.13
8142	125.57
8142.3	123.97
8142.5	122.35
8142.8	120.35
8143	111.28
8143.3	102.21
8143.5	96.094
8143.8	94.799
8144	93.507
8144.3	95.595
8144.5	99.067
8144.8	102.46
8145	104.04
8145.3	105.63
8145.5	108.17
8145.8	112.31
8146	116.44
8146.3	126.51
8146.5	139.12
8146.8	151.1
8147	146.05
8147.3	141.01
8147.5	135.87
8147.8	130.59
8148	125.33
8148.3	122.95
8148.5	121.85
8148.8	120.85
8149	123.24
8149.3	125.62
8149.5	125.54
8149.8	121.01
8150	116.5
8150.3	108.15
8150.5	98.044
8150.8	88.063
8151	84.469
8151.3	80.874
8151.5	78.53
8151.8	78.525
8152	78.52
8152.3	83.757
8152.5	91.488
8152.8	99.157
8153	101.69
8153.3	104.23
8153.5	105.05
8153.8	102.54
8154	100.04
8154.3	101.76
8154.5	105.57
8154.8	109.36
8155	108.95
8155.3	108.55
8155.5	108.56
8155.8	109.41
8156	110.25
8156.3	115.73
8156.5	123.58
8156.8	131.43
8157	124.83
8157.3	118.17
8157.5	110.71
8157.8	101.65
8158	92.612
8158.3	87.404
8158.5	84.203
8158.8	81.002
8159	87.005
8159.3	93.118
8159.5	97.918
8159.8	99.88
8160	101.84
8160.3	100.31
8160.5	96.885
8160.8	93.457
8161	94.134
8161.3	94.892
8161.5	96.965
8161.8	101.95
8162	106.93
8162.3	111.67
8162.5	116.29
8162.8	120.9
8163	119.61
8163.3	118.16
8163.5	114.49
8163.8	105.71
8164	96.937
8164.3	92.933
8164.5	91.698
8164.8	90.463
8165	92.021
8165.3	93.681
8165.5	98.358
8165.8	110.24
8166	122.1
8166.3	123.23
8166.5	117.88
8166.8	112.54
8167	97.015
8167.3	81.033
8167.5	68.064
8167.8	62.656
8168	57.259
8168.3	55.905
8168.5	57.07
8168.8	58.234
8169	60.483
8169.3	62.79
8169.5	64.152
8169.8	63.06
8170	61.97
8170.3	63.27
8170.5	66.112
8170.8	68.954
8171	71.07
8171.3	73.141
8171.5	75.089
8171.8	76.699
8172	78.305
8172.3	84.429
8172.5	93.573
8172.8	102.72
8173	92.608
8173.3	81.128
8173.5	70.461
8173.8	62.131
8174	53.818
8174.3	52.046
8174.5	54.771
8174.8	57.495
8175	60.833
8175.3	64.219
8175.5	66.852
8175.8	67.273
8176	67.692
8176.3	67.477
8176.5	66.811
8176.8	66.145
8177	64.423
8177.3	62.606
8177.5	62.061
8177.8	65.382
8178	68.697
8178.3	75.364
8178.5	84.503
8178.8	93.642
8179	92.089
8179.3	89.48
8179.5	85.915
8179.8	79.346
8180	72.79
8180.3	72.576
8180.5	77.164
8180.8	81.753
8181	77.705
8181.3	72.722
8181.5	68.335
8181.8	65.946
8182	63.562
8182.3	57.082
8182.5	47.386
8182.8	37.689
8183	0
8183.3	0
8183.5	0
8183.7	0
9000	0
8184.3	0
8184.5	0
10000	0
8185	0
11000	0
12000	0

## Sheet: Fig. S10I
m/z (Da)	Intensity
500	29.468
500.083	26.9101
500.167	24.6188
500.25	22.8868
500.333	22.0321
500.417	16.9489
500.5	14.5369
500.583	15.313
500.667	13.188
500.75	11.9294
500.833	12.1091
500.917	14.9324
501	14.7445
501.083	13.8586
501.167	14.8019
501.25	15.8091
501.333	16.4348
501.417	18.8808
501.5	21.4999
501.583	20.7516
501.667	21.0801
501.75	19.0268
501.833	21.4172
501.917	27.0644
502	29.473
502.083	27.2718
502.167	25.8873
502.25	25.3525
502.333	17.312
502.417	12.8216
502.5	13.1837
502.583	13.0611
502.667	12.5129
502.75	12.5282
502.833	11.1226
502.917	10.4846
503	11.3742
503.083	13.0885
503.167	15.7877
503.25	16.8954
503.333	15.1344
503.417	16.7226
503.5	22.6923
503.583	24.5464
503.667	19.7229
503.75	17.7852
503.833	15.353
503.917	17.4977
504	19.7505
504.083	17.7727
504.167	19.772
504.25	16.3943
504.333	11.7827
504.417	14.5391
504.5	13.3468
504.583	9.21944
504.667	6.42354
504.75	7.67849
504.833	12.7731
504.917	14.2868
505	11.8181
505.083	12.4488
505.167	12.762
505.25	14.3816
505.333	13.5155
505.417	15.4099
505.5	14.4702
505.583	14.7887
505.667	15.6171
505.75	16.5057
505.833	17.359
505.917	14.3032
506	9.8164
506.083	8.03213
506.167	9.49661
506.25	9.78554
506.333	8.42407
506.417	8.32752
506.5	9.40075
506.583	9.29075
506.667	9.13021
506.75	9.09711
506.833	8.27467
506.917	8.43549
507	9.13093
507.083	8.7198
507.167	7.83309
507.25	9.43683
507.333	14.9409
507.417	14.6351
507.5	17.6275
507.583	15.3213
507.667	13.2131
507.75	9.69158
507.833	7.1473
507.917	6.84005
508	7.16012
508.083	8.74292
508.167	13.1228
508.25	17.6232
508.333	18.3592
508.417	16.2496
508.5	15.9845
508.583	16.1062
508.667	16.4946
508.75	14.4962
508.833	12.3156
508.917	10.8668
509	10.501
509.083	12.3245
509.167	14.9793
509.25	15.0482
509.333	13.0311
509.417	10.9686
509.5	12.6197
509.583	16.5444
509.667	14.9502
509.75	13.1428
509.833	12.7388
509.917	13.919
510	12.8468
510.083	13.4585
510.167	16.5429
510.25	17.4685
510.333	19.0837
510.417	24.4966
510.5	25.023
510.583	26.133
510.667	29.6772
510.75	23.1738
510.833	22.0299
510.917	16.8595
511	15.6586
511.083	19.1351
511.167	15.1653
511.25	11.6071
511.333	13.6368
511.417	17.3887
511.5	16.0158
511.583	12.3924
511.667	10.8119
511.75	9.68913
511.833	12.0484
511.917	14.5152
512	16.7334
512.083	14.8425
512.167	16.0368
512.25	17.9567
512.333	20.4165
512.417	22.3243
512.5	27.2033
512.583	39.3374
512.667	46.1031
512.75	42.1482
512.833	37.1799
512.917	32.4622
513	27.4981
513.083	21.1624
513.167	17.6993
513.25	14.2773
513.333	12.727
513.417	15.4214
513.5	13.0139
513.583	9.43374
513.667	11.4375
513.75	18.4266
513.833	17.5365
513.917	13.6117
514	10.2812
514.083	11.8523
514.167	14.1688
514.25	18.0493
514.333	17.3058
514.417	15.2298
514.5	16.7396
514.583	20.1386
514.667	25.3585
514.75	25.5094
514.833	25.6738
514.917	27.3476
515	26.9511
515.083	19.1888
515.167	16.9259
515.25	17.6469
515.333	15.5492
515.417	15.2482
515.5	12.1797
515.583	11.9943
515.667	9.94694
515.75	8.34635
515.833	7.88704
515.917	7.00415
516	12.2836
516.083	14.4585
516.167	18.0812
516.25	16.9277
516.333	15.0568
516.417	14.3502
516.5	12.5515
516.583	14.1695
516.667	16.8497
516.75	17.421
516.833	14.5007
516.917	12.1018
517	10.4426
517.083	11.6955
517.167	11.9355
517.25	11.5745
517.333	11.4665
517.417	9.12743
517.5	11.1765
517.583	15.6945
517.667	17.4072
517.75	14.7804
517.833	13.4689
517.917	9.95643
518	10.3161
518.083	11.2508
518.167	8.37486
518.25	8.82708
518.333	10.8852
518.417	12.2708
518.5	12.1312
518.583	14.1926
518.667	16.6688
518.75	23.7059
518.833	30.2102
518.917	35.0486
519	38.6901
519.083	40.7716
519.167	35.6286
519.25	24.7883
519.333	21.1003
519.417	16.2695
519.5	15.099
519.583	14.985
519.667	16.5289
519.75	16.7373
519.833	17.5816
519.917	20.2146
520	19.6943
520.083	21.3578
520.167	21.6513
520.25	21.0774
520.333	17.169
520.417	19.3411
520.5	20.9771
520.583	27.4426
520.667	25.8927
520.75	25.0168
520.833	29.0435
520.917	34.2142
521	39.1421
521.083	30.6569
521.167	22.2406
521.25	18.8416
521.333	22.3049
521.417	20.1825
521.5	17.4158
521.583	22.5883
521.667	18.6016
521.75	16.0223
521.833	14.1447
521.917	10.8306
522	11.3228
522.083	12.5176
522.167	18.353
522.25	18.6088
522.333	19.0521
522.417	18.0446
522.5	16.052
522.583	16.0304
522.667	18.8166
522.75	22.2149
522.833	31.5224
522.917	35.7925
523	29.9464
523.083	28.2733
523.167	35.2233
523.25	35.2449
523.333	34.2233
523.417	31.1528
523.5	29.2677
523.583	24.1876
523.667	19.424
523.75	15.8736
523.833	14.2869
523.917	12.6793
524	14.4867
524.083	15.5427
524.167	18.4075
524.25	17.68
524.333	18.2876
524.417	21.1035
524.5	23.5002
524.583	20.5433
524.667	17.1655
524.75	18.4069
524.833	22.7227
524.917	20.6695
525	19.3004
525.083	22.289
525.167	23.0811
525.25	24.9575
525.333	22.9572
525.417	23.534
525.5	22.8332
525.583	20.2684
525.667	18.3754
525.75	12.9425
525.833	12.1298
525.917	8.45704
526	10.7707
526.083	11.6134
526.167	12.2442
526.25	9.32183
526.333	9.79642
526.417	15.1652
526.5	18.6982
526.583	16.8269
526.667	11.1551
526.75	9.38543
526.833	13.5222
526.917	16.9696
527	17.1793
527.083	12.5221
527.167	11.862
527.25	15.0337
527.333	13.9109
527.417	13.4153
527.5	14.7149
527.583	14.4091
527.667	19.6972
527.75	17.8642
527.833	13.6925
527.917	12.9127
528	10.3643
528.083	9.5267
528.167	7.45602
528.25	9.34256
528.333	11.8493
528.417	12.461
528.5	16.6381
528.583	16.8921
528.667	13.8972
528.75	9.76614
528.833	9.085
528.917	13.6326
529	15.7414
529.083	17.295
529.167	20.5897
529.25	18.0451
529.333	16.4089
529.417	16.5947
529.5	18.3038
529.583	16.2518
529.667	16.352
529.75	12.9551
529.833	7.15018
529.917	10.6818
530	13.8974
530.083	13.3378
530.167	14.3933
530.25	15.2219
530.333	13.9271
530.417	9.2341
530.5	11.3185
530.583	10.656
530.667	9.50729
530.75	10.9738
530.833	10.4831
530.917	9.91334
531	9.01627
531.083	11.7432
531.167	13.2434
531.25	13.3256
531.333	16.8553
531.417	21.7839
531.5	21.6611
531.583	17.893
531.667	10.916
531.75	9.3735
531.833	10.4274
531.917	10.5528
532	9.98786
532.083	7.86866
532.167	11.9048
532.25	16.3861
532.333	19.0692
532.417	23.5311
532.5	24.9938
532.583	25.9757
532.667	30.0846
532.75	26.1351
532.833	23.0406
532.917	20.2257
533	15.6646
533.083	11.3817
533.167	11.5048
533.25	12.9312
533.333	19.3884
533.417	19.6588
533.5	19.6471
533.583	18.047
533.667	13.116
533.75	11.6485
533.833	13.4733
533.917	14.2081
534	11.4827
534.083	8.46483
534.167	8.53033
534.25	12.9474
534.333	21.5351
534.417	25.406
534.5	25.9847
534.583	25.3602
534.667	28.3046
534.75	29.358
534.833	27.8503
534.917	25.3098
535	24.053
535.083	24.0588
535.167	19.1109
535.25	13.6715
535.333	14.946
535.417	14.2932
535.5	10.8698
535.583	11.5587
535.667	11.2754
535.75	14.5399
535.833	20.7158
535.917	21.8556
536	28.6944
536.083	32.6147
536.167	23.143
536.25	19.2957
536.333	22.2529
536.417	22.0787
536.5	19.5027
536.583	17.759
536.667	19.8954
536.75	25.5507
536.833	31.1524
536.917	28.3232
537	25.2253
537.083	25.6046
537.167	32.2355
537.25	36.2702
537.333	35.6401
537.417	33.9827
537.5	31.4305
537.583	24.0721
537.667	20.3042
537.75	17.8305
537.833	11.4144
537.917	11.4556
538	12.8975
538.083	14.7483
538.167	12.0695
538.25	11.5787
538.333	13.8623
538.417	21.3606
538.5	25.9416
538.583	24.6787
538.667	21.613
538.75	28.9488
538.833	34.1226
538.917	28.9733
539	25.7566
539.083	22.6273
539.167	22.9737
539.25	19.628
539.333	15.9898
539.417	12.2539
539.5	9.14552
539.583	8.97686
539.667	8.44404
539.75	7.27831
539.833	9.88321
539.917	10.5484
540	8.18318
540.083	10.1555
540.167	11.0176
540.25	10.3669
540.333	11.5585
540.417	10.1902
540.5	14.4074
540.583	18.8573
540.667	21.7528
540.75	20.0648
540.833	16.2273
540.917	19.2685
541	21.1702
541.083	21.9505
541.167	23.1299
541.25	16.0088
541.333	9.782
541.417	16.3913
541.5	23.4222
541.583	19.9116
541.667	15.2822
541.75	13.6022
541.833	11.8281
541.917	9.50867
542	9.13449
542.083	8.50438
542.167	9.42092
542.25	9.84915
542.333	7.29664
542.417	10.3162
542.5	12.0547
542.583	10.9865
542.667	16.6817
542.75	20.1386
542.833	17.082
542.917	12.6152
543	12.363
543.083	12.1291
543.167	10.9437
543.25	9.82689
543.333	10.1888
543.417	11.4313
543.5	13.1293
543.583	15.0324
543.667	13.6367
543.75	11.7072
543.833	8.87722
543.917	11.6025
544	13.7206
544.083	12.544
544.167	8.7761
544.25	13.3166
544.333	21.0317
544.417	19.1065
544.5	14.5184
544.583	10.6633
544.667	8.76005
544.75	14.741
544.833	16.1749
544.917	15.0604
545	14.0304
545.083	13.4539
545.167	14.706
545.25	15.0305
545.333	13.047
545.417	14.3453
545.5	12.0888
545.583	11.6338
545.667	14.9685
545.75	15.7247
545.833	12.7386
545.917	14.3451
546	20.231
546.083	25.2193
546.167	25.4826
546.25	20.1317
546.333	19.8876
546.417	20.0978
546.5	15.642
546.583	14.1417
546.667	16.779
546.75	18.4773
546.833	15.0713
546.917	13.8214
547	13.6646
547.083	13.3019
547.167	15.0058
547.25	11.8191
547.333	10.8241
547.417	15.0129
547.5	17.6896
547.583	15.6102
547.667	12.4655
547.75	11.2072
547.833	12.2458
547.917	12.0952
548	9.52327
548.083	7.96694
548.167	12.0914
548.25	11.9977
548.333	13.7319
548.417	16.3464
548.5	15.6278
548.583	13.231
548.667	14.0293
548.75	15.5108
548.833	12.4773
548.917	10.2456
549	10.6608
549.083	9.87947
549.167	10.6538
549.25	12.4808
549.333	13.136
549.417	14.518
549.5	13.0346
549.583	11.5028
549.667	12.8662
549.75	12.4637
549.833	12.4296
549.917	11.1033
550	10.8526
550.083	10.3617
550.167	12.4692
550.25	14.4725
550.333	14.6317
550.417	13.518
550.5	12.5062
550.583	12.5791
550.667	14.3066
550.75	13.4105
550.833	9.23478
550.917	10.1388
551	10.565
551.083	9.41544
551.167	7.88908
551.25	10.102
551.333	13.7223
551.417	16.2024
551.5	21.6042
551.583	19.0028
551.667	15.149
551.75	13.3076
551.833	13.5605
551.917	13.6186
552	13.7064
552.083	10.8224
552.167	8.57849
552.25	10.6689
552.333	11.8549
552.417	16.4915
552.5	15.0829
552.583	13.0102
552.667	10.8298
552.75	12.9102
552.833	12.3156
552.917	10.049
553	7.98574
553.083	7.04684
553.167	11.4377
553.25	19.0606
553.333	20.2977
553.417	15.805
553.5	21.6646
553.583	17.646
553.667	10.8215
553.75	7.76427
553.833	8.02447
553.917	10.1422
554	9.72502
554.083	9.91908
554.167	9.06988
554.25	12.8721
554.333	13.8028
554.417	9.26558
554.5	8.97185
554.583	8.48264
554.667	9.77591
554.75	13.7984
554.833	13.5233
554.917	11.7267
555	16.1302
555.083	14.4865
555.167	13.8814
555.25	17.5813
555.333	15.9689
555.417	16.6482
555.5	17.4856
555.583	16.8129
555.667	16.2519
555.75	19.1098
555.833	17.3125
555.917	17.2572
556	17.918
556.083	21.4867
556.167	21.6539
556.25	18.322
556.333	13.6548
556.417	13.1977
556.5	13.0485
556.583	12.4188
556.667	9.28452
556.75	8.35242
556.833	10.0578
556.917	10.5271
557	10.4695
557.083	15.0396
557.167	16.4357
557.25	13.4829
557.333	15.4895
557.417	17.9796
557.5	16.9058
557.583	15.848
557.667	24.2079
557.75	32.0551
557.833	29.9118
557.917	29.9997
558	34.7502
558.083	41.8591
558.167	42.508
558.25	27.7938
558.333	15.6131
558.417	14.8877
558.5	18.6846
558.583	21.0116
558.667	16.7708
558.75	19.1511
558.833	22.0742
558.917	18.4783
559	15.8267
559.083	15.4443
559.167	16.553
559.25	18.8924
559.333	16.8783
559.417	15.9007
559.5	14.2046
559.583	20.1496
559.667	25.6675
559.75	28.7159
559.833	29.9627
559.917	25.7607
560	20.8794
560.083	20.5628
560.167	15.7057
560.25	13.0038
560.333	13.8972
560.417	13.4338
560.5	14.2083
560.583	12.3021
560.667	13.5318
560.75	13.1015
560.833	12.4603
560.917	15.6036
561	15.1788
561.083	12.9985
561.167	15.5479
561.25	15.2215
561.333	15.6271
561.417	17.4994
561.5	19.4453
561.583	15.3786
561.667	21.2459
561.75	23.5421
561.833	22.0126
561.917	17.8
562	14.9994
562.083	14.6057
562.167	14.6531
562.25	12.5156
562.333	12.9627
562.417	15.8101
562.5	20.2652
562.583	16.2026
562.667	12.6908
562.75	8.98603
562.833	8.01352
562.917	8.32256
563	9.5258
563.083	9.85257
563.167	8.02357
563.25	11.1694
563.333	15.3453
563.417	14.1936
563.5	12.284
563.583	15.0889
563.667	14.2496
563.75	13.9534
563.833	12.2397
563.917	12.9057
564	14.2868
564.083	10.206
564.167	11.6333
564.25	12.9414
564.333	13.6714
564.417	18.5285
564.5	22.8245
564.583	19.2667
564.667	12.7311
564.75	11.357
564.833	14.3377
564.917	18.9101
565	11.4193
565.083	9.8935
565.167	13.391
565.25	13.614
565.333	11.1889
565.417	8.66049
565.5	8.98709
565.583	7.80951
565.667	7.67227
565.75	14.9909
565.833	18.0079
565.917	13.4956
566	9.4027
566.083	5.34171
566.167	8.08921
566.25	10.714
566.333	9.27695
566.417	7.79322
566.5	8.68874
566.583	9.34921
566.667	10.0726
566.75	8.50663
566.833	10.6222
566.917	10.4571
567	8.74738
567.083	7.04108
567.167	10.484
567.25	10.137
567.333	8.43149
567.417	9.23658
567.5	9.19223
567.583	12.5423
567.667	14.1961
567.75	11.0253
567.833	8.72849
567.917	7.61953
568	8.29104
568.083	13.3992
568.167	15.0444
568.25	9.69493
568.333	10.3294
568.417	10.5558
568.5	10.2855
568.583	7.9942
568.667	6.17551
568.75	10.4393
568.833	14.2942
568.917	11.488
569	11.1374
569.083	11.6729
569.167	9.79206
569.25	13.0799
569.333	15.5234
569.417	17.6878
569.5	18.9366
569.583	16.1791
569.667	12.4643
569.75	12.9297
569.833	12.7507
569.917	9.6005
570	11.8401
570.083	15.1957
570.167	13.6632
570.25	12.088
570.333	15.2479
570.417	14.0062
570.5	11.4011
570.583	11.4118
570.667	14.1689
570.75	18.1836
570.833	16.1726
570.917	11.3295
571	11.5261
571.083	8.83281
571.167	10.5214
571.25	10.7172
571.333	8.59693
571.417	9.63977
571.5	9.80646
571.583	9.79313
571.667	12.0483
571.75	10.206
571.833	11.0246
571.917	11.4695
572	12.4077
572.083	13.481
572.167	12.8786
572.25	12.3884
572.333	8.69487
572.417	7.98567
572.5	12.5628
572.583	12.6792
572.667	13.0555
572.75	12.0552
572.833	9.931
572.917	9.83476
573	10.339
573.083	8.02035
573.167	10.0455
573.25	11.2784
573.333	11.136
573.417	13.2485
573.5	13.4396
573.583	11.4192
573.667	11.5877
573.75	10.1306
573.833	9.04345
573.917	7.48979
574	9.91971
574.083	14.6721
574.167	18.3511
574.25	19.3864
574.333	16.3843
574.417	10.6088
574.5	10.0862
574.583	11.8022
574.667	11.6222
574.75	13.344
574.833	18.2372
574.917	12.2042
575	10.1533
575.083	10.2666
575.167	11.5205
575.25	12.6721
575.333	14.9718
575.417	14.8312
575.5	13.1761
575.583	10.9796
575.667	15.6082
575.75	17.6619
575.833	15.8689
575.917	13.6308
576	14.6975
576.083	17.6298
576.167	14.6355
576.25	13.0002
576.333	11.8373
576.417	14.9464
576.5	19.6183
576.583	19.0543
576.667	18.4271
576.75	18.4227
576.833	12.9007
576.917	11.573
577	12.2832
577.083	9.05768
577.167	8.01108
577.25	10.1108
577.333	13.3492
577.417	16.7703
577.5	14.3198
577.583	14.5754
577.667	14.619
577.75	21.4494
577.833	26.8761
577.917	20.7048
578	17.5318
578.083	18.6096
578.167	15.8061
578.25	14.9719
578.333	13.7332
578.417	13.0835
578.5	13.6074
578.583	16.3983
578.667	20.9688
578.75	25.1548
578.833	19.862
578.917	16.5841
579	17.6488
579.083	20.8111
579.167	16.3656
579.25	15.5114
579.333	20.1418
579.417	18.2492
579.5	14.6161
579.583	14.2069
579.667	18.8202
579.75	14.8838
579.833	10.9873
579.917	11.91
580	13.9084
580.083	8.42579
580.167	8.70828
580.25	11.9118
580.333	14.1196
580.417	15.6485
580.5	19.5399
580.583	19.1238
580.667	22.8269
580.75	21.8527
580.833	21.2427
580.917	18.5153
581	16.0685
581.083	15.054
581.167	13.0139
581.25	13.8504
581.333	15.6413
581.417	18.6805
581.5	19.8787
581.583	19.7474
581.667	17.2815
581.75	14.3072
581.833	12.059
581.917	16.4437
582	18.5345
582.083	17.2746
582.167	12.8747
582.25	14.301
582.333	14.2053
582.417	14.1171
582.5	14.477
582.583	13.9496
582.667	13.5788
582.75	16.1841
582.833	15.4943
582.917	11.8773
583	10.1254
583.083	8.99801
583.167	11.4106
583.25	12.4389
583.333	11.6434
583.417	12.82
583.5	9.22432
583.583	5.82256
583.667	7.948
583.75	11.8103
583.833	10.9633
583.917	14.2495
584	11.9926
584.083	15.2736
584.167	19.771
584.25	17.0318
584.333	15.2304
584.417	13.5796
584.5	10.3734
584.583	9.74349
584.667	8.33815
584.75	7.61621
584.833	6.69347
584.917	7.75422
585	10.7638
585.083	11.8098
585.167	12.5897
585.25	13.9671
585.333	12.2567
585.417	11.0103
585.5	12.5107
585.583	13.5021
585.667	9.90491
585.75	8.76737
585.833	10.9934
585.917	10.1924
586	8.78368
586.083	8.72196
586.167	7.85591
586.25	8.43163
586.333	10.7873
586.417	11.9095
586.5	10.5981
586.583	13.5858
586.667	18.0207
586.75	13.4497
586.833	17.1862
586.917	22.811
587	14.2609
587.083	10.6261
587.167	12.3837
587.25	10.7192
587.333	12.9459
587.417	14.3607
587.5	13.6334
587.583	9.17903
587.667	7.78426
587.75	8.96301
587.833	9.49778
587.917	11.6346
588	13.8715
588.083	18.0546
588.167	19.2715
588.25	13.2989
588.333	11.0601
588.417	11.4074
588.5	13.9986
588.583	11.8783
588.667	13.7286
588.75	16.3942
588.833	17.8579
588.917	15.9858
589	9.37235
589.083	8.86139
589.167	8.82727
589.25	10.3728
589.333	15.9818
589.417	21.8727
589.5	16.2055
589.583	15.1584
589.667	16.1677
589.75	14.7449
589.833	9.52042
589.917	8.63363
590	10.8903
590.083	16.5946
590.167	16.6408
590.25	14.3788
590.333	20.3425
590.417	20.0423
590.5	15.7961
590.583	17.1989
590.667	25.0389
590.75	19.329
590.833	16.8099
590.917	14.7919
591	9.14481
591.083	6.91319
591.167	12.7889
591.25	13.8951
591.333	10.024
591.417	12.0144
591.5	14.9171
591.583	16.0506
591.667	13.0579
591.75	7.77548
591.833	5.74868
591.917	5.35949
592	8.83649
592.083	10.4293
592.167	13.0078
592.25	16.9192
592.333	17.5999
592.417	20.7617
592.5	23.4298
592.583	28.3476
592.667	39.4072
592.75	44.1395
592.833	46.143
592.917	46.032
593	52.5734
593.083	43.6407
593.167	35.148
593.25	28.6582
593.333	23.0533
593.417	15.4495
593.5	14.1557
593.583	16.2881
593.667	14.4207
593.75	12.9213
593.833	16.1268
593.917	18.7819
594	23.4225
594.083	19.444
594.167	15.6136
594.25	14.0313
594.333	15.4888
594.417	17.4159
594.5	25.0644
594.583	27.2637
594.667	38.3044
594.75	48.2958
594.833	39.0624
594.917	35.5056
595	39.8877
595.083	34.2018
595.167	27.2278
595.25	21.0577
595.333	16.2821
595.417	12.9995
595.5	12.8655
595.583	12.9007
595.667	12.59
595.75	16.651
595.833	16.0733
595.917	14.9667
596	16.9827
596.083	16.5019
596.167	14.6667
596.25	8.44925
596.333	7.44978
596.417	13.5047
596.5	14.962
596.583	15.8679
596.667	25.4415
596.75	32.0904
596.833	30.909
596.917	29.4782
597	35.0227
597.083	33.9694
597.167	25.8783
597.25	22.4138
597.333	29.8339
597.417	39.4218
597.5	25.5166
597.583	14.535
597.667	12.3531
597.75	10.8
597.833	13.6333
597.917	18.0135
598	12.8046
598.083	11.9285
598.167	13.4314
598.25	15.9294
598.333	15.5426
598.417	13.2386
598.5	19.3643
598.583	23.9146
598.667	19.5986
598.75	18.3802
598.833	22.8441
598.917	24.7013
599	27.1824
599.083	27.382
599.167	18.7152
599.25	15.1354
599.333	14.7146
599.417	14.459
599.5	14.7181
599.583	13.7988
599.667	13.4653
599.75	24.1084
599.833	24.1463
599.917	18.9843
600	23.1395
600.083	24.5839
600.167	15.6054
600.25	13.1499
600.333	14.9048
600.417	24.5465
600.5	28.7423
600.583	29.195
600.667	30.7959
600.75	26.1141
600.833	19.6691
600.917	13.651
601	15.652
601.083	15.7332
601.167	8.8763
601.25	5.63451
601.333	8.84828
601.417	19.9231
601.5	19.9426
601.583	15.5701
601.667	15.9416
601.75	13.2429
601.833	9.07294
601.917	6.08327
602	11.6766
602.083	12.9593
602.167	11.0119
602.25	11.95
602.333	9.0499
602.417	9.62308
602.5	21.9306
602.583	24.7729
602.667	17.0497
602.75	13.4136
602.833	12.6892
602.917	15.9553
603	17.2214
603.083	18.6744
603.167	17.5951
603.25	21.6168
603.333	18.2196
603.417	12.8055
603.5	11.0001
603.583	10.8582
603.667	12.0018
603.75	14.2267
603.833	13.3696
603.917	9.96494
604	6.9628
604.083	7.89263
604.167	6.68212
604.25	8.31723
604.333	8.61859
604.417	8.80904
604.5	14.2519
604.583	11.2416
604.667	9.95321
604.75	15.8538
604.833	12.7805
604.917	12.3487
605	11.5822
605.083	10.4834
605.167	13.8236
605.25	15.2407
605.333	13.3788
605.417	13.6608
605.5	17.4931
605.583	18.8897
605.667	12.7382
605.75	8.41484
605.833	9.21328
605.917	10.124
606	9.34036
606.083	8.45945
606.167	12.603
606.25	17.8674
606.333	12.6557
606.417	9.63749
606.5	14.8489
606.583	15.9609
606.667	11.8894
606.75	9.62864
606.833	12.2997
606.917	11.5565
607	12.5421
607.083	13.5085
607.167	15.5845
607.25	13.917
607.333	12.2069
607.417	13.7375
607.5	11.4341
607.583	12.3325
607.667	12.6734
607.75	15.1493
607.833	17.3516
607.917	10.1919
608	16.8815
608.083	19.8918
608.167	11.6359
608.25	12.3495
608.333	16.6015
608.417	17.4685
608.5	11.9978
608.583	8.10866
608.667	8.79611
608.75	9.39926
608.833	10.7103
608.917	19.9066
609	24.2981
609.083	16.2078
609.167	7.83597
609.25	10.9737
609.333	15.7037
609.417	17.7828
609.5	20.0517
609.583	18.1057
609.667	15.0608
609.75	15.7866
609.833	19.1418
609.917	20.0049
610	22.6014
610.083	22.796
610.167	24.4862
610.25	25.2964
610.333	30.1899
610.417	27.347
610.5	20.1659
610.583	15.2476
610.667	13.5709
610.75	9.99702
610.833	11.9222
610.917	16.3367
611	14.9602
611.083	25.454
611.167	34.1885
611.25	27.9334
611.333	25.5704
611.417	23.572
611.5	21.5394
611.583	20.7391
611.667	16.8535
611.75	13.7799
611.833	9.32989
611.917	7.05802
612	7.87707
612.083	13.2943
612.167	16.2953
612.25	16.4561
612.333	27.6237
612.417	26.5417
612.5	19.6738
612.583	14.0669
612.667	11.1101
612.75	12.0231
612.833	11.7431
612.917	10.6431
613	15.1393
613.083	18.9709
613.167	17.4145
613.25	14.7769
613.333	17.6471
613.417	14.5404
613.5	14.6012
613.583	13.6253
613.667	13.6365
613.75	13.6231
613.833	14.5304
613.917	17.2002
614	14.3756
614.083	10.1807
614.167	10.6855
614.25	11.0283
614.333	12.3344
614.417	14.0452
614.5	12.6597
614.583	15.614
614.667	14.4137
614.75	13.6199
614.833	13.0212
614.917	11.978
615	13.5405
615.083	13.8212
615.167	14.668
615.25	11.0139
615.333	11.1166
615.417	16.8076
615.5	17.9295
615.583	14.0837
615.667	18.853
615.75	23.6829
615.833	19.3261
615.917	20.1182
616	17.7186
616.083	14.4672
616.167	20.1658
616.25	25.6501
616.333	23.9546
616.417	25.958
616.5	26.5819
616.583	25.776
616.667	28.6178
616.75	27.9899
616.833	18.3576
616.917	14.5671
617	18.368
617.083	13.2878
617.167	13.689
617.25	16.0553
617.333	14.5485
617.417	14.5502
617.5	16.0042
617.583	21.4674
617.667	26.3014
617.75	21.1435
617.833	18.5338
617.917	17.5177
618	16.0852
618.083	13.326
618.167	13.9426
618.25	18.1916
618.333	18.6355
618.417	14.9639
618.5	17.3873
618.583	23.6003
618.667	21.179
618.75	18.8775
618.833	16.7307
618.917	18.3652
619	18.1795
619.083	12.6666
619.167	7.47417
619.25	11.0925
619.333	17.1895
619.417	19.5942
619.5	19.8392
619.583	20.3669
619.667	16.9946
619.75	16.6322
619.833	16.003
619.917	20.3035
620	27.2922
620.083	21.0177
620.167	12.3734
620.25	9.85503
620.333	16.1095
620.417	26.4497
620.5	28.1619
620.583	27.8991
620.667	27.3668
620.75	25.8615
620.833	20.8478
620.917	19.2571
621	25.3051
621.083	18.4727
621.167	14.4292
621.25	9.86816
621.333	16.7955
621.417	22.6652
621.5	18.3058
621.583	17.8111
621.667	16.6628
621.75	14.2596
621.833	13.3342
621.917	15.7943
622	14.6683
622.083	12.3407
622.167	13.5544
622.25	14.7861
622.333	12.2976
622.417	16.3685
622.5	21.4256
622.583	14.3019
622.667	8.26957
622.75	7.84058
622.833	6.66131
622.917	14.2183
623	22.6804
623.083	24.2424
623.167	19.8633
623.25	17.6325
623.333	19.1911
623.417	27.8113
623.5	28.3605
623.583	16.5608
623.667	15.8977
623.75	21.8869
623.833	21.3614
623.917	24.2485
624	24.7357
624.083	26.5961
624.167	27.4597
624.25	26.6195
624.333	20.1664
624.417	15.0012
624.5	13.1164
624.583	12.6235
624.667	8.8525
624.75	14.6085
624.833	19.8815
624.917	16.6115
625	13.1418
625.083	19.0162
625.167	22.2879
625.25	24.0519
625.333	23.3254
625.417	21.4713
625.5	19.9458
625.583	15.8186
625.667	17.8702
625.75	17.3817
625.833	17.1689
625.917	12.7884
626	11.6946
626.083	21.8901
626.167	30.6282
626.25	27.1647
626.333	20.9316
626.417	16.3685
626.5	16.1156
626.583	16.7772
626.667	18.2421
626.75	15.3715
626.833	15.3931
626.917	19.1454
627	18.4907
627.083	20.5203
627.167	22.5886
627.25	23.0736
627.333	20.3447
627.417	16.9144
627.5	21.511
627.583	19.6267
627.667	14.5029
627.75	8.69701
627.833	7.54479
627.917	6.73959
628	13.4246
628.083	34.4823
628.167	32.5215
628.25	23.7315
628.333	16.1094
628.417	13.1444
628.5	16.4173
628.583	14.3781
628.667	13.2176
628.75	9.84016
628.833	13.1338
628.917	17.4719
629	17.1642
629.083	15.5887
629.167	13.9953
629.25	11.4464
629.333	8.72826
629.417	5.32016
629.5	8.13786
629.583	13.9014
629.667	17.5486
629.75	22.1638
629.833	17.5157
629.917	14.2667
630	13.1888
630.083	13.9801
630.167	15.8261
630.25	17.6354
630.333	31.1835
630.417	28.6844
630.5	17.6001
630.583	14.7324
630.667	17.1971
630.75	16.9132
630.833	18.5784
630.917	17.6989
631	13.2421
631.083	10.8995
631.167	9.44565
631.25	12.3111
631.333	12.6893
631.417	9.48142
631.5	11.4704
631.583	21.4226
631.667	28.3992
631.75	29.3426
631.833	21.2529
631.917	17.3737
632	21.4748
632.083	17.624
632.167	16.4402
632.25	18.6898
632.333	17.7825
632.417	25.8214
632.5	22.9602
632.583	22.4928
632.667	20.4337
632.75	19.1888
632.833	14.713
632.917	9.86776
633	10.6762
633.083	19.7765
633.167	32.9435
633.25	30.1323
633.333	21.7427
633.417	22.2007
633.5	22.1086
633.583	24.1602
633.667	23.5054
633.75	19.2578
633.833	14.0139
633.917	13.411
634	20.6741
634.083	19.6149
634.167	20.3959
634.25	23.1727
634.333	25.5761
634.417	20.0385
634.5	20.3466
634.583	17.2768
634.667	21.3125
634.75	18.9646
634.833	16.6447
634.917	21.5257
635	34.3393
635.083	39.1692
635.167	29.2669
635.25	28.6988
635.333	29.7203
635.417	26.8898
635.5	31.3303
635.583	27.1915
635.667	21.911
635.75	17.7515
635.833	25.121
635.917	31.6275
636	26.6601
636.083	22.8469
636.167	22.0279
636.25	18.5828
636.333	15.1878
636.417	18.0063
636.5	20.769
636.583	19.3148
636.667	31.3123
636.75	32.9503
636.833	25.6205
636.917	27.1813
637	29.438
637.083	23.7376
637.167	30.1936
637.25	23.3808
637.333	21.4042
637.417	30.3184
637.5	28.2086
637.583	32.8022
637.667	28.5333
637.75	23.4872
637.833	24.9242
637.917	30.2409
638	33.8296
638.083	27.819
638.167	20.8591
638.25	16.8098
638.333	21.2732
638.417	26.2848
638.5	25.4773
638.583	23.7653
638.667	26.4367
638.75	26.6001
638.833	32.5426
638.917	36.1917
639	22.7431
639.083	18.2176
639.167	17.0314
639.25	12.7125
639.333	24.796
639.417	28.6496
639.5	24.2514
639.583	22.4802
639.667	22.7845
639.75	27.9995
639.833	36.4913
639.917	34.2582
640	22.3837
640.083	17.2207
640.167	15.1726
640.25	16.2852
640.333	20.0997
640.417	21.3657
640.5	18.5175
640.583	17.3816
640.667	19.5363
640.75	19.0467
640.833	17.2052
640.917	14.14
641	12.059
641.083	17.8595
641.167	14.1364
641.25	11.6327
641.333	15.1809
641.417	16.9607
641.5	15.0701
641.583	14.4665
641.667	17.2019
641.75	13.2094
641.833	11.4244
641.917	9.99398
642	10.8997
642.083	15.7434
642.167	17.3114
642.25	20.4665
642.333	19.2582
642.417	21.7626
642.5	26.5937
642.583	21.4024
642.667	18.976
642.75	20.0985
642.833	18.7561
642.917	14.1008
643	18.194
643.083	21.164
643.167	17.4524
643.25	12.7236
643.333	11.0154
643.417	12.1939
643.5	10.8768
643.583	12.6063
643.667	12.1883
643.75	13.8132
643.833	14.2586
643.917	16.7425
644	15.4304
644.083	11.8475
644.167	15.0183
644.25	16.2804
644.333	23.1082
644.417	28.3684
644.5	21.7109
644.583	18.0128
644.667	15.9445
644.75	18.2393
644.833	14.3468
644.917	21.1522
645	31.2532
645.083	26.9809
645.167	22.3852
645.25	13.121
645.333	13.5744
645.417	18.598
645.5	15.5704
645.583	15.7409
645.667	16.6803
645.75	14.5648
645.833	13.0362
645.917	10.3627
646	15.5124
646.083	16.5815
646.167	15.4001
646.25	13.7113
646.333	12.1648
646.417	18.0467
646.5	18.4321
646.583	12.237
646.667	10.1936
646.75	9.25749
646.833	9.55198
646.917	12.1998
647	10.4946
647.083	9.51963
647.167	12.1595
647.25	16.0173
647.333	21.5129
647.417	33.5776
647.5	35.2949
647.583	33.2095
647.667	27.355
647.75	19.2648
647.833	12.164
647.917	11.2722
648	22.2984
648.083	29.2247
648.167	37.7688
648.25	25.9669
648.333	23.5153
648.417	25.7954
648.5	21.1799
648.583	15.7135
648.667	14.3766
648.75	18.8502
648.833	16.5687
648.917	12.7446
649	19.6293
649.083	29.6378
649.167	29.2306
649.25	24.813
649.333	24.396
649.417	31.274
649.5	30.343
649.583	23.5758
649.667	21.0555
649.75	19.0056
649.833	21.7847
649.917	19.0916
650	17.7488
650.083	28.6206
650.167	23.1007
650.25	20.2981
650.333	21.522
650.417	16.3022
650.5	32.8816
650.583	39.9603
650.667	24.4352
650.75	14.3631
650.833	13.6526
650.917	23.8055
651	24.5009
651.083	20.3923
651.167	20.1128
651.25	27.5103
651.333	24.3325
651.417	18.8366
651.5	25.0444
651.583	42.2764
651.667	46.8747
651.75	34.8429
651.833	38.2773
651.917	47.7041
652	38.168
652.083	29.6177
652.167	23.8911
652.25	17.8096
652.333	21.4669
652.417	29.412
652.5	44.5686
652.583	40.0144
652.667	30.145
652.75	36.0024
652.833	43.4273
652.917	43.9838
653	42.7139
653.083	35.3277
653.167	23.9057
653.25	22.6941
653.333	35.1327
653.417	46.3023
653.5	28.0087
653.583	16.5926
653.667	13.3742
653.75	16.0517
653.833	20.4113
653.917	18.8606
654	21.6175
654.083	22.1237
654.167	19.5415
654.25	27.0106
654.333	32.7095
654.417	30.8924
654.5	23.3862
654.583	24.5056
654.667	23.4222
654.75	25.1935
654.833	24.507
654.917	26.8386
655	30.1193
655.083	33.2721
655.167	21.9835
655.25	16.6036
655.333	16.1218
655.417	20.6586
655.5	24.7952
655.583	38.7995
655.667	42.9923
655.75	29.9911
655.833	22.2042
655.917	29.8904
656	39.7622
656.083	24.8978
656.167	19.0103
656.25	17.2772
656.333	18.7872
656.417	21.3133
656.5	20.2161
656.583	17.0717
656.667	16.0841
656.75	19.6552
656.833	23.0437
656.917	18.9965
657	26.2669
657.083	37.3636
657.167	28.9126
657.25	21.1254
657.333	31.5811
657.417	28.1364
657.5	21.7146
657.583	18.6614
657.667	15.6164
657.75	15.2285
657.833	20.3579
657.917	23.9024
658	13.7535
658.083	11.0038
658.167	20.9153
658.25	21.6487
658.333	18.3078
658.417	20.5096
658.5	23.5749
658.583	27.9529
658.667	20.6744
658.75	21.3309
658.833	27.9193
658.917	32.0777
659	22.3945
659.083	11.3819
659.167	11.7957
659.25	13.0238
659.333	23.6387
659.417	30.3321
659.5	24.4758
659.583	26.2004
659.667	18.9102
659.75	18.1227
659.833	19.7793
659.917	21.0637
660	13.8145
660.083	10.4455
660.167	11.8221
660.25	14.5663
660.333	28.7828
660.417	30.3009
660.5	37.6133
660.583	25.8232
660.667	22.75
660.75	18.7719
660.833	13.3833
660.917	11.2266
661	12.8397
661.083	13.8713
661.167	17.8021
661.25	21.0674
661.333	23.777
661.417	21.8257
661.5	20.8576
661.583	14.0206
661.667	8.31875
661.75	9.21768
661.833	10.7683
661.917	12.7069
662	11.378
662.083	14.4103
662.167	17.6973
662.25	19.8997
662.333	18.1212
662.417	19.0897
662.5	18.3907
662.583	13.4993
662.667	8.77274
662.75	5.83906
662.833	7.30498
662.917	11.991
663	14.1216
663.083	10.0466
663.167	9.24027
663.25	10.4812
663.333	11.8559
663.417	14.199
663.5	20.481
663.583	23.4337
663.667	35.6003
663.75	24.7755
663.833	21.892
663.917	25.3174
664	29.5641
664.083	28.1864
664.167	30.8718
664.25	25.349
664.333	19.5689
664.417	20.5376
664.5	21.6157
664.583	22.8415
664.667	18.8805
664.75	16.6765
664.833	17.3066
664.917	26.3786
665	27.5886
665.083	32.553
665.167	28.8372
665.25	21.9421
665.333	24.4324
665.417	28.357
665.5	21.7179
665.583	20.3949
665.667	28.9635
665.75	19.8093
665.833	17.4802
665.917	14.9502
666	12.6926
666.083	17.7385
666.167	16.82
666.25	14.6046
666.333	14.1713
666.417	22.2214
666.5	32.4981
[truncated: 16,002 more rows]
