# Supplementary material for: Seeding the aggregation of TDP-43 requires post-fibrillization proteolytic cleavage
Source: Nat Neurosci. 2023 May 29;26(6):983–96. doi: 10.1038/s41593-023-01341-4 (PMC10244175; doi:10.1038/s41593-023-01341-4)
Supplement: Source Data Extended Data Fig. 7 — Statistical source data. [file 41593_2023_1341_MOESM14_ESM.xlsx]

## Sheet: Fig. S17B
FL PFF			PK PFF			Core PFF
13.1	20.2	15.3	28	22.4	23.3	23.2	27.3	29.2

## Sheet: Statistics result of Fig. S17B 
Table Analyzed	Data 1
Data sets analyzed	A-C
ANOVA summary
F	8.599
P value	0.0173
P value summary	*
Significant diff. among means (P < 0.05)?	Yes
R squared	0.7413
Brown-Forsythe test
F (DFn, DFd)	0.03666 (2, 6)
P value	0.9642
P value summary	ns
Are SDs significantly different (P < 0.05)?	No
Bartlett's test
Bartlett's statistic (corrected)
P value
P value summary
Are SDs significantly different (P < 0.05)?
ANOVA table	SS	DF	MS	F (DFn, DFd)	P value
Treatment (between columns)	181.5	2	90.73	F (2, 6) = 8.599	P=0.0173
Residual (within columns)	63.31	6	10.55
Total	244.8	8
Data summary
Number of treatments (columns)	3
Number of values (total)	9
